# Supplementary material for: Computational Investigation of the Formation of Peroxide (ROOR) Accretion Products in the OH- and NO3-Initiated Oxidation of α-Pinene
Source: J Phys Chem A. 2021 Dec 9;125(50):10632–9. doi: 10.1021/acs.jpca.1c08969 (PMC8713291; doi:10.1021/acs.jpca.1c08969)
Supplement: Supplementary file 2 — jp1c08969_si_002.zip [file jp1c08969_si_002.zip › JPCA-secondnd-paper-updated-outfile/α-pinene, (S-alkoxy,S-nitroxy)2/soc-α-pinene-(S-alkoxy,S-nitroxy)2.out]

----- GAMESS execution script 'rungms' -----
This job is running on host ukko2-20.cs.helsinki.fi
under operating system Linux at Tue 28 Jul 13:08:55 EEST 2020
Available scratch disk space (Kbyte units) at beginning of the job is
Filesystem                            1K-blocks        Used  Available Use% Mounted on
nas-fs2.cs.helsinki.fi:/c_appl/proj 52023199232 47976092160 4047107072  93% /proj
GAMESS temporary binary files will be written to /proj/hasanaga/SCR/galib
GAMESS supplementary output files will be written to /proj/hasanaga/GALIB/SCR
Copying input file soc-noupdown.inp to your run's scratch directory...
 
Assuming a single but multicore node.
 

 Distributed Data Interface kickoff program.
 Initiating 24 compute processes on 1 nodes to run the following command:
 /proj/hasanaga/gamess/gamess.01.x soc-noupdown 

          ******************************************************
          *         GAMESS VERSION = 30 SEP 2019 (R2)          *
          *             FROM IOWA STATE UNIVERSITY             *
          * M.W.SCHMIDT, K.K.BALDRIDGE, J.A.BOATZ, S.T.ELBERT, *
          *   M.S.GORDON, J.H.JENSEN, S.KOSEKI, N.MATSUNAGA,   *
          *          K.A.NGUYEN, S.J.SU, T.L.WINDUS,           *
          *       TOGETHER WITH M.DUPUIS, J.A.MONTGOMERY       *
          *         J.COMPUT.CHEM.  14, 1347-1363(1993)        *
          **************** 64 BIT LINUX VERSION ****************

  SINCE 1993, STUDENTS AND POSTDOCS WORKING AT IOWA STATE UNIVERSITY
  AND ALSO IN THEIR VARIOUS JOBS AFTER LEAVING ISU HAVE MADE IMPORTANT
  CONTRIBUTIONS TO THE CODE:
     IVANA ADAMOVIC, CHRISTINE AIKENS, YURI ALEXEEV, POOJA ARORA,
     ANDREY ASADCHEV, ROB BELL, PRADIPTA BANDYOPADHYAY, JONATHAN BENTZ,
     COLLEEN BERTONI, BRETT BODE, KURT BRORSEN, CALEB CARLIN, GALINA CHABAN,
     WEI CHEN, CHEOL HO CHOI, PAUL DAY, ALBERT DEFUSCO, NUWAN DESILVA,
     TIM DUDLEY, DMITRI FEDOROV, ALEX FINDLATER, GRAHAM FLETCHER, 
     MARK FREITAG, KURT GLAESEMANN, EMILIE B GUIDEZ, ANASTASIA GUNINA, 
     DAN KEMP, SAROM SOK LEANG, GRANT MERRILL,
     NORIYUKI MINEZAWA, JONATHAN MULLIN,
     TAKESHI NAGATA, SEAN NEDD, HEATHER NETZLOFF, BOSILJKA NJEGIC, RYAN OLSON,
     MIKE PAK, BUU PHAM, DAVID POOLE,
     SPENCER PRUITT, LUKE ROSKOP, TOSAPORN SATTASATHUCHANA,
     JIM SHOEMAKER, LYUDMILA SLIPCHENKO,
     TONY SMITH, JIE SONG, TETSUYA TAKETSUGU, SIMON WEBB,
     JORGE LUIS GALVEZ VALLEJO, PENG XU, SOOHAENG YOO,
     FEDERICO ZAHARIEV

  ADDITIONAL CODE HAS BEEN PROVIDED BY COLLABORATORS IN OTHER GROUPS:
     IOWA STATE UNIVERSITY:
          JOE IVANIC, AARON WEST, LAIMUTIS BYTAUTAS, KLAUS RUEDENBERG
     UNIVERSITY OF TOKYO: KIMIHIKO HIRAO, TAKAHITO NAKAJIMA,
          TAKAO TSUNEDA, MUNEAKI KAMIYA, SUSUMU YANAGISAWA,
          KIYOSHI YAGI, MAHITO CHIBA, SEIKEN TOKURA, NAOAKI KAWAKAMI
     UNIVERSITY OF AARHUS: FRANK JENSEN
     UNIVERSITY OF IOWA: VISVALDAS KAIRYS, HUI LI
     NATIONAL INST. OF STANDARDS AND TECHNOLOGY: WALT STEVENS, DAVID GARMER
     UNIVERSITY OF PISA: BENEDETTA MENNUCCI, JACOPO TOMASI
     UNIVERSITY OF MEMPHIS: HENRY KURTZ, PRAKASHAN KORAMBATH
     UNIVERSITY OF ALBERTA: TOBY ZENG, MARIUSZ KLOBUKOWSKI
     UNIVERSITY OF NEW ENGLAND: MARK SPACKMAN
     MIE UNIVERSITY: HIROAKI UMEDA
     NAT. INST. OF ADVANCED INDUSTRIAL SCIENCE AND TECHNOLOGY: KAZUO KITAURA
     MICHIGAN STATE UNIVERSITY:
          KAROL KOWALSKI, MARTA WLOCH, JEFFREY GOUR, JESSE LUTZ,
          WEI LI, JUN SHEN, J. EMILIANO DEUSTUA, PIOTR PIECUCH
     UNIVERSITY OF MINNESOTA:
          ANDREW SAND, PRACHI SHARMA, YINAN SHU
     UNIVERSITY OF SILESIA: MONIKA MUSIAL, STANISLAW KUCHARSKI
     FACULTES UNIVERSITAIRES NOTRE-DAME DE LA PAIX:
          OLIVIER QUINET, BENOIT CHAMPAGNE
     UNIVERSITY OF CALIFORNIA - SANTA BARBARA: BERNARD KIRTMAN
     INSTITUTE FOR MOLECULAR SCIENCE:
          KAZUYA ISHIMURA, MICHIO KATOUDA, AND SHIGERU NAGASE
     UNIVERSITY OF NOTRE DAME: ANNA POMOGAEVA, DAN CHIPMAN
     KYUSHU UNIVERSITY:
          HARUYUKI NAKANO,
          FENG LONG GU, JACEK KORCHOWIEC, MARCIN MAKOWSKI, AND YURIKO AOKI,
          HIROTOSHI MORI AND EISAKU MIYOSHI
     PENNSYLVANIA STATE UNIVERSITY:
          TZVETELIN IORDANOV, CHET SWALINA, JONATHAN SKONE,
          SHARON HAMMES-SCHIFFER
     WASEDA UNIVERSITY:
          MASATO KOBAYASHI, TOMOKO AKAMA, TSUGUKI TOUMA,
          TAKESHI YOSHIKAWA, YASUHIRO IKABATA, JUNJI SEINO,
          YUYA NAKAJIMA, HIROMI NAKAI
     NANJING UNIVERSITY: SHUHUA LI
     UNIVERSITY OF NEBRASKA:
          PEIFENG SU, DEJUN SI, NANDUN THELLAMUREGE, YALI WANG, HUI LI
     UNIVERSITY OF ZURICH: ROBERTO PEVERATI, KIM BALDRIDGE
     N. COPERNICUS UNIVERSITY AND JACKSON STATE UNIVERSITY:
          MARIA BARYSZ
     UNIVERSITY OF COPENHAGEN: Jimmy Kromann, CASPER STEINMANN
     TOKYO INSTITUTE OF TECHNOLOGY: HIROYA NAKATA
     NAGOYA UNIVERSITY: YOSHIO NISHIMOTO, STEPHAN IRLE
     MOSCOW STATE UNIVERSITY: VLADIMIR MIRONOV
     A.N.NESMEYANOV INSTITUTE OF ORGANOELEMENT COMPOUNDS OF RUSSIAN ACADEMY OF SCIENCES:
          IGOR S. GERASIMOV
     JOHANNES KEPLER UNIVERSITY LINZ:
          CHRISTIAN FRIEDL


 PARALLEL VERSION RUNNING ON       24 PROCESSORS IN        1 NODES.

 EXECUTION OF GAMESS BEGUN Tue Jul 28 13:08:56 2020

            ECHO OF THE FIRST FEW INPUT CARDS -
 INPUT CARD> $CONTRL SCFTYP=none CITYP=GUGA MPLEVL=0 RUNTYP=TRANSITN                        
 INPUT CARD>  itol=30 icut=11 maxit=200                                                     
 INPUT CARD>  MULT=1 icharg=0 ispher=0                                                      
 INPUT CARD>  EXETYP=run                                                                    
 INPUT CARD> $END                                                                           
 INPUT CARD> $BASIS GBASIS=N311 NGAUSS=6 NDFUNC=1 Diffs=.true. DIFFSP=.true. $END           
 INPUT CARD> $SYSTEM TIMLIM=360000 MWORDS=350 $END                                          
 INPUT CARD>! $GUESS GUESS=moread norb=536 $END                                             
 INPUT CARD> $TRANST operat=HSO1                                                            
 INPUT CARD>! ZEFF(1)=1150.4                                                                
 INPUT CARD>  NUMCI=2 NUMVEC=1                                                              
 INPUT CARD>  NFZC=112 NOCC=116 IROOTS(1)=4,4                                               
 INPUT CARD>  rstate=0000                                                                   
 INPUT CARD>  ONECNT=0                                                                      
 INPUT CARD>  TMOMNT=.t.                                                                    
 INPUT CARD>  PRTPRM=.t.                                                                    
 INPUT CARD>! Diagonal energies from TDDFT                                                  
 INPUT CARD> ENGYST(1)=-1488.367865491865,                                                  
 INPUT CARD>-1488.354186085388,                                                             
 INPUT CARD>-1488.353495193801,                                                             
 INPUT CARD>-1488.339416980197,                                                             
 INPUT CARD>-1488.358397568237,                                                             
 INPUT CARD>-1488.345634935274,                                                             
 INPUT CARD>-1488.344640605465,                                                             
 INPUT CARD>-1488.331505822075,                                                             
 INPUT CARD> $end                                                                           
 INPUT CARD> $trans dirtrf=.t. CUTTRF=1.d-12 $end                                           
 INPUT CARD> $SCF DIRSCF=.TRUE. soscf=.t. $END                                              
 INPUT CARD> $DRT1 group=c1 fors=.t. nfzc=112 ndoc=3 nalp=0 nval=1 $END                     
 INPUT CARD> $DRT2 group=c1 fors=.t. nfzc=112 ndoc=2 nalp=2 nval=0 $END                     
 INPUT CARD> $GUGDIA ITERMX=500 $END                                                        
 INPUT CARD> $DATA                                                                          
 INPUT CARD> C20N2H32O8                                                                     
 INPUT CARD>C1                                                                              
 INPUT CARD>CARBON      6.0     -2.148786000         0.108010000        -0.854114000        
 INPUT CARD>CARBON      6.0     -2.874013000        -0.360826000         1.631799000        
 INPUT CARD>HYDROGEN    1.0     -3.309069000         0.318492000         2.370325000        
 INPUT CARD>HYDROGEN    1.0     -2.225276000        -1.051981000         2.177630000        
 INPUT CARD>CARBON      6.0     -3.985860000        -1.120661000         0.909117000        
 INPUT CARD>HYDROGEN    1.0     -4.680464000        -1.576536000         1.622239000        
 INPUT CARD>CARBON      6.0     -4.559095000        -0.219874000        -0.211510000        
 INPUT CARD>HYDROGEN    1.0     -4.594337000         0.856532000        -0.018047000        
 INPUT CARD>HYDROGEN    1.0     -5.539190000        -0.537559000        -0.567797000        
 INPUT CARD>CARBON      6.0     -3.405064000        -0.760944000        -1.091725000        
 INPUT CARD>HYDROGEN    1.0     -3.564251000        -0.895699000        -2.166173000        
 INPUT CARD>CARBON      6.0     -3.395715000        -2.042482000        -0.201342000        
 INPUT CARD>CARBON      6.0     -4.416275000        -3.070514000        -0.699867000        
 INPUT CARD>HYDROGEN    1.0     -5.396685000        -2.634748000        -0.909439000        
 INPUT CARD>HYDROGEN    1.0     -4.556352000        -3.856591000         0.050342000        
 INPUT CARD>HYDROGEN    1.0     -4.058545000        -3.544560000        -1.620445000        
  350000000 WORDS OF MEMORY AVAILABLE

     BASIS OPTIONS
     -------------
     GBASIS=N311         IGAUSS=       6      POLAR=POPN311 
     NDFUNC=       1     NFFUNC=       0     DIFFSP=       T
     NPFUNC=       0      DIFFS=       T     BASNAM=        


     RUN TITLE
     ---------
  C20N2H32O8                                                                     

 THE POINT GROUP OF THE MOLECULE IS C1      
 THE ORDER OF THE PRINCIPAL AXIS IS     0

 ATOM      ATOMIC                      COORDINATES (BOHR)
           CHARGE         X                   Y                   Z
 CARBON      6.0    -4.0606167463        0.2041093039       -1.6140414223
 CARBON      6.0    -5.4310970552       -0.6818622692        3.0836529770
 HYDROGEN    1.0    -6.2532336845        0.6018626093        4.4792647518
 HYDROGEN    1.0    -4.2051618871       -1.9879558343        4.1151240026
 CARBON      6.0    -7.5321832254       -2.1177422151        1.7179820208
 HYDROGEN    1.0    -8.8447944554       -2.9792210498        3.0655871966
 CARBON      6.0    -8.6154403020       -0.4155016118       -0.3996959437
 HYDROGEN    1.0    -8.6820380253        1.6186107797       -0.0341038849
 HYDROGEN    1.0   -10.4675512939       -1.0158392122       -1.0729807467
 CARBON      6.0    -6.4346379307       -1.4379756520       -2.0630611039
 HYDROGEN    1.0    -6.7354577415       -1.6926256775       -4.0934734120
 CARBON      6.0    -6.4169708824       -3.8597313149       -0.3804812098
 CARBON      6.0    -8.3455496364       -5.8024301015       -1.3225568578
 HYDROGEN    1.0   -10.1982558920       -4.9789517667       -1.7185905125
 HYDROGEN    1.0    -8.6102567836       -7.2879002367        0.0951325857
 HYDROGEN    1.0    -7.6695379588       -6.6982471470       -3.0621970282
 CARBON      6.0    -3.9251895333       -5.2176203795        0.1278834268
 HYDROGEN    1.0    -2.4206577321       -3.9754203398        0.8060588406
 HYDROGEN    1.0    -3.2347743643       -6.1289558549       -1.5966124795
 HYDROGEN    1.0    -4.1978165221       -6.6892293746        1.5611196460
 CARBON      6.0    -3.7959606217        0.9201038040        1.2655608323
 CARBON      6.0    -4.1761167986        2.5774634151       -3.3460206434
 HYDROGEN    1.0    -2.4885801532        3.7419900475       -3.1204950749
 HYDROGEN    1.0    -5.8580560756        3.6715108270       -2.8656258412
 HYDROGEN    1.0    -4.2902354613        1.9605926020       -5.3097785365
 OXYGEN      8.0    -1.9380859655       -1.0081669247       -2.4621598942
 OXYGEN      8.0    -4.5962614672        3.5187359295        1.7078285230
 HYDROGEN    1.0    -1.8054101936        0.7657131908        1.7644560520
 NITROGEN    7.0    -2.7322376426        5.3480587158        1.7663627855
 OXYGEN      8.0    -0.5440804578        4.7002493089        1.5750374779
 OXYGEN      8.0    -3.5643217895        7.4443374232        2.0353520518
 CARBON      6.0     4.0484280136       -0.4249445726        2.1049166448
 CARBON      6.0     4.9576904596       -0.6239440574       -2.7791198547
 HYDROGEN    1.0     5.8871918709        0.7538400424       -4.0091387206
 HYDROGEN    1.0     3.4829426296       -1.5241736132       -3.9126663192
 CARBON      6.0     6.8957669765       -2.5647550078       -1.8734573367
 HYDROGEN    1.0     7.9732433812       -3.3430310969       -3.4593607390
 CARBON      6.0     8.3618957662       -1.4441285998        0.3971542622
 HYDROGEN    1.0     8.7113155500        0.5939711136        0.3798557105
 HYDROGEN    1.0    10.1407836556       -2.4069515495        0.7882954163
 CARBON      6.0     6.1623775487       -2.4392337385        2.0515110987
 HYDROGEN    1.0     6.5503118378       -3.0970662521        3.9739765892
 CARBON      6.0     5.6664680961       -4.4877023784       -0.0102101895
 CARBON      6.0     7.3327056399       -6.8179027069        0.4080182969
 HYDROGEN    1.0     9.3120008600       -6.3462252106        0.7654165038
 HYDROGEN    1.0     7.2721777165       -8.0438662208       -1.2593379647
 HYDROGEN    1.0     6.6435906023       -7.9114928051        2.0253913061
 CARBON      6.0     2.9687274014       -5.3682277613       -0.5125012468
 HYDROGEN    1.0     1.6354406794       -3.8241987971       -0.8332028647
 HYDROGEN    1.0     2.2615768190       -6.4753105031        1.0866888190
 HYDROGEN    1.0     2.9171435511       -6.5760253393       -2.1957671114
 CARBON      6.0     3.7081223783        0.8286070511       -0.5725605181
 CARBON      6.0     4.6408495519        1.5428667827        4.2142344615
 HYDROGEN    1.0     3.2284418925        3.0421527046        4.2329597563
 HYDROGEN    1.0     6.4944080739        2.3701850406        3.8480452493
 HYDROGEN    1.0     4.6614683521        0.5690248408        6.0321829871
 OXYGEN      8.0     1.8174477481       -1.4470312189        2.9273216153
 OXYGEN      8.0     4.7836920496        3.3512230591       -0.3994918533
 HYDROGEN    1.0     1.6869149255        1.0274591373       -0.8923116039
 NITROGEN    7.0     3.8202076958        5.0944196937       -2.0836874631
 OXYGEN      8.0     2.2165427589        4.4046356931       -3.5653573594
 OXYGEN      8.0     4.7539968954        7.1549844696       -1.8617637123

          INTERNUCLEAR DISTANCES (ANGS.)
          ------------------------------

                1 CARB       2 CARB       3 HYDR       4 HYDR       5 CARB  

   1 CARB    0.0000000    2.6316392 *  3.4333025    3.2469834    2.8272702 *
   2 CARB    2.6316392 *  0.0000000    1.0936943 *  1.0938402 *  1.5283397 *
   3 HYDR    3.4333025    1.0936943 *  0.0000000    1.7578211 *  2.1597074 *
   4 HYDR    3.2469834    1.0938402 *  1.7578211 *  0.0000000    2.1710592 *
   5 CARB    2.8272702 *  1.5283397 *  2.1597074 *  2.1710592 *  0.0000000  
   6 HYDR    3.9216595    2.1774543 *  2.4559088 *  2.5712964 *  1.0949154 *
   7 CARB    2.5159565 *  2.5014310 *  2.9186084 *  3.4419621    1.5478438 *
   8 HYDR    2.6907272 *  2.6764654 *  2.7650898 *  3.7517822    2.2669736 *
   9 HYDR    3.4631743    3.4601482    3.7866640    4.3340542    2.2212872 *
  10 CARB    1.5458895 *  2.8035143 *  3.6276972    3.4878768    2.1142585 *
  11 HYDR    2.1754245 *  3.8970641    4.7031045    4.5481757    3.1121971  
  12 CARB    2.5701282 *  2.5417604 *  3.4921593    2.8302875 *  1.5592127 *
  13 CARB    3.9074689    3.8932824    4.7050341    4.1418524    2.5643739 *
  14 HYDR    4.2514268    4.2417550    4.8822760    4.7003172    2.7550014 *
  15 HYDR    4.7257249    4.1894682    4.9365326    4.2219790    2.9237422 *
  16 HYDR    4.1923395    4.7028044    5.6045633    4.8988977    3.5041766  
  17 CARB    3.0143506    2.9736481 *  4.0377539    2.7193329 *  2.6537098 *
  18 HYDR    2.6990540 *  2.6510515 *  3.7092494    2.2503652 *  2.9181745 *
  19 HYDR    3.3797003    3.9741016    5.0572099    3.7684505    3.5712249  
  20 HYDR    4.0168210    3.3437784    4.2958091    2.8312202 *  2.9954004 *
  21 CARB    1.5764509 *  1.5469206 *  2.1474011 *  2.1653806 *  2.5594107 *
  22 CARB    1.5559883 *  3.8720042    4.4100663    4.6287910    4.0630428  
  23 HYDR    2.1983033 *  4.3224527    4.7857453    4.9678758    4.8264114  
  24 HYDR    2.1702800 *  3.9076101    4.2177227    4.8353161    4.0066656  
  25 HYDR    2.1687509 *  4.6955000    5.3319664    5.4076390    4.6293924  
  26 OXYG    1.3691336 *  3.4726142    4.4082743    3.7178339    3.7417984  
  27 OXYG    2.4994025 *  2.3804078 *  2.3026548 *  3.1870218    3.3630713  
  28 HYDR    2.1699881 *  2.1806572 *  2.7588445 *  2.2985514 *  3.3930292  
  29 NITR    3.3322178    3.5647480    3.4410207    4.1500216    4.6968767  
  30 OXYG    3.4600070    3.9289754    4.0240351    4.2528091    5.1669768  
  31 OXYG    4.2985770    4.4469440    4.0997550    5.1224873    5.4809587  
  32 CARB    4.7326012    5.0448476    5.6206520    4.5707464    6.1967049  
  33 CARB    4.8318532    6.3125848    7.0971245    6.1107713    7.0690694  
  34 HYDR    5.4223910    7.1089720    7.8394359    7.0078872    7.8690192  
  35 HYDR    4.2721331    6.0130482    6.8943016    5.8871406    6.5538879  
  36 CARB    5.9817221    7.1010343    7.9072746    6.6816130    7.8714828  
  37 HYDR    6.7103598    8.0178507    8.8702579    7.6231395    8.6747061  
  38 CARB    6.7161832    7.4470296    8.1026648    6.9411029    8.4473015  
  39 HYDR    6.8435912    7.6492403    8.2106578    7.2451683    8.7433666  
  40 HYDR    7.7460530    8.3792016    9.0339100    7.7961567    9.3663135  
  41 CARB    5.9147993    6.2290777    6.8851971    5.5989860    7.2509950  
  42 HYDR    6.5821548    6.4849597    7.0574902    5.7222210    7.5649262  
  43 CARB    5.7775288    6.4205658    7.2583821    5.8141192    7.1548161  
  44 CARB    7.1625890    7.6268500    8.4702371    6.9035509    8.2790865  
  45 HYDR    7.9798035    8.4472696    9.2317564    7.7217957    9.2039424  
  46 HYDR    7.4195698    8.1023563    9.0211443    7.4327879    8.5843003  
  47 HYDR    7.3646669    7.4684433    8.2800057    6.6337535    8.1054791  
  48 CARB    4.7824278    5.4340964    6.3854017    4.8588109    5.9355158  
  49 HYDR    3.7148863    4.5874508    5.5511555    4.1657499    5.1159664  
  50 HYDR    5.0723433    5.2045098    6.1279079    4.4628966    5.6823059  
  51 HYDR    5.1577213    6.0868395    7.1030874    5.5904005    6.3585475  
  52 CARB    4.1609617    5.2698920    5.9116694    5.0902198    6.2673898  
  53 CARB    5.5871843    5.4910075    5.7880666    5.0404918    6.8551244  
  54 HYDR    5.1678782    5.0251450    5.1826382    4.7500650    6.4538081  
  55 HYDR    6.3926457    6.5266449    6.8185422    6.1152727    7.8743268  
  56 HYDR    6.1410257    5.6032456    5.8340047    4.9874892    6.9906735  
  57 OXYG    4.0266837    3.8579644    4.4821779    3.2610073    5.0014377  
  58 OXYG    5.0090828    6.0968015    6.5493029    6.0263063    7.2184521  
  59 HYDR    3.0961581    4.4082774    5.0779217    4.3919706    5.3365025  
  60 NITR    4.9143189    6.3864806    6.7918335    6.5453870    7.3960874  
  61 OXYG    4.1280841    6.0002305    6.5007899    6.2857105    6.8075470  
  62 OXYG    5.9417309    7.2867045    7.5639252    7.4758919    8.3628133  

                6 HYDR       7 CARB       8 HYDR       9 HYDR      10 CARB  

   1 CARB    3.9216595    2.5159565 *  2.6907272 *  3.4631743    1.5458895 *
   2 CARB    2.1774543 *  2.5014310 *  2.6764654 *  3.4601482    2.8035143 *
   3 HYDR    2.4559088 *  2.9186084 *  2.7650898 *  3.7866640    3.6276972  
   4 HYDR    2.5712964 *  3.4419621    3.7517822    4.3340542    3.4878768  
   5 CARB    1.0949154 *  1.5478438 *  2.2669736 *  2.2212872 *  2.1142585 *
   6 HYDR    0.0000000    2.2842718 *  2.9356049 *  2.5716029 *  3.1076416  
   7 CARB    2.2842718 *  0.0000000    1.0942211 *  1.0901607 *  1.5489747 *
   8 HYDR    2.9356049 *  1.0942211 *  0.0000000    1.7715705 *  2.2767045 *
   9 HYDR    2.5716029 *  1.0901607 *  1.7715705 *  0.0000000    2.2088221 *
  10 CARB    3.1076416    1.5489747 *  2.2767045 *  2.2088221 *  0.0000000  
  11 HYDR    4.0076846    2.2950297 *  2.9573360 *  2.5658243 *  1.0945035 *
  12 CARB    2.2788447 *  2.1622804 *  3.1423835    2.6445354 *  1.5605156 *
  13 CARB    2.7737957 *  2.8956931 *  3.9897713    2.7738496 *  2.5515121 *
  14 HYDR    2.8358735 *  2.6495808 *  3.6915279    2.1296076 *  2.7406065 *
  15 HYDR    2.7721679 *  3.6461328    4.7137722    3.5162537    3.4946833  
  16 HYDR    3.8438134    3.6454335    4.7142723    3.5131798    2.9077655 *
  17 CARB    3.2553240    3.5631016    4.4080148    4.1633686    2.6660916 *
  18 HYDR    3.6420089    3.8343337    4.4653261    4.6447900    2.9359807 *
  19 HYDR    4.2045209    4.2011386    5.0795201    4.6954221    3.0150101  
  20 HYDR    3.2458021    4.1908652    5.0666667    4.6865933    3.5778692  
  21 CARB    3.5075931    2.7893367 *  2.7009195 *  3.8787925    2.5708910 *
  22 CARB    5.1246113    3.2338862    3.0024231    4.0182879    2.5306988 *
  23 HYDR    5.8889547    4.1743298    3.8303614    5.0339537    3.4910294  
  24 HYDR    4.9734816    2.9170892 *  2.3787556 *  3.6058789    2.7539296 *
  25 HYDR    5.6820065    3.6838541    3.6370158    4.2653404    2.7338498 *
  26 OXYG    4.7960997    3.7114936    4.0396819    4.5730730    2.3996304 *
  27 OXYG    4.1706750    3.1783111    2.5564451 *  4.1924505    3.4363218  
  28 HYDR    4.2752284    3.8326220    3.7883423    4.9147340    3.3857371  
  29 NITR    5.5094169    4.5064814    3.8361003    5.5094480    4.5651320  
  30 OXYG    6.0358194    5.1636781    4.6829103    6.2200490    4.8963120  
  31 OXYG    6.2073043    5.1092420    4.2470474    6.0077561    5.3947847  
  32 CARB    6.9739539    6.8312404    6.9161724    7.8696654    5.9938041  
  33 CARB    8.0291470    7.2929569    7.4575769    8.2150840    6.0557980  
  34 HYDR    8.8709256    7.9327496    8.0046029    8.8426518    6.7023754  
  35 HYDR    7.5356454    6.6923870    6.9583709    7.5384730    5.3388418  
  36 CARB    8.7327269    8.3232165    8.5908105    9.2344800    7.0800134  
  37 HYDR    9.5480016    9.0598546    9.3732913    9.9165831    7.7260954  
  38 CARB    9.2499704    9.0103671    9.1665664    9.9970085    7.9374842  
  39 HYDR    9.5866977    9.1937325    9.2227260   10.2136851    8.1893758  
  40 HYDR   10.1232829   10.0009339   10.1951475   10.9745673    8.9149288  
  41 CARB    7.9646916    7.9989444    8.2179807    8.9857824    7.0326247  
  42 HYDR    8.1611478    8.4721234    8.7005302    9.4574938    7.6283672  
  43 CARB    7.8901159    7.8615764    8.2518954    8.7512846    6.6926132  
  44 CARB    8.9101516    9.1041020    9.5815026    9.9382030    7.9304162  
  45 HYDR    9.8474856   10.0114422   10.4217463   10.8838704    8.8555853  
  46 HYDR    9.2282262    9.3373522    9.8915340   10.0978040    8.0629763  
  47 HYDR    8.6192462    9.0875151    9.6120978    9.8991671    8.0194700  
  48 CARB    6.6531149    6.6671118    7.1934073    7.4797853    5.4552604  
  49 HYDR    5.9341013    5.7211796    6.1873721    6.5760104    4.5005827  
  50 HYDR    6.2498984    6.6356406    7.2272991    7.4179383    5.5732142  
  51 HYDR    7.0791582    6.9839051    7.6018639    7.6926862    5.6469184  
  52 CARB    7.2036437    6.5551347    6.5760811    7.5693090    5.5559724  
  53 CARB    7.5513290    7.4996343    7.4000372    8.5779844    6.9190059  
  54 HYDR    7.1660592    6.9741951    6.7372772    8.0636704    6.5474120  
  55 HYDR    8.6065685    8.4355381    8.2991538    9.5162156    7.7881426  
  56 HYDR    7.5546400    7.8242156    7.7763966    8.8845437    7.3455559  
  57 OXYG    5.7006448    5.8204266    5.9964773    6.8407197    5.1032258  
  58 OXYG    8.1606088    7.3653596    7.1871026    8.4025156    6.5145742  
  59 HYDR    6.3199662    5.5111551    5.5146558    6.5228209    4.5339295  
  60 NITR    8.4021114    7.2526324    6.9519510    8.2405123    6.4341180  
  61 OXYG    7.8640074    6.4937400    6.2391490    7.4175425    5.5811502  
  62 OXYG    9.3457562    8.1670370    7.7505737    9.1515551    7.4661834  

               11 HYDR      12 CARB      13 CARB      14 HYDR      15 HYDR  

   1 CARB    2.1754245 *  2.5701282 *  3.9074689    4.2514268    4.7257249  
   2 CARB    3.8970641    2.5417604 *  3.8932824    4.2417550    4.1894682  
   3 HYDR    4.7031045    3.4921593    4.7050341    4.8822760    4.9365326  
   4 HYDR    4.5481757    2.8302875 *  4.1418524    4.7003172    4.2219790  
   5 CARB    3.1121971    1.5592127 *  2.5643739 *  2.7550014 *  2.9237422 *
   6 HYDR    4.0076846    2.2788447 *  2.7737957 *  2.8358735 *  2.7721679 *
   7 CARB    2.2950297 *  2.1622804 *  2.8956931 *  2.6495808 *  3.6461328  
   8 HYDR    2.9573360 *  3.1423835    3.9897713    3.6915279    4.7137722  
   9 HYDR    2.5658243 *  2.6445354 *  2.7738496 *  2.1296076 *  3.5162537  
  10 CARB    1.0945035 *  1.5605156 *  2.5515121 *  2.7406065 *  3.4946833  
  11 HYDR    0.0000000    2.2812445 *  2.7578648 *  2.8216106 *  3.8293713  
  12 CARB    2.2812445 *  0.0000000    1.5319660 *  2.2036473 *  2.1682746 *
  13 CARB    2.7578648 *  1.5319660 *  0.0000000    1.0931680 *  1.0956058 *
  14 HYDR    2.8216106 *  2.2036473 *  1.0931680 *  0.0000000    1.7664199 *
  15 HYDR    3.8293713    2.1682746 *  1.0956058 *  1.7664199 *  0.0000000  
  16 HYDR    2.7492927 *  2.1701233 *  1.0955155 *  1.7674575 *  1.7710744 *
  17 CARB    3.2682018    1.5255797 *  2.4812355 *  3.4626874    2.7105545 *
  18 HYDR    3.6599050    2.2068519 *  3.4689703    4.3595972    3.7339474  
  19 HYDR    3.2693615    2.1660570 *  2.7138978 *  3.7353866    3.0445386  
  20 HYDR    4.2128656    2.1625500 *  2.7141012 *  3.7301111    2.4807722 *
  21 CARB    3.5175860    3.0133368    4.5085646    4.8699662    5.0734461  
  22 CARB    2.6639527 *  3.9335111    5.0674404    5.1852377    6.0063024  
  23 HYDR    3.6859657    4.7545360    6.0017339    6.2042340    6.8889380  
  24 HYDR    2.9487760 *  4.2071401    5.2472465    5.1573346    6.1814017  
  25 HYDR    2.4136814 *  4.1901064    5.0924350    5.1837392    6.1121752  
  26 OXYG    2.7057699 *  3.0179446    4.2774823    4.8658542    5.0339377  
  27 OXYG    4.2791288    4.1707023    5.5531986    5.6830135    6.1597762  
  28 HYDR    4.2553267    3.6379535    5.1698093    5.6889052    5.6489087  
  29 NITR    5.2900441    5.3697698    6.8053119    6.9910198    7.4275749  
  30 OXYG    5.5836104    5.5899797    7.0910788    7.4412562    7.6861797  
  31 OXYG    6.0590841    6.3004508    7.6614293    7.7129155    8.3042857  
  32 CARB    6.6161812    5.9752416    7.3758199    8.1693415    7.6936930  
  33 CARB    6.2523433    6.3854551    7.5935458    8.3635711    8.1424342  
  34 HYDR    6.8040669    7.2140003    8.4133080    9.1174206    9.0377935  
  35 HYDR    5.4089260    5.6979257    6.7958675    7.5567670    7.3995646  
  36 CARB    7.3229292    7.1220049    8.2504786    9.1359038    8.6406757  
  37 HYDR    7.8395395    7.7921192    8.8059543    9.6986786    9.2145076  
  38 CARB    8.3361386    7.9350963    9.1822688   10.0606404    9.5000927  
  39 HYDR    8.5955393    8.3549468    9.6819020   10.4909685   10.0716463  
  40 HYDR    9.3043364    8.8173673   10.0087199   10.9294793   10.2598401  
  41 CARB    7.5706091    6.8215116    8.0805795    8.9856441    8.2925251  
  42 HYDR    8.2586901    7.2497936    8.4876294    9.4137247    8.5728570  
  43 CARB    7.0659185    6.4059074    7.4797179    8.4477866    7.6990667  
  44 CARB    8.2735490    7.4541921    8.3642447    9.3955241    8.4419421  
  45 HYDR    9.2080753    8.4485644    9.4134733   10.4328452    9.5037546  
  46 HYDR    8.2759064    7.5890764    8.3492942    9.3892906    8.4446112  
  47 HYDR    8.4521675    7.3474362    8.2036338    9.2608285    8.1430497  
  48 CARB    5.8090219    5.0309236    6.0069797    6.9998697    6.2192902  
  49 HYDR    4.8857967    4.2679236    5.3906784    6.3092874    5.7442757  
  50 HYDR    6.0487248    4.8589605    5.7670213    6.8047362    5.7929866  
  51 HYDR    5.8118406    5.2332181    5.9918477    6.9961964    6.2307323  
  52 CARB    5.9827884    5.9053650    7.2908289    7.9979059    7.8143906  
  53 CARB    7.6485206    6.9516827    8.4213369    9.1339669    8.7039808  
  54 HYDR    7.3138903    6.7343669    8.2498664    8.8553869    8.5978910  
  55 HYDR    8.4437108    7.9093148    9.3733277   10.0910962    9.6929596  
  56 HYDR    8.1557512    7.1677241    8.5959979    9.3421285    8.7453409  
  57 OXYG    5.8570162    4.8663691    6.2684051    7.0687484    6.4999268  
  58 OXYG    6.9355885    7.0492503    8.4836604    9.0980113    9.0554808  
  59 HYDR    4.9805296    5.0151813    6.4264616    7.0604421    7.0233602  
  60 NITR    6.7254514    7.2533497    8.6521096    9.1369073    9.3559009  
  61 OXYG    5.7384342    6.5451494    7.8627289    8.2928928    8.6522369  
  62 OXYG    7.7641015    8.3386763    9.7544386   10.1902388   10.4641993  

               16 HYDR      17 CARB      18 HYDR      19 HYDR      20 HYDR  

   1 CARB    4.1923395    3.0143506    2.6990540 *  3.3797003    4.0168210  
   2 CARB    4.7028044    2.9736481 *  2.6510515 *  3.9741016    3.3437784  
   3 HYDR    5.6045633    4.0377539    3.7092494    5.0572099    4.2958091  
   4 HYDR    4.8988977    2.7193329 *  2.2503652 *  3.7684505    2.8312202 *
   5 CARB    3.5041766    2.6537098 *  2.9181745 *  3.5712249    2.9954004 *
   6 HYDR    3.8438134    3.2553240    3.6420089    4.2045209    3.2458021  
   7 CARB    3.6454335    3.5631016    3.8343337    4.2011386    4.1908652  
   8 HYDR    4.7142723    4.4080148    4.4653261    5.0795201    5.0666667  
   9 HYDR    3.5131798    4.1633686    4.6447900    4.6954221    4.6865933  
  10 CARB    2.9077655 *  2.6660916 *  2.9359807 *  3.0150101    3.5778692  
  11 HYDR    2.7492927 *  3.2682018    3.6599050    3.2693615    4.2128656  
  12 CARB    2.1701233 *  1.5255797 *  2.2068519 *  2.1660570 *  2.1625500 *
  13 CARB    1.0955155 *  2.4812355 *  3.4689703    2.7138978 *  2.7141012 *
  14 HYDR    1.7674575 *  3.4626874    4.3595972    3.7353866    3.7301111  
  15 HYDR    1.7710744 *  2.7105545 *  3.7339474    3.0445386    2.4807722 *
  16 HYDR    0.0000000    2.7183962 *  3.7391506    2.4898989 *  3.0595410  
  17 CARB    2.7183962 *  0.0000000    1.0930551 *  1.0949100 *  1.0965754 *
  18 HYDR    3.7391506    1.0930551 *  0.0000000    1.7609227 *  1.7624995 *
  19 HYDR    2.4898989 *  1.0949100 *  1.7609227 *  0.0000000    1.7719640 *
  20 HYDR    3.0595410    1.0965754 *  1.7624995 *  1.7719640 *  0.0000000  
  21 CARB    5.0694341    3.3039765    2.7018506 *  4.0369048    4.0353294  
  22 CARB    5.2472228    4.5180181    4.2089285    4.7256533    5.5488491  
  23 HYDR    6.1676800    5.1001934    4.5822247    5.3000898    6.1176493  
  24 HYDR    5.5715099    5.0677867    4.8434184    5.4105922    6.0265229  
  25 HYDR    5.0604071    4.7692984    4.6173569    4.7432231    5.8458449  
  26 OXYG    4.2855713    2.8189011 *  2.3498522 *  2.8326089 *  3.8730436  
  27 OXYG    6.1844707    4.7114754    4.1569498    5.4443810    5.4064939  
  28 HYDR    5.6350614    3.4689220    2.5802697 *  4.1288146    4.1445466  
  29 NITR    7.3478583    5.6930551    4.9626142    6.3343204    6.4178173  
  30 OXYG    7.5247779    5.5975421    4.7147321    6.1387043    6.3295927  
  31 OXYG    8.2465191    6.7787138    6.1080442    7.4374174    7.4908759  
  32 CARB    7.5463740    5.0329452    3.9650168    5.2727434    5.4875841  
  33 CARB    7.4164940    5.5110219    4.6892964    5.2604573    6.2489688  
  34 HYDR    8.2016537    6.4606479    5.6642337    6.1803605    7.2583070  
  35 HYDR    6.5213911    4.8744094    4.2044614    4.4807237    5.6904198  
  36 CARB    8.0366497    5.9901406    5.1839267    5.6848524    6.5214565  
  37 HYDR    8.4686850    6.6507099    5.9547585    6.1904888    7.1885757  
  38 CARB    9.1132211    6.8032566    5.8649959    6.7020977    7.2288841  
  39 HYDR    9.6617468    7.3614499    6.3717383    7.3289280    7.8683174  
  40 HYDR    9.9063489    7.5985800    6.6988535    7.4545779    7.9293748  
  41 CARB    8.1226741    5.6296796    4.6609527    5.6804490    5.9314271  
  42 HYDR    8.6091848    6.0108878    5.0559419    6.1705727    6.1313304  
  43 CARB    7.3334534    5.0908872    4.3098013    4.8627474    5.4126299  
  44 CARB    8.1487115    6.0191344    5.3801022    5.7034611    6.1325032  
  45 HYDR    9.2135702    7.0383241    6.3341797    6.7570766    7.1637772  
  46 HYDR    7.9959341    6.1551545    5.6690958    5.6544435    6.2914433  
  47 HYDR    8.0640288    5.8582717    5.2689697    5.6470538    5.7785958  
  48 CARB    5.8315859    3.6646763    3.0271522    3.3567294    4.0093445  
  49 HYDR    5.2867746    3.0758775    2.3164417 *  2.8797014 *  3.6650279  
  50 HYDR    5.6967103    3.3791674    2.8126915 *  3.2418291    3.4292404  
  51 HYDR    5.6213337    3.8908794    3.5207681    3.2794029    4.2581401  
  52 CARB    7.3382782    5.1663241    4.1848927    5.2294971    5.8825454  
  53 CARB    8.7339588    6.1662089    5.0738148    6.5807240    6.5440303  
  54 HYDR    8.6445710    6.1768824    5.1005195    6.6908245    6.6303152  
  55 HYDR    9.6217940    7.0993109    6.0102699    7.4186175    7.5140688  
  56 HYDR    8.9738025    6.3075777    5.2418169    6.8058884    6.5060743  
  57 OXYG    6.5552332    3.9256279    2.8425265 *  4.3608619    4.2837398  
  58 OXYG    8.5845010    6.4712952    5.4747654    6.6009998    7.2038533  
  59 HYDR    6.5228078    4.4757739    3.5413551    4.6112367    5.2969736  
  60 NITR    8.7280361    6.9243484    6.0233537    7.0198144    7.7849818  
  61 OXYG    7.8714430    6.3489961    5.5711646    6.3622285    7.3037698  
  62 OXYG    9.8673791    8.0665834    7.1483769    8.2040198    8.9102096  

               21 CARB      22 CARB      23 HYDR      24 HYDR      25 HYDR  

   1 CARB    1.5764509 *  1.5559883 *  2.1983033 *  2.1702800 *  2.1687509 *
   2 CARB    1.5469206 *  3.8720042    4.3224527    3.9076101    4.6955000  
   3 HYDR    2.1474011 *  4.4100663    4.7857453    4.2177227    5.3319664  
   4 HYDR    2.1653806 *  4.6287910    4.9678758    4.8353161    5.4076390  
   5 CARB    2.5594107 *  4.0630428    4.8264114    4.0066656    4.6293924  
   6 HYDR    3.5075931    5.1246113    5.8889547    4.9734816    5.6820065  
   7 CARB    2.7893367 *  3.2338862    4.1743298    2.9170892 *  3.6838541  
   8 HYDR    2.7009195 *  3.0024231    3.8303614    2.3787556 *  3.6370158  
   9 HYDR    3.8787925    4.0182879    5.0339537    3.6058789    4.2653404  
  10 CARB    2.5708910 *  2.5306988 *  3.4910294    2.7539296 *  2.7338498 *
  11 HYDR    3.5175860    2.6639527 *  3.6859657    2.9487760 *  2.4136814 *
  12 CARB    3.0133368    3.9335111    4.7545360    4.2071401    4.1901064  
  13 CARB    4.5085646    5.0674404    6.0017339    5.2472465    5.0924350  
  14 HYDR    4.8699662    5.1852377    6.2042340    5.1573346    5.1837392  
  15 HYDR    5.0734461    6.0063024    6.8889380    6.1814017    6.1121752  
  16 HYDR    5.0694341    5.2472228    6.1676800    5.5715099    5.0604071  
  17 CARB    3.3039765    4.5180181    5.1001934    5.0677867    4.7692984  
  18 HYDR    2.7018506 *  4.2089285    4.5822247    4.8434184    4.6173569  
  19 HYDR    4.0369048    4.7256533    5.3000898    5.4105922    4.7432231  
  20 HYDR    4.0353294    5.5488491    6.1176493    6.0265229    5.8458449  
  21 CARB    0.0000000    2.6009502 *  2.8452701 *  2.8442567 *  3.5325113  
  22 CARB    2.6009502 *  0.0000000    1.0915381 *  1.0917785 *  1.0909137 *
  23 HYDR    2.8452701 *  1.0915381 *  0.0000000    1.7885325 *  1.7719381 *
  24 HYDR    2.8442567 *  1.0917785 *  1.7885325 *  0.0000000    1.7835067 *
  25 HYDR    3.5325113    1.0909137 *  1.7719381 *  1.7835067 *  0.0000000  
  26 OXYG    2.4287926 *  2.2850862 *  2.5543666 *  3.2374377    2.5076008 *
  27 OXYG    1.4577821 *  2.7294420 *  2.7903688 *  2.5118897 *  3.8074394  
  28 HYDR    1.0890031 *  3.1315340    3.0485245    3.6009436    4.0178073  
  29 NITR    2.4243650 *  3.1705380    2.7251449 *  3.0872798    4.2325600  
  30 OXYG    2.6437687 *  3.4259771    2.7367913 *  3.7048504    4.3937676  
  31 OXYG    3.4785852    3.8531927    3.4068231    3.4907662    4.8658230  
  32 CARB    4.2350087    5.4577215    4.9471917    6.2529333    6.0382301  
  33 CARB    5.1678143    5.1304770    4.5713339    6.1584681    5.2548179  
  34 HYDR    5.8356889    5.4233700    4.7293256    6.4327426    5.4668887  
  35 HYDR    4.9008488    4.6073596    4.2340496    5.6833165    4.5680539  
  36 CARB    6.1782597    6.5068893    6.0195187    7.5309827    6.6393026  
  37 HYDR    7.0801734    7.1521600    6.6886436    8.2126735    7.1379201  
  38 CARB    6.5702677    7.2438610    6.6306250    8.1812674    7.5625638  
  39 HYDR    6.6373847    7.1762037    6.4290167    8.0648938    7.5448117  
  40 HYDR    7.5864516    8.3151681    7.7156322    9.2607790    8.6065154  
  41 CARB    5.5770202    6.7183645    6.2567516    7.5953115    7.1547460  
  42 HYDR    6.0455698    7.4993755    7.0760672    8.3092859    8.0128949  
  43 CARB    5.8067292    6.6499849    6.3480655    7.6234740    6.8752707  
  44 CARB    7.1870636    8.1090039    7.8564449    9.0849229    8.2803633  
  45 HYDR    7.9353359    8.8305311    8.4689212    9.8100689    9.0260336  
  46 HYDR    7.6544636    8.3373607    8.1576189    9.3506273    8.3701166  
  47 HYDR    7.2471915    8.4657831    8.2944268    9.3827050    8.7083242  
  48 CARB    4.9772383    5.8500213    5.7866907    6.8008269    6.0200284  
  49 HYDR    3.9745874    4.7646449    4.7178895    5.7109210    4.9814999  
  50 HYDR    5.0596072    6.3290468    6.3646103    7.1879962    6.5883205  
  51 HYDR    5.6311648    6.1581269    6.1834178    7.1481022    6.1374803  
  52 CARB    4.0886716    4.5185604    3.8662145    5.4186309    4.9555508  
  53 CARB    4.7408575    6.1704596    5.5364983    6.7949855    6.9127159  
  54 HYDR    4.1885567    5.6123824    4.9428501    6.1108048    6.4543169  
  55 HYDR    5.6664889    6.8109378    6.0598647    7.4715293    7.4900930  
  56 HYDR    5.1407070    6.9014014    6.3713120    7.4735269    7.6814512  
  57 OXYG    3.3415828    5.0611646    4.7931865    5.7646587    5.7181884  
  58 OXYG    4.8004626    5.0078990    4.1140766    5.7830916    5.5090612  
  59 HYDR    3.1185499    3.4619010    2.8872058 *  4.3576571    3.9639254  
  60 NITR    4.9258528    4.4861548    3.4581173    5.1930838    4.9076112  
  61 OXYG    4.4786634    3.5202326    2.5254112 *  4.3064184    3.7921934  
  62 OXYG    5.8390980    5.3680500    4.2888782    5.9342928    5.8129742  

               26 OXYG      27 OXYG      28 HYDR      29 NITR      30 OXYG  

   1 CARB    1.3691336 *  2.4994025 *  2.1699881 *  3.3322178    3.4600070  
   2 CARB    3.4726142    2.3804078 *  2.1806572 *  3.5647480    3.9289754  
   3 HYDR    4.4082743    2.3026548 *  2.7588445 *  3.4410207    4.0240351  
   4 HYDR    3.7178339    3.1870218    2.2985514 *  4.1500216    4.2528091  
   5 CARB    3.7417984    3.3630713    3.3930292    4.6968767    5.1669768  
   6 HYDR    4.7960997    4.1706750    4.2752284    5.5094169    6.0358194  
   7 CARB    3.7114936    3.1783111    3.8326220    4.5064814    5.1636781  
   8 HYDR    4.0396819    2.5564451 *  3.7883423    3.8361003    4.6829103  
   9 HYDR    4.5730730    4.1924505    4.9147340    5.5094480    6.2200490  
  10 CARB    2.3996304 *  3.4363218    3.3857371    4.5651320    4.8963120  
  11 HYDR    2.7057699 *  4.2791288    4.2553267    5.2900441    5.5836104  
  12 CARB    3.0179446    4.1707023    3.6379535    5.3697698    5.5899797  
  13 CARB    4.2774823    5.5531986    5.1698093    6.8053119    7.0910788  
  14 HYDR    4.8658542    5.6830135    5.6889052    6.9910198    7.4412562  
  15 HYDR    5.0339377    6.1597762    5.6489087    7.4275749    7.6861797  
  16 HYDR    4.2855713    6.1844707    5.6350614    7.3478583    7.5247779  
  17 CARB    2.8189011 *  4.7114754    3.4689220    5.6930551    5.5975421  
  18 HYDR    2.3498522 *  4.1569498    2.5802697 *  4.9626142    4.7147321  
  19 HYDR    2.8326089 *  5.4443810    4.1288146    6.3343204    6.1387043  
  20 HYDR    3.8730436    5.4064939    4.1445466    6.4178173    6.3295927  
  21 CARB    2.4287926 *  1.4577821 *  1.0890031 *  2.4243650 *  2.6437687 *
  22 CARB    2.2850862 *  2.7294420 *  3.1315340    3.1705380    3.4259771  
  23 HYDR    2.5543666 *  2.7903688 *  3.0485245    2.7251449 *  2.7367913 *
  24 HYDR    3.2374377    2.5118897 *  3.6009436    3.0872798    3.7048504  
  25 HYDR    2.5076008 *  3.8074394    4.0178073    4.2325600    4.3937676  
  26 OXYG    0.0000000    3.5477595    2.4266418 *  4.0616788    3.7727120  
  27 OXYG    3.5477595    0.0000000    2.0746982 *  1.3824023 *  2.2347186 *
  28 HYDR    2.4266418 *  2.0746982 *  0.0000000    2.4739760 *  2.1887354 *
  29 NITR    4.0616788    1.3824023 *  2.4739760 *  0.0000000    1.2118383 *
  30 OXYG    3.7727120    2.2347186 *  2.1887354 *  1.2118383 *  0.0000000  
  31 OXYG    5.1392099    2.1548965 *  3.6574983    1.2019552 *  2.1730937 *
  32 CARB    3.9964861    5.0324993    3.1662759    4.7159050    3.6524548  
  33 CARB    3.6585948    6.0003310    4.3737951    5.6861622    4.6608232  
  34 HYDR    4.3228562    6.4860631    5.0897572    6.0046540    4.9674619  
  35 HYDR    2.9821278 *  5.8520027    4.2807782    5.7509520    4.8809322  
  36 CARB    4.7569030    7.1370532    5.2927492    6.8703306    5.7974196  
  37 HYDR    5.4141958    8.0562982    6.2566591    7.8033560    6.7474629  
  38 CARB    5.6613400    7.3755564    5.5532614    6.9216776    5.7594617  
  39 HYDR    5.8939431    7.2443064    5.6139729    6.5983684    5.3953334  
  40 HYDR    6.6605140    8.4194048    6.5611628    7.9695478    6.8035319  
  41 CARB    4.9652137    6.5104682    4.5472225    6.2576728    5.1896028  
  42 HYDR    5.7444439    6.9632641    5.0096385    6.7427943    5.7210752  
  43 CARB    4.6116960    6.9477230    4.9238167    6.9084828    5.9282587  
  44 CARB    5.9855194    8.3810026    6.3248595    8.3863960    7.4098708  
  45 HYDR    6.8072142    9.0370919    7.0038478    8.8993368    7.8457987  
  46 HYDR    6.1661481    8.9077633    6.8824505    8.9895806    8.0521940  
  47 HYDR    6.2934104    8.4847636    6.4104228    8.5946752    7.6853130  
  48 CARB    3.6235358    6.2866846    4.2860795    6.5355644    5.7500865  
  49 HYDR    2.5572804 *  5.2708190    3.3323287    5.5491663    4.8273076  
  50 HYDR    4.1031257    6.4224053    4.4094209    6.8013626    6.1028462  
  51 HYDR    3.9118072    6.9721692    5.0725719    7.2903219    6.5531164  
  52 CARB    3.2972454    4.7743332    3.1690889    4.3435829    3.2484338  
  53 CARB    5.1404989    5.1716173    3.6723394    4.5777342    3.5028946  
  54 HYDR    4.9619426    4.3582301    3.2020845    3.6251926    2.5948988 *
  55 HYDR    5.8530665    6.0080299    4.6072670    5.2474568    4.1036351  
  56 HYDR    5.7530965    5.6278790    4.1014718    5.1768379    4.2344398  
  57 OXYG    3.4838655    4.3405979    2.3291972 *  4.3707834    3.5574940  
  58 OXYG    4.3778402    5.0881538    3.9167625    4.2718562    3.0903135  
  59 HYDR    2.3516454 *  3.8322626    2.3261695 *  3.5602674    2.6222075 *
  60 NITR    4.4445455    4.9555218    4.2727085    4.0238966    3.0208861  
  61 OXYG    3.6576989    4.5829808    4.0240015    3.8817131    3.0915949  
  62 OXYG    5.5948199    5.6349706    5.2117399    4.5049114    3.5854229  

               31 OXYG      32 CARB      33 CARB      34 HYDR      35 HYDR  

   1 CARB    4.2985770    4.7326012    4.8318532    5.4223910    4.2721331  
   2 CARB    4.4469440    5.0448476    6.3125848    7.1089720    6.0130482  
   3 HYDR    4.0997550    5.6206520    7.0971245    7.8394359    6.8943016  
   4 HYDR    5.1224873    4.5707464    6.1107713    7.0078872    5.8871406  
   5 CARB    5.4809587    6.1967049    7.0690694    7.8690192    6.5538879  
   6 HYDR    6.2073043    6.9739539    8.0291470    8.8709256    7.5356454  
   7 CARB    5.1092420    6.8312404    7.2929569    7.9327496    6.6923870  
   8 HYDR    4.2470474    6.9161724    7.4575769    8.0046029    6.9583709  
   9 HYDR    6.0077561    7.8696654    8.2150840    8.8426518    7.5384730  
  10 CARB    5.3947847    5.9938041    6.0557980    6.7023754    5.3388418  
  11 HYDR    6.0590841    6.6161812    6.2523433    6.8040669    5.4089260  
  12 CARB    6.3004508    5.9752416    6.3854551    7.2140003    5.6979257  
  13 CARB    7.6614293    7.3758199    7.5935458    8.4133080    6.7958675  
  14 HYDR    7.7129155    8.1693415    8.3635711    9.1174206    7.5567670  
  15 HYDR    8.3042857    7.6936930    8.1424342    9.0377935    7.3995646  
  16 HYDR    8.2465191    7.5463740    7.4164940    8.2016537    6.5213911  
  17 CARB    6.7787138    5.0329452    5.5110219    6.4606479    4.8744094  
  18 HYDR    6.1080442    3.9650168    4.6892964    5.6642337    4.2044614  
  19 HYDR    7.4374174    5.2727434    5.2604573    6.1803605    4.4807237  
  20 HYDR    7.4908759    5.4875841    6.2489688    7.2583070    5.6904198  
  21 CARB    3.4785852    4.2350087    5.1678143    5.8356889    4.9008488  
  22 CARB    3.8531927    5.4577215    5.1304770    5.4233700    4.6073596  
  23 HYDR    3.4068231    4.9471917    4.5713339    4.7293256    4.2340496  
  24 HYDR    3.4907662    6.2529333    6.1584681    6.4327426    5.6833165  
  25 HYDR    4.8658230    6.0382301    5.2548179    5.4668887    4.5680539  
  26 OXYG    5.1392099    3.9964861    3.6585948    4.3228562    2.9821278 *
  27 OXYG    2.1548965 *  5.0324993    6.0003310    6.4860631    5.8520027  
  28 HYDR    3.6574983    3.1662759    4.3737951    5.0897572    4.2807782  
  29 NITR    1.2019552 *  4.7159050    5.6861622    6.0046540    5.7509520  
  30 OXYG    2.1730937 *  3.6524548    4.6608232    4.9674619    4.8809322  
  31 OXYG    0.0000000    5.7940535    6.7124418    6.9123946    6.8072241  
  32 CARB    5.7940535    0.0000000    2.6310367 *  3.4356712    3.2508622  
  33 CARB    6.7124418    2.6310367 *  0.0000000    1.0941574 *  1.0935191 *
  34 HYDR    6.9123946    3.4356712    1.0941574 *  0.0000000    1.7534117 *
  35 HYDR    6.8072241    3.2508622    1.0935191 *  1.7534117 *  0.0000000  
  36 CARB    7.9354390    2.8257068 *  1.5284992 *  2.1554755 *  2.1746901 *
  37 HYDR    8.8496822    3.9202209    2.1786248 *  2.4501661 *  2.5748989 *
  38 CARB    7.9186418    2.5135191 *  2.5017290 *  2.9162729 *  3.4451489  
  39 HYDR    7.4904186    2.6856225 *  2.6749449 *  2.7631214 *  3.7511227  
  40 HYDR    8.9559706    3.4611040    3.4607554    3.7827484    4.3381299  
  41 CARB    7.3381053    1.5454327 *  2.8042172 *  3.6279693    3.4936969  
  42 HYDR    7.7985947    2.1749791 *  3.8978884    4.7034105    4.5546726  
  43 CARB    8.0561111    2.5706152 *  2.5432379 *  3.4907219    2.8388498 *
  44 CARB    9.5370149    3.9078892    3.8945314    4.7014078    4.1503341  
  45 HYDR   10.0067969    4.2519326    4.2422810    4.8769539    4.7068393  
  46 HYDR   10.1537126    4.7259628    4.1909312    4.9324096    4.2302697  
  47 HYDR    9.7575908    4.1931946    4.7044409    5.6021775    4.9087592  
  48 CARB    7.7291426    3.0145774    2.9747934 *  4.0378555    2.7293592 *
  49 HYDR    6.7404397    2.6988031 *  2.6493536 *  3.7088642    2.2567083 *
  50 HYDR    8.0008670    3.3816270    3.9759491    5.0583688    3.7790460  
  51 HYDR    8.4748085    4.0165731    3.3439398    4.2937257    2.8393246 *
  52 CARB    5.3824777    1.5747877 *  1.5464502 *  2.1536931 *  2.1652721 *
  53 CARB    5.4712864    1.5583768 *  3.8779148    4.4210787    4.6372960  
  54 HYDR    4.4384802    2.1960351 *  4.2860034    4.7401261    4.9434143  
  55 HYDR    6.0384417    2.1711792 *  3.9332370    4.2570533    4.8633548  
  56 HYDR    6.0545880    2.1681558 *  4.7078928    5.3539741    5.4139366  
  57 OXYG    5.5200946    1.3695659 *  3.4741633    4.4122447    3.7255454  
  58 OXYG    5.0859243    2.4291551 *  2.4534006 *  2.4246288 *  3.2536370  
  59 HYDR    4.6532415    2.1605470 *  2.1809006 *  2.7715860 *  2.2980608 *
  60 NITR    4.6441108    3.6685333    3.1071843    2.7405260 *  3.6380576  
  61 OXYG    4.5529584    4.0589191    3.0591148    2.7496304 *  3.2134252  
  62 OXYG    4.8634142    4.5425392    4.1463583    3.6228357    4.7669903  

               36 CARB      37 HYDR      38 CARB      39 HYDR      40 HYDR  

   1 CARB    5.9817221    6.7103598    6.7161832    6.8435912    7.7460530  
   2 CARB    7.1010343    8.0178507    7.4470296    7.6492403    8.3792016  
   3 HYDR    7.9072746    8.8702579    8.1026648    8.2106578    9.0339100  
   4 HYDR    6.6816130    7.6231395    6.9411029    7.2451683    7.7961567  
   5 CARB    7.8714828    8.6747061    8.4473015    8.7433666    9.3663135  
   6 HYDR    8.7327269    9.5480016    9.2499704    9.5866977   10.1232829  
   7 CARB    8.3232165    9.0598546    9.0103671    9.1937325   10.0009339  
   8 HYDR    8.5908105    9.3732913    9.1665664    9.2227260   10.1951475  
   9 HYDR    9.2344800    9.9165831    9.9970085   10.2136851   10.9745673  
  10 CARB    7.0800134    7.7260954    7.9374842    8.1893758    8.9149288  
  11 HYDR    7.3229292    7.8395395    8.3361386    8.5955393    9.3043364  
  12 CARB    7.1220049    7.7921192    7.9350963    8.3549468    8.8173673  
  13 CARB    8.2504786    8.8059543    9.1822688    9.6819020   10.0087199  
  14 HYDR    9.1359038    9.6986786   10.0606404   10.4909685   10.9294793  
  15 HYDR    8.6406757    9.2145076    9.5000927   10.0716463   10.2598401  
  16 HYDR    8.0366497    8.4686850    9.1132211    9.6617468    9.9063489  
  17 CARB    5.9901406    6.6507099    6.8032566    7.3614499    7.5985800  
  18 HYDR    5.1839267    5.9547585    5.8649959    6.3717383    6.6988535  
  19 HYDR    5.6848524    6.1904888    6.7020977    7.3289280    7.4545779  
  20 HYDR    6.5214565    7.1885757    7.2288841    7.8683174    7.9293748  
  21 CARB    6.1782597    7.0801734    6.5702677    6.6373847    7.5864516  
  22 CARB    6.5068893    7.1521600    7.2438610    7.1762037    8.3151681  
  23 HYDR    6.0195187    6.6886436    6.6306250    6.4290167    7.7156322  
  24 HYDR    7.5309827    8.2126735    8.1812674    8.0648938    9.2607790  
  25 HYDR    6.6393026    7.1379201    7.5625638    7.5448117    8.6065154  
  26 OXYG    4.7569030    5.4141958    5.6613400    5.8939431    6.6605140  
  27 OXYG    7.1370532    8.0562982    7.3755564    7.2443064    8.4194048  
  28 HYDR    5.2927492    6.2566591    5.5532614    5.6139729    6.5611628  
  29 NITR    6.8703306    7.8033560    6.9216776    6.5983684    7.9695478  
  30 OXYG    5.7974196    6.7474629    5.7594617    5.3953334    6.8035319  
  31 OXYG    7.9354390    8.8496822    7.9186418    7.4904186    8.9559706  
  32 CARB    2.8257068 *  3.9202209    2.5135191 *  2.6856225 *  3.4611040  
  33 CARB    1.5284992 *  2.1786248 *  2.5017290 *  2.6749449 *  3.4607554  
  34 HYDR    2.1554755 *  2.4501661 *  2.9162729 *  2.7631214 *  3.7827484  
  35 HYDR    2.1746901 *  2.5748989 *  3.4451489    3.7511227    4.3381299  
  36 CARB    0.0000000    1.0949953 *  1.5483309 *  2.2669046 *  2.2225421 *
  37 HYDR    1.0949953 *  0.0000000    2.2840353 *  2.9360669 *  2.5716631 *
  38 CARB    1.5483309 *  2.2840353 *  0.0000000    1.0942899 *  1.0902158 *
  39 HYDR    2.2669046 *  2.9360669 *  1.0942899 *  0.0000000    1.7722097 *
  40 HYDR    2.2225421 *  2.5716631 *  1.0902158 *  1.7722097 *  0.0000000  
  41 CARB    2.1139948 *  3.1066713    1.5486923 *  2.2755759 *  2.2089250 *
  42 HYDR    3.1124971    4.0070892    2.2949275 *  2.9563632 *  2.5661720 *
  43 CARB    1.5591067 *  2.2778068 *  2.1621678 *  3.1416667    2.6451789 *
  44 CARB    2.5644801 *  2.7720829 *  2.8953685 *  3.9894922    2.7743428 *
  45 HYDR    2.7548420 *  2.8329616 *  2.6495281 *  3.6919664    2.1302445 *
  46 HYDR    2.9243681 *  2.7714667 *  3.6466413    4.7144409    3.5179945  
  47 HYDR    3.5042651    3.8423270    3.6444345    4.7131305    3.5125867  
  48 CARB    2.6529308 *  3.2547878    3.5621252    4.4059031    4.1633714  
  49 HYDR    2.9147706 *  3.6392613    3.8314666    4.4608023    4.6428694  
  50 HYDR    3.5706969    4.2035756    4.2002856    5.0777166    4.6951617  
  51 HYDR    2.9945830 *  3.2454172    4.1903666    5.0650615    4.6875303  
  52 CARB    2.5580845 *  3.5072692    2.7882811 *  2.6979786 *  3.8778223  
  53 CARB    4.0652800    5.1267666    3.2335470    3.0014921    4.0157336  
  54 HYDR    4.7970149    5.8558552    4.1395217    3.7754454    5.0017446  
  55 HYDR    4.0039634    4.9704922    2.8957722 *  2.3723408 *  3.5686781  
  56 HYDR    4.6529041    5.7082857    3.7230731    3.6796160    4.3113395  
  57 OXYG    3.7450690    4.8000299    3.7129828    4.0363664    4.5759239  
  58 OXYG    3.4144127    4.2449474    3.1941265    2.5726967 *  4.2090668  
  59 HYDR    3.3883376    4.2732120    3.8279249    3.7845803    4.9098842  
  60 NITR    4.3690374    5.0294326    4.4126567    3.7510426    5.4087128  
  61 OXYG    4.5315025    5.1080594    4.9549448    4.4985652    5.9903614  
  62 OXYG    5.2668598    5.8718218    5.0774658    4.2245491    5.9745706  

               41 CARB      42 HYDR      43 CARB      44 CARB      45 HYDR  

   1 CARB    5.9147993    6.5821548    5.7775288    7.1625890    7.9798035  
   2 CARB    6.2290777    6.4849597    6.4205658    7.6268500    8.4472696  
   3 HYDR    6.8851971    7.0574902    7.2583821    8.4702371    9.2317564  
   4 HYDR    5.5989860    5.7222210    5.8141192    6.9035509    7.7217957  
   5 CARB    7.2509950    7.5649262    7.1548161    8.2790865    9.2039424  
   6 HYDR    7.9646916    8.1611478    7.8901159    8.9101516    9.8474856  
   7 CARB    7.9989444    8.4721234    7.8615764    9.1041020   10.0114422  
   8 HYDR    8.2179807    8.7005302    8.2518954    9.5815026   10.4217463  
   9 HYDR    8.9857824    9.4574938    8.7512846    9.9382030   10.8838704  
  10 CARB    7.0326247    7.6283672    6.6926132    7.9304162    8.8555853  
  11 HYDR    7.5706091    8.2586901    7.0659185    8.2735490    9.2080753  
  12 CARB    6.8215116    7.2497936    6.4059074    7.4541921    8.4485644  
  13 CARB    8.0805795    8.4876294    7.4797179    8.3642447    9.4134733  
  14 HYDR    8.9856441    9.4137247    8.4477866    9.3955241   10.4328452  
  15 HYDR    8.2925251    8.5728570    7.6990667    8.4419421    9.5037546  
  16 HYDR    8.1226741    8.6091848    7.3334534    8.1487115    9.2135702  
  17 CARB    5.6296796    6.0108878    5.0908872    6.0191344    7.0383241  
  18 HYDR    4.6609527    5.0559419    4.3098013    5.3801022    6.3341797  
  19 HYDR    5.6804490    6.1705727    4.8627474    5.7034611    6.7570766  
  20 HYDR    5.9314271    6.1313304    5.4126299    6.1325032    7.1637772  
  21 CARB    5.5770202    6.0455698    5.8067292    7.1870636    7.9353359  
  22 CARB    6.7183645    7.4993755    6.6499849    8.1090039    8.8305311  
  23 HYDR    6.2567516    7.0760672    6.3480655    7.8564449    8.4689212  
  24 HYDR    7.5953115    8.3092859    7.6234740    9.0849229    9.8100689  
  25 HYDR    7.1547460    8.0128949    6.8752707    8.2803633    9.0260336  
  26 OXYG    4.9652137    5.7444439    4.6116960    5.9855194    6.8072142  
  27 OXYG    6.5104682    6.9632641    6.9477230    8.3810026    9.0370919  
  28 HYDR    4.5472225    5.0096385    4.9238167    6.3248595    7.0038478  
  29 NITR    6.2576728    6.7427943    6.9084828    8.3863960    8.8993368  
  30 OXYG    5.1896028    5.7210752    5.9282587    7.4098708    7.8457987  
  31 OXYG    7.3381053    7.7985947    8.0561111    9.5370149   10.0067969  
  32 CARB    1.5454327 *  2.1749791 *  2.5706152 *  3.9078892    4.2519326  
  33 CARB    2.8042172 *  3.8978884    2.5432379 *  3.8945314    4.2422810  
  34 HYDR    3.6279693    4.7034105    3.4907219    4.7014078    4.8769539  
  35 HYDR    3.4936969    4.5546726    2.8388498 *  4.1503341    4.7068393  
  36 CARB    2.1139948 *  3.1124971    1.5591067 *  2.5644801 *  2.7548420 *
  37 HYDR    3.1066713    4.0070892    2.2778068 *  2.7720829 *  2.8329616 *
  38 CARB    1.5486923 *  2.2949275 *  2.1621678 *  2.8953685 *  2.6495281 *
  39 HYDR    2.2755759 *  2.9563632 *  3.1416667    3.9894922    3.6919664  
  40 HYDR    2.2089250 *  2.5661720 *  2.6451789 *  2.7743428 *  2.1302445 *
  41 CARB    0.0000000    1.0946566 *  1.5602066 *  2.5512424 *  2.7414624 *
  42 HYDR    1.0946566 *  0.0000000    2.2815330 *  2.7584717 *  2.8239834 *
  43 CARB    1.5602066 *  2.2815330 *  0.0000000    1.5319746 *  2.2039208 *
  44 CARB    2.5512424 *  2.7584717 *  1.5319746 *  0.0000000    1.0932119 *
  45 HYDR    2.7414624 *  2.8239834 *  2.2039208 *  1.0932119 *  0.0000000  
  46 HYDR    3.4943847    3.8298507    2.1680079 *  1.0956304 *  1.7664135 *
  47 HYDR    2.9070027 *  2.7488906 *  2.1703225 *  1.0956288 *  1.7676431 *
  48 CARB    2.6644779 *  3.2669744    1.5250431 *  2.4816788 *  3.4630465  
  49 HYDR    2.9336119 *  3.6583587    2.2052624 *  3.4685024    4.3587562  
  50 HYDR    3.0138512    3.2681660    2.1655610 *  2.7135140 *  3.7354201  
  51 HYDR    3.5767043    4.2124904    2.1622921 *  2.7156329 *  3.7311918  
  52 CARB    2.5700752 *  3.5165392    3.0128037    4.5079022    4.8693467  
  53 CARB    2.5295306 *  2.6581742 *  3.9339476    5.0656344    5.1835545  
  54 HYDR    3.4866434    3.6963666    4.7522115    6.0032086    6.1978198  
  55 HYDR    2.7224762 *  2.8940636 *  4.1869338    5.2106492    5.1146353  
  56 HYDR    2.7572164 *  2.4390518 *  4.2032476    5.1123407    5.2168119  
  57 OXYG    2.4035324 *  2.7095790 *  3.0255675    4.2863755    4.8743016  
  58 OXYG    3.4064212    4.2277456    4.1794815    5.5641840    5.6970323  
  59 HYDR    3.3765414    4.2448163    3.6290894    5.1609166    5.6812352  
  60 NITR    4.7135871    5.5814832    5.2791909    6.7030209    6.8826727  
  61 OXYG    5.1294003    6.0774491    5.3865652    6.8570470    7.1914027  
  62 OXYG    5.5335415    6.3144652    6.2571268    7.6143297    7.6677791  

               46 HYDR      47 HYDR      48 CARB      49 HYDR      50 HYDR  

   1 CARB    7.4195698    7.3646669    4.7824278    3.7148863    5.0723433  
   2 CARB    8.1023563    7.4684433    5.4340964    4.5874508    5.2045098  
   3 HYDR    9.0211443    8.2800057    6.3854017    5.5511555    6.1279079  
   4 HYDR    7.4327879    6.6337535    4.8588109    4.1657499    4.4628966  
   5 CARB    8.5843003    8.1054791    5.9355158    5.1159664    5.6823059  
   6 HYDR    9.2282262    8.6192462    6.6531149    5.9341013    6.2498984  
   7 CARB    9.3373522    9.0875151    6.6671118    5.7211796    6.6356406  
   8 HYDR    9.8915340    9.6120978    7.1934073    6.1873721    7.2272991  
   9 HYDR   10.0978040    9.8991671    7.4797853    6.5760104    7.4179383  
  10 CARB    8.0629763    8.0194700    5.4552604    4.5005827    5.5732142  
  11 HYDR    8.2759064    8.4521675    5.8090219    4.8857967    6.0487248  
  12 CARB    7.5890764    7.3474362    5.0309236    4.2679236    4.8589605  
  13 CARB    8.3492942    8.2036338    6.0069797    5.3906784    5.7670213  
  14 HYDR    9.3892906    9.2608285    6.9998697    6.3092874    6.8047362  
  15 HYDR    8.4446112    8.1430497    6.2192902    5.7442757    5.7929866  
  16 HYDR    7.9959341    8.0640288    5.8315859    5.2867746    5.6967103  
  17 CARB    6.1551545    5.8582717    3.6646763    3.0758775    3.3791674  
  18 HYDR    5.6690958    5.2689697    3.0271522    2.3164417 *  2.8126915 *
  19 HYDR    5.6544435    5.6470538    3.3567294    2.8797014 *  3.2418291  
  20 HYDR    6.2914433    5.7785958    4.0093445    3.6650279    3.4292404  
  21 CARB    7.6544636    7.2471915    4.9772383    3.9745874    5.0596072  
  22 CARB    8.3373607    8.4657831    5.8500213    4.7646449    6.3290468  
  23 HYDR    8.1576189    8.2944268    5.7866907    4.7178895    6.3646103  
  24 HYDR    9.3506273    9.3827050    6.8008269    5.7109210    7.1879962  
  25 HYDR    8.3701166    8.7083242    6.0200284    4.9814999    6.5883205  
  26 OXYG    6.1661481    6.2934104    3.6235358    2.5572804 *  4.1031257  
  27 OXYG    8.9077633    8.4847636    6.2866846    5.2708190    6.4224053  
  28 HYDR    6.8824505    6.4104228    4.2860795    3.3323287    4.4094209  
  29 NITR    8.9895806    8.5946752    6.5355644    5.5491663    6.8013626  
  30 OXYG    8.0521940    7.6853130    5.7500865    4.8273076    6.1028462  
  31 OXYG   10.1537126    9.7575908    7.7291426    6.7404397    8.0008670  
  32 CARB    4.7259628    4.1931946    3.0145774    2.6988031 *  3.3816270  
  33 CARB    4.1909312    4.7044409    2.9747934 *  2.6493536 *  3.9759491  
  34 HYDR    4.9324096    5.6021775    4.0378555    3.7088642    5.0583688  
  35 HYDR    4.2302697    4.9087592    2.7293592 *  2.2567083 *  3.7790460  
  36 CARB    2.9243681 *  3.5042651    2.6529308 *  2.9147706 *  3.5706969  
  37 HYDR    2.7714667 *  3.8423270    3.2547878    3.6392613    4.2035756  
  38 CARB    3.6466413    3.6444345    3.5621252    3.8314666    4.2002856  
  39 HYDR    4.7144409    4.7131305    4.4059031    4.4608023    5.0777166  
  40 HYDR    3.5179945    3.5125867    4.1633714    4.6428694    4.6951617  
  41 CARB    3.4943847    2.9070027 *  2.6644779 *  2.9336119 *  3.0138512  
  42 HYDR    3.8298507    2.7488906 *  3.2669744    3.6583587    3.2681660  
  43 CARB    2.1680079 *  2.1703225 *  1.5250431 *  2.2052624 *  2.1655610 *
  44 CARB    1.0956304 *  1.0956288 *  2.4816788 *  3.4685024    2.7135140 *
  45 HYDR    1.7664135 *  1.7676431 *  3.4630465    4.3587562    3.7354201  
  46 HYDR    0.0000000    1.7711311 *  2.7105289 *  3.7328566    3.0431295  
  47 HYDR    1.7711311 *  0.0000000    2.7196681 *  3.7403174    2.4902739 *
  48 CARB    2.7105289 *  2.7196681 *  0.0000000    1.0927899 *  1.0951672 *
  49 HYDR    3.7328566    3.7403174    1.0927899 *  0.0000000    1.7635521 *
  50 HYDR    3.0431295    2.4902739 *  1.0951672 *  1.7635521 *  0.0000000  
  51 HYDR    2.4819360 *  3.0622889    1.0966641 *  1.7608084 *  1.7721061 *
  52 CARB    5.0727908    5.0689456    3.3026373    2.6989361 *  4.0367871  
  53 CARB    6.0053885    5.2435811    4.5182333    4.2106850    4.7252194  
  54 HYDR    6.8877852    6.1829770    5.1120098    4.5935036    5.3291054  
  55 HYDR    6.1517339    5.5262227    5.0571137    4.8469297    5.3909824  
  56 HYDR    6.1294163    5.0729959    4.7611025    4.6008236    4.7283713  
  57 OXYG    5.0424908    4.2956156    2.8266987 *  2.3562116 *  2.8432518 *
  58 OXYG    6.1888847    6.1754792    4.7134127    4.1528201    5.4258234  
  59 HYDR    5.6406128    5.6248949    3.4576018    2.5677220 *  4.1173333  
  60 NITR    7.2016767    7.3707720    5.6167781    4.9039251    6.4014979  
  61 OXYG    7.2139567    7.5311097    5.4326320    4.5985492    6.2616851  
  62 OXYG    8.1587603    8.2944086    6.7319695    6.0642373    7.4966035  

               51 HYDR      52 CARB      53 CARB      54 HYDR      55 HYDR  

   1 CARB    5.1577213    4.1609617    5.5871843    5.1678782    6.3926457  
   2 CARB    6.0868395    5.2698920    5.4910075    5.0251450    6.5266449  
   3 HYDR    7.1030874    5.9116694    5.7880666    5.1826382    6.8185422  
   4 HYDR    5.5904005    5.0902198    5.0404918    4.7500650    6.1152727  
   5 CARB    6.3585475    6.2673898    6.8551244    6.4538081    7.8743268  
   6 HYDR    7.0791582    7.2036437    7.5513290    7.1660592    8.6065685  
   7 CARB    6.9839051    6.5551347    7.4996343    6.9741951    8.4355381  
   8 HYDR    7.6018639    6.5760811    7.4000372    6.7372772    8.2991538  
   9 HYDR    7.6926862    7.5693090    8.5779844    8.0636704    9.5162156  
  10 CARB    5.6469184    5.5559724    6.9190059    6.5474120    7.7881426  
  11 HYDR    5.8118406    5.9827884    7.6485206    7.3138903    8.4437108  
  12 CARB    5.2332181    5.9053650    6.9516827    6.7343669    7.9093148  
  13 CARB    5.9918477    7.2908289    8.4213369    8.2498664    9.3733277  
  14 HYDR    6.9961964    7.9979059    9.1339669    8.8553869   10.0910962  
  15 HYDR    6.2307323    7.8143906    8.7039808    8.5978910    9.6929596  
  16 HYDR    5.6213337    7.3382782    8.7339588    8.6445710    9.6217940  
  17 CARB    3.8908794    5.1663241    6.1662089    6.1768824    7.0993109  
  18 HYDR    3.5207681    4.1848927    5.0738148    5.1005195    6.0102699  
  19 HYDR    3.2794029    5.2294971    6.5807240    6.6908245    7.4186175  
  20 HYDR    4.2581401    5.8825454    6.5440303    6.6303152    7.5140688  
  21 CARB    5.6311648    4.0886716    4.7408575    4.1885567    5.6664889  
  22 CARB    6.1581269    4.5185604    6.1704596    5.6123824    6.8109378  
  23 HYDR    6.1834178    3.8662145    5.5364983    4.9428501    6.0598647  
  24 HYDR    7.1481022    5.4186309    6.7949855    6.1108048    7.4715293  
  25 HYDR    6.1374803    4.9555508    6.9127159    6.4543169    7.4900930  
  26 OXYG    3.9118072    3.2972454    5.1404989    4.9619426    5.8530665  
  27 OXYG    6.9721692    4.7743332    5.1716173    4.3582301    6.0080299  
  28 HYDR    5.0725719    3.1690889    3.6723394    3.2020845    4.6072670  
  29 NITR    7.2903219    4.3435829    4.5777342    3.6251926    5.2474568  
  30 OXYG    6.5531164    3.2484338    3.5028946    2.5948988 *  4.1036351  
  31 OXYG    8.4748085    5.3824777    5.4712864    4.4384802    6.0384417  
  32 CARB    4.0165731    1.5747877 *  1.5583768 *  2.1960351 *  2.1711792 *
  33 CARB    3.3439398    1.5464502 *  3.8779148    4.2860034    3.9332370  
  34 HYDR    4.2937257    2.1536931 *  4.4210787    4.7401261    4.2570533  
  35 HYDR    2.8393246 *  2.1652721 *  4.6372960    4.9434143    4.8633548  
  36 CARB    2.9945830 *  2.5580845 *  4.0652800    4.7970149    4.0039634  
  37 HYDR    3.2454172    3.5072692    5.1267666    5.8558552    4.9704922  
  38 CARB    4.1903666    2.7882811 *  3.2335470    4.1395217    2.8957722 *
  39 HYDR    5.0650615    2.6979786 *  3.0014921    3.7754454    2.3723408 *
  40 HYDR    4.6875303    3.8778223    4.0157336    5.0017446    3.5686781  
  41 CARB    3.5767043    2.5700752 *  2.5295306 *  3.4866434    2.7224762 *
  42 HYDR    4.2124904    3.5165392    2.6581742 *  3.6963666    2.8940636 *
  43 CARB    2.1622921 *  3.0128037    3.9339476    4.7522115    4.1869338  
  44 CARB    2.7156329 *  4.5079022    5.0656344    6.0032086    5.2106492  
  45 HYDR    3.7311918    4.8693467    5.1835545    6.1978198    5.1146353  
  46 HYDR    2.4819360 *  5.0727908    6.0053885    6.8877852    6.1517339  
  47 HYDR    3.0622889    5.0689456    5.2435811    6.1829770    5.5262227  
  48 CARB    1.0966641 *  3.3026373    4.5182333    5.1120098    5.0571137  
  49 HYDR    1.7608084 *  2.6989361 *  4.2106850    4.5935036    4.8469297  
  50 HYDR    1.7721061 *  4.0367871    4.7252194    5.3291054    5.3909824  
  51 HYDR    0.0000000    4.0331857    5.5494445    6.1241787    6.0186595  
  52 CARB    4.0331857    0.0000000    2.6082348 *  2.8112664 *  2.8830015 *
  53 CARB    5.5494445    2.6082348 *  0.0000000    1.0900415 *  1.0914695 *
  54 HYDR    6.1241787    2.8112664 *  1.0900415 *  0.0000000    1.7761947 *
  55 HYDR    6.0186595    2.8830015 *  1.0914695 *  1.7761947 *  0.0000000  
  56 HYDR    5.8400068    3.5339726    1.0914055 *  1.7872667 *  1.7846932 *
  57 OXYG    3.8800620    2.4251308 *  2.2802095 *  2.5842260 *  3.2315720  
  58 OXYG    5.4291850    1.4540722 *  2.6234080 *  2.5910204 *  2.4781409 *
  59 HYDR    4.1338680    1.0879790 *  3.1337029    3.0262139    3.6427190  
  60 NITR    6.1944797    2.3955560 *  3.8506800    3.5285457    3.7327915  
  61 OXYG    5.8674646    2.5907874 *  4.5702363    4.2232870    4.6554866  
  62 OXYG    7.3329957    3.4611165    4.3773682    3.9737074    4.0483012  

               56 HYDR      57 OXYG      58 OXYG      59 HYDR      60 NITR  

   1 CARB    6.1410257    4.0266837    5.0090828    3.0961581    4.9143189  
   2 CARB    5.6032456    3.8579644    6.0968015    4.4082774    6.3864806  
   3 HYDR    5.8340047    4.4821779    6.5493029    5.0779217    6.7918335  
   4 HYDR    4.9874892    3.2610073    6.0263063    4.3919706    6.5453870  
   5 CARB    6.9906735    5.0014377    7.2184521    5.3365025    7.3960874  
   6 HYDR    7.5546400    5.7006448    8.1606088    6.3199662    8.4021114  
   7 CARB    7.8242156    5.8204266    7.3653596    5.5111551    7.2526324  
   8 HYDR    7.7763966    5.9964773    7.1871026    5.5146558    6.9519510  
   9 HYDR    8.8845437    6.8407197    8.4025156    6.5228209    8.2405123  
  10 CARB    7.3455559    5.1032258    6.5145742    4.5339295    6.4341180  
  11 HYDR    8.1557512    5.8570162    6.9355885    4.9805296    6.7254514  
  12 CARB    7.1677241    4.8663691    7.0492503    5.0151813    7.2533497  
  13 CARB    8.5959979    6.2684051    8.4836604    6.4264616    8.6521096  
  14 HYDR    9.3421285    7.0687484    9.0980113    7.0604421    9.1369073  
  15 HYDR    8.7453409    6.4999268    9.0554808    7.0233602    9.3559009  
  16 HYDR    8.9738025    6.5552332    8.5845010    6.5228078    8.7280361  
  17 CARB    6.3075777    3.9256279    6.4712952    4.4757739    6.9243484  
  18 HYDR    5.2418169    2.8425265 *  5.4747654    3.5413551    6.0233537  
  19 HYDR    6.8058884    4.3608619    6.6009998    4.6112367    7.0198144  
  20 HYDR    6.5060743    4.2837398    7.2038533    5.2969736    7.7849818  
  21 CARB    5.1407070    3.3415828    4.8004626    3.1185499    4.9258528  
  22 CARB    6.9014014    5.0611646    5.0078990    3.4619010    4.4861548  
  23 HYDR    6.3713120    4.7931865    4.1140766    2.8872058 *  3.4581173  
  24 HYDR    7.4735269    5.7646587    5.7830916    4.3576571    5.1930838  
  25 HYDR    7.6814512    5.7181884    5.5090612    3.9639254    4.9076112  
  26 OXYG    5.7530965    3.4838655    4.3778402    2.3516454 *  4.4445455  
  27 OXYG    5.6278790    4.3405979    5.0881538    3.8322626    4.9555218  
  28 HYDR    4.1014718    2.3291972 *  3.9167625    2.3261695 *  4.2727085  
  29 NITR    5.1768379    4.3707834    4.2718562    3.5602674    4.0238966  
  30 OXYG    4.2344398    3.5574940    3.0903135    2.6222075 *  3.0208861  
  31 OXYG    6.0545880    5.5200946    5.0859243    4.6532415    4.6441108  
  32 CARB    2.1681558 *  1.3695659 *  2.4291551 *  2.1605470 *  3.6685333  
  33 CARB    4.7078928    3.4741633    2.4534006 *  2.1809006 *  3.1071843  
  34 HYDR    5.3539741    4.4122447    2.4246288 *  2.7715860 *  2.7405260 *
  35 HYDR    5.4139366    3.7255454    3.2536370    2.2980608 *  3.6380576  
  36 CARB    4.6529041    3.7450690    3.4144127    3.3883376    4.3690374  
  37 HYDR    5.7082857    4.8000299    4.2449474    4.2732120    5.0294326  
  38 CARB    3.7230731    3.7129828    3.1941265    3.8279249    4.4126567  
  39 HYDR    3.6796160    4.0363664    2.5726967 *  3.7845803    3.7510426  
  40 HYDR    4.3113395    4.5759239    4.2090668    4.9098842    5.4087128  
  41 CARB    2.7572164 *  2.4035324 *  3.4064212    3.3765414    4.7135871  
  42 HYDR    2.4390518 *  2.7095790 *  4.2277456    4.2448163    5.5814832  
  43 CARB    4.2032476    3.0255675    4.1794815    3.6290894    5.2791909  
  44 CARB    5.1123407    4.2863755    5.5641840    5.1609166    6.7030209  
  45 HYDR    5.2168119    4.8743016    5.6970323    5.6812352    6.8826727  
  46 HYDR    6.1294163    5.0424908    6.1888847    5.6406128    7.2016767  
  47 HYDR    5.0729959    4.2956156    6.1754792    5.6248949    7.3707720  
  48 CARB    4.7611025    2.8266987 *  4.7134127    3.4576018    5.6167781  
  49 HYDR    4.6008236    2.3562116 *  4.1528201    2.5677220 *  4.9039251  
  50 HYDR    4.7283713    2.8432518 *  5.4258234    4.1173333    6.4014979  
  51 HYDR    5.8400068    3.8800620    5.4291850    4.1338680    6.1944797  
  52 CARB    3.5339726    2.4251308 *  1.4540722 *  1.0879790 *  2.3955560 *
  53 CARB    1.0914055 *  2.2802095 *  2.6234080 *  3.1337029    3.8506800  
  54 HYDR    1.7872667 *  2.5842260 *  2.5910204 *  3.0262139    3.5285457  
  55 HYDR    1.7846932 *  3.2315720    2.4781409 *  3.6427190    3.7327915  
  56 HYDR    0.0000000    2.4703624 *  3.7088495    3.9954374    4.9373761  
  57 OXYG    2.4703624 *  0.0000000    3.4655873    2.4093400 *  4.4874680  
  58 OXYG    3.7088495    3.4655873    0.0000000    2.0653361 *  1.3802857 *
  59 HYDR    3.9954374    2.4093400 *  2.0653361 *  0.0000000    2.5106927 *
  60 NITR    4.9373761    4.4874680    1.3802857 *  2.5106927 *  0.0000000  
  61 OXYG    5.6203096    4.6301093    2.2277443 *  2.2963489 *  1.2116760 *
  62 OXYG    5.4404419    5.4367222    2.1565334 *  3.6621740    1.2028910 *

               61 OXYG      62 OXYG  

   1 CARB    4.1280841    5.9417309  
   2 CARB    6.0002305    7.2867045  
   3 HYDR    6.5007899    7.5639252  
   4 HYDR    6.2857105    7.4758919  
   5 CARB    6.8075470    8.3628133  
   6 HYDR    7.8640074    9.3457562  
   7 CARB    6.4937400    8.1670370  
   8 HYDR    6.2391490    7.7505737  
   9 HYDR    7.4175425    9.1515551  
  10 CARB    5.5811502    7.4661834  
  11 HYDR    5.7384342    7.7641015  
  12 CARB    6.5451494    8.3386763  
  13 CARB    7.8627289    9.7544386  
  14 HYDR    8.2928928   10.1902388  
  15 HYDR    8.6522369   10.4641993  
  16 HYDR    7.8714430    9.8673791  
  17 CARB    6.3489961    8.0665834  
  18 HYDR    5.5711646    7.1483769  
  19 HYDR    6.3622285    8.2040198  
  20 HYDR    7.3037698    8.9102096  
  21 CARB    4.4786634    5.8390980  
  22 CARB    3.5202326    5.3680500  
  23 HYDR    2.5254112 *  4.2888782  
  24 HYDR    4.3064184    5.9342928  
  25 HYDR    3.7921934    5.8129742  
  26 OXYG    3.6576989    5.5948199  
  27 OXYG    4.5829808    5.6349706  
  28 HYDR    4.0240015    5.2117399  
  29 NITR    3.8817131    4.5049114  
  30 OXYG    3.0915949    3.5854229  
  31 OXYG    4.5529584    4.8634142  
  32 CARB    4.0589191    4.5425392  
  33 CARB    3.0591148    4.1463583  
  34 HYDR    2.7496304 *  3.6228357  
  35 HYDR    3.2134252    4.7669903  
  36 CARB    4.5315025    5.2668598  
  37 HYDR    5.1080594    5.8718218  
  38 CARB    4.9549448    5.0774658  
  39 HYDR    4.4985652    4.2245491  
  40 HYDR    5.9903614    5.9745706  
  41 CARB    5.1294003    5.5335415  
  42 HYDR    6.0774491    6.3144652  
  43 CARB    5.3865652    6.2571268  
  44 CARB    6.8570470    7.6143297  
  45 HYDR    7.1914027    7.6677791  
  46 HYDR    7.2139567    8.1587603  
  47 HYDR    7.5311097    8.2944086  
  48 CARB    5.4326320    6.7319695  
  49 HYDR    4.5985492    6.0642373  
  50 HYDR    6.2616851    7.4966035  
  51 HYDR    5.8674646    7.3329957  
  52 CARB    2.5907874 *  3.4611165  
  53 CARB    4.5702363    4.3773682  
  54 HYDR    4.2232870    3.9737074  
  55 HYDR    4.6554866    4.0483012  
  56 HYDR    5.6203096    5.4404419  
  57 OXYG    4.6301093    5.4367222  
  58 OXYG    2.2277443 *  2.1565334 *
  59 HYDR    2.2963489 *  3.6621740  
  60 NITR    1.2116760 *  1.2028910 *
  61 OXYG    0.0000000    2.1757696 *
  62 OXYG    2.1757696 *  0.0000000  

  * ... LESS THAN  3.000


     ATOMIC BASIS SET
     ----------------
 THE CONTRACTED PRIMITIVE FUNCTIONS HAVE BEEN UNNORMALIZED
 THE CONTRACTED BASIS FUNCTIONS ARE NOW NORMALIZED TO UNITY

  SHELL TYPE  PRIMITIVE        EXPONENT          CONTRACTION COEFFICIENT(S)

 CARBON    

      1   S       1          4563.2400000    0.001966650249
      1   S       2           682.0240000    0.015230601932
      1   S       3           154.9730000    0.076126909656
      1   S       4            44.4553000    0.260801033080
      1   S       5            13.0290000    0.616462078191
      1   S       6             1.8277300    0.221006028032

      2   L       7            20.9642000    0.114660080729    0.040248692673
      2   L       8             4.8033100    0.919999647749    0.237593956746
      2   L       9             1.4593300   -0.003030682134    0.815853851473

      3   L      10             0.4834560    1.000000000000    1.000000000000

      4   L      11             0.1455850    1.000000000000    1.000000000000

      5   L      12             0.0438000    1.000000000000    1.000000000000

      6   D      13             0.6260000    1.000000000000

 CARBON    

      7   S      14          4563.2400000    0.001966650249
      7   S      15           682.0240000    0.015230601932
      7   S      16           154.9730000    0.076126909656
      7   S      17            44.4553000    0.260801033080
      7   S      18            13.0290000    0.616462078191
      7   S      19             1.8277300    0.221006028032

      8   L      20            20.9642000    0.114660080729    0.040248692673
      8   L      21             4.8033100    0.919999647749    0.237593956746
      8   L      22             1.4593300   -0.003030682134    0.815853851473

      9   L      23             0.4834560    1.000000000000    1.000000000000

     10   L      24             0.1455850    1.000000000000    1.000000000000

     11   L      25             0.0438000    1.000000000000    1.000000000000

     12   D      26             0.6260000    1.000000000000

 HYDROGEN  

     13   S      27            33.8650000    0.025493814541
     13   S      28             5.0947900    0.190373108582
     13   S      29             1.1587900    0.852161486043

     14   S      30             0.3258400    1.000000000000

     15   S      31             0.1027410    1.000000000000

     16   S      32             0.0360000    1.000000000000

 HYDROGEN  

     17   S      33            33.8650000    0.025493814541
     17   S      34             5.0947900    0.190373108582
     17   S      35             1.1587900    0.852161486043

     18   S      36             0.3258400    1.000000000000

     19   S      37             0.1027410    1.000000000000

     20   S      38             0.0360000    1.000000000000

 CARBON    

     21   S      39          4563.2400000    0.001966650249
     21   S      40           682.0240000    0.015230601932
     21   S      41           154.9730000    0.076126909656
     21   S      42            44.4553000    0.260801033080
     21   S      43            13.0290000    0.616462078191
     21   S      44             1.8277300    0.221006028032

     22   L      45            20.9642000    0.114660080729    0.040248692673
     22   L      46             4.8033100    0.919999647749    0.237593956746
     22   L      47             1.4593300   -0.003030682134    0.815853851473

     23   L      48             0.4834560    1.000000000000    1.000000000000

     24   L      49             0.1455850    1.000000000000    1.000000000000

     25   L      50             0.0438000    1.000000000000    1.000000000000

     26   D      51             0.6260000    1.000000000000

 HYDROGEN  

     27   S      52            33.8650000    0.025493814541
     27   S      53             5.0947900    0.190373108582
     27   S      54             1.1587900    0.852161486043

     28   S      55             0.3258400    1.000000000000

     29   S      56             0.1027410    1.000000000000

     30   S      57             0.0360000    1.000000000000

 CARBON    

     31   S      58          4563.2400000    0.001966650249
     31   S      59           682.0240000    0.015230601932
     31   S      60           154.9730000    0.076126909656
     31   S      61            44.4553000    0.260801033080
     31   S      62            13.0290000    0.616462078191
     31   S      63             1.8277300    0.221006028032

     32   L      64            20.9642000    0.114660080729    0.040248692673
     32   L      65             4.8033100    0.919999647749    0.237593956746
     32   L      66             1.4593300   -0.003030682134    0.815853851473

     33   L      67             0.4834560    1.000000000000    1.000000000000

     34   L      68             0.1455850    1.000000000000    1.000000000000

     35   L      69             0.0438000    1.000000000000    1.000000000000

     36   D      70             0.6260000    1.000000000000

 HYDROGEN  

     37   S      71            33.8650000    0.025493814541
     37   S      72             5.0947900    0.190373108582
     37   S      73             1.1587900    0.852161486043

     38   S      74             0.3258400    1.000000000000

     39   S      75             0.1027410    1.000000000000

     40   S      76             0.0360000    1.000000000000

 HYDROGEN  

     41   S      77            33.8650000    0.025493814541
     41   S      78             5.0947900    0.190373108582
     41   S      79             1.1587900    0.852161486043

     42   S      80             0.3258400    1.000000000000

     43   S      81             0.1027410    1.000000000000

     44   S      82             0.0360000    1.000000000000

 CARBON    

     45   S      83          4563.2400000    0.001966650249
     45   S      84           682.0240000    0.015230601932
     45   S      85           154.9730000    0.076126909656
     45   S      86            44.4553000    0.260801033080
     45   S      87            13.0290000    0.616462078191
     45   S      88             1.8277300    0.221006028032

     46   L      89            20.9642000    0.114660080729    0.040248692673
     46   L      90             4.8033100    0.919999647749    0.237593956746
     46   L      91             1.4593300   -0.003030682134    0.815853851473

     47   L      92             0.4834560    1.000000000000    1.000000000000

     48   L      93             0.1455850    1.000000000000    1.000000000000

     49   L      94             0.0438000    1.000000000000    1.000000000000

     50   D      95             0.6260000    1.000000000000

 HYDROGEN  

     51   S      96            33.8650000    0.025493814541
     51   S      97             5.0947900    0.190373108582
     51   S      98             1.1587900    0.852161486043

     52   S      99             0.3258400    1.000000000000

     53   S     100             0.1027410    1.000000000000

     54   S     101             0.0360000    1.000000000000

 CARBON    

     55   S     102          4563.2400000    0.001966650249
     55   S     103           682.0240000    0.015230601932
     55   S     104           154.9730000    0.076126909656
     55   S     105            44.4553000    0.260801033080
     55   S     106            13.0290000    0.616462078191
     55   S     107             1.8277300    0.221006028032

     56   L     108            20.9642000    0.114660080729    0.040248692673
     56   L     109             4.8033100    0.919999647749    0.237593956746
     56   L     110             1.4593300   -0.003030682134    0.815853851473

     57   L     111             0.4834560    1.000000000000    1.000000000000

     58   L     112             0.1455850    1.000000000000    1.000000000000

     59   L     113             0.0438000    1.000000000000    1.000000000000

     60   D     114             0.6260000    1.000000000000

 CARBON    

     61   S     115          4563.2400000    0.001966650249
     61   S     116           682.0240000    0.015230601932
     61   S     117           154.9730000    0.076126909656
     61   S     118            44.4553000    0.260801033080
     61   S     119            13.0290000    0.616462078191
     61   S     120             1.8277300    0.221006028032

     62   L     121            20.9642000    0.114660080729    0.040248692673
     62   L     122             4.8033100    0.919999647749    0.237593956746
     62   L     123             1.4593300   -0.003030682134    0.815853851473

     63   L     124             0.4834560    1.000000000000    1.000000000000

     64   L     125             0.1455850    1.000000000000    1.000000000000

     65   L     126             0.0438000    1.000000000000    1.000000000000

     66   D     127             0.6260000    1.000000000000

 HYDROGEN  

     67   S     128            33.8650000    0.025493814541
     67   S     129             5.0947900    0.190373108582
     67   S     130             1.1587900    0.852161486043

     68   S     131             0.3258400    1.000000000000

     69   S     132             0.1027410    1.000000000000

     70   S     133             0.0360000    1.000000000000

 HYDROGEN  

     71   S     134            33.8650000    0.025493814541
     71   S     135             5.0947900    0.190373108582
     71   S     136             1.1587900    0.852161486043

     72   S     137             0.3258400    1.000000000000

     73   S     138             0.1027410    1.000000000000

     74   S     139             0.0360000    1.000000000000

 HYDROGEN  

     75   S     140            33.8650000    0.025493814541
     75   S     141             5.0947900    0.190373108582
     75   S     142             1.1587900    0.852161486043

     76   S     143             0.3258400    1.000000000000

     77   S     144             0.1027410    1.000000000000

     78   S     145             0.0360000    1.000000000000

 CARBON    

     79   S     146          4563.2400000    0.001966650249
     79   S     147           682.0240000    0.015230601932
     79   S     148           154.9730000    0.076126909656
     79   S     149            44.4553000    0.260801033080
     79   S     150            13.0290000    0.616462078191
     79   S     151             1.8277300    0.221006028032

     80   L     152            20.9642000    0.114660080729    0.040248692673
     80   L     153             4.8033100    0.919999647749    0.237593956746
     80   L     154             1.4593300   -0.003030682134    0.815853851473

     81   L     155             0.4834560    1.000000000000    1.000000000000

     82   L     156             0.1455850    1.000000000000    1.000000000000

     83   L     157             0.0438000    1.000000000000    1.000000000000

     84   D     158             0.6260000    1.000000000000

 HYDROGEN  

     85   S     159            33.8650000    0.025493814541
     85   S     160             5.0947900    0.190373108582
     85   S     161             1.1587900    0.852161486043

     86   S     162             0.3258400    1.000000000000

     87   S     163             0.1027410    1.000000000000

     88   S     164             0.0360000    1.000000000000

 HYDROGEN  

     89   S     165            33.8650000    0.025493814541
     89   S     166             5.0947900    0.190373108582
     89   S     167             1.1587900    0.852161486043

     90   S     168             0.3258400    1.000000000000

     91   S     169             0.1027410    1.000000000000

     92   S     170             0.0360000    1.000000000000

 HYDROGEN  

     93   S     171            33.8650000    0.025493814541
     93   S     172             5.0947900    0.190373108582
     93   S     173             1.1587900    0.852161486043

     94   S     174             0.3258400    1.000000000000

     95   S     175             0.1027410    1.000000000000

     96   S     176             0.0360000    1.000000000000

 CARBON    

     97   S     177          4563.2400000    0.001966650249
     97   S     178           682.0240000    0.015230601932
     97   S     179           154.9730000    0.076126909656
     97   S     180            44.4553000    0.260801033080
     97   S     181            13.0290000    0.616462078191
     97   S     182             1.8277300    0.221006028032

     98   L     183            20.9642000    0.114660080729    0.040248692673
     98   L     184             4.8033100    0.919999647749    0.237593956746
     98   L     185             1.4593300   -0.003030682134    0.815853851473

     99   L     186             0.4834560    1.000000000000    1.000000000000

    100   L     187             0.1455850    1.000000000000    1.000000000000

    101   L     188             0.0438000    1.000000000000    1.000000000000

    102   D     189             0.6260000    1.000000000000

 CARBON    

    103   S     190          4563.2400000    0.001966650249
    103   S     191           682.0240000    0.015230601932
    103   S     192           154.9730000    0.076126909656
    103   S     193            44.4553000    0.260801033080
    103   S     194            13.0290000    0.616462078191
    103   S     195             1.8277300    0.221006028032

    104   L     196            20.9642000    0.114660080729    0.040248692673
    104   L     197             4.8033100    0.919999647749    0.237593956746
    104   L     198             1.4593300   -0.003030682134    0.815853851473

    105   L     199             0.4834560    1.000000000000    1.000000000000

    106   L     200             0.1455850    1.000000000000    1.000000000000

    107   L     201             0.0438000    1.000000000000    1.000000000000

    108   D     202             0.6260000    1.000000000000

 HYDROGEN  

    109   S     203            33.8650000    0.025493814541
    109   S     204             5.0947900    0.190373108582
    109   S     205             1.1587900    0.852161486043

    110   S     206             0.3258400    1.000000000000

    111   S     207             0.1027410    1.000000000000

    112   S     208             0.0360000    1.000000000000

 HYDROGEN  

    113   S     209            33.8650000    0.025493814541
    113   S     210             5.0947900    0.190373108582
    113   S     211             1.1587900    0.852161486043

    114   S     212             0.3258400    1.000000000000

    115   S     213             0.1027410    1.000000000000

    116   S     214             0.0360000    1.000000000000

 HYDROGEN  

    117   S     215            33.8650000    0.025493814541
    117   S     216             5.0947900    0.190373108582
    117   S     217             1.1587900    0.852161486043

    118   S     218             0.3258400    1.000000000000

    119   S     219             0.1027410    1.000000000000

    120   S     220             0.0360000    1.000000000000

 OXYGEN    

    121   S     221          8588.5000000    0.001895150083
    121   S     222          1297.2300000    0.014385900631
    121   S     223           299.2960000    0.070732003103
    121   S     224            87.3771000    0.240001010530
    121   S     225            25.6789000    0.594797026097
    121   S     226             3.7400400    0.280802012320

    122   L     227            42.1175000    0.113889012440    0.036511397380
    122   L     228             9.6283700    0.920811100576    0.237152982984
    122   L     229             2.8533200   -0.003274470358    0.819701941186

    123   L     230             0.9056610    1.000000000000    1.000000000000

    124   L     231             0.2556110    1.000000000000    1.000000000000

    125   L     232             0.0845000    1.000000000000    1.000000000000

    126   D     233             1.2920000    1.000000000000

 OXYGEN    

    127   S     234          8588.5000000    0.001895150083
    127   S     235          1297.2300000    0.014385900631
    127   S     236           299.2960000    0.070732003103
    127   S     237            87.3771000    0.240001010530
    127   S     238            25.6789000    0.594797026097
    127   S     239             3.7400400    0.280802012320

    128   L     240            42.1175000    0.113889012440    0.036511397380
    128   L     241             9.6283700    0.920811100576    0.237152982984
    128   L     242             2.8533200   -0.003274470358    0.819701941186

    129   L     243             0.9056610    1.000000000000    1.000000000000

    130   L     244             0.2556110    1.000000000000    1.000000000000

    131   L     245             0.0845000    1.000000000000    1.000000000000

    132   D     246             1.2920000    1.000000000000

 HYDROGEN  

    133   S     247            33.8650000    0.025493814541
    133   S     248             5.0947900    0.190373108582
    133   S     249             1.1587900    0.852161486043

    134   S     250             0.3258400    1.000000000000

    135   S     251             0.1027410    1.000000000000

    136   S     252             0.0360000    1.000000000000

 NITROGEN  

    137   S     253          6293.4800000    0.001969788147
    137   S     254           949.0440000    0.014961285923
    137   S     255           218.7760000    0.073500530843
    137   S     256            63.6916000    0.248936765774
    137   S     257            18.8282000    0.602459433142
    137   S     258             2.7202300    0.256201758938

    138   L     259            30.6331000    0.111906079519    0.038311918640
    138   L     260             7.0261400    0.921666654920    0.237403115502
    138   L     261             2.1120500   -0.002569191826    0.817592397779

    139   L     262             0.6840090    1.000000000000    1.000000000000

    140   L     263             0.2008780    1.000000000000    1.000000000000

    141   L     264             0.0639000    1.000000000000    1.000000000000

    142   D     265             0.9130000    1.000000000000

 OXYGEN    

    143   S     266          8588.5000000    0.001895150083
    143   S     267          1297.2300000    0.014385900631
    143   S     268           299.2960000    0.070732003103
    143   S     269            87.3771000    0.240001010530
    143   S     270            25.6789000    0.594797026097
    143   S     271             3.7400400    0.280802012320

    144   L     272            42.1175000    0.113889012440    0.036511397380
    144   L     273             9.6283700    0.920811100576    0.237152982984
    144   L     274             2.8533200   -0.003274470358    0.819701941186

    145   L     275             0.9056610    1.000000000000    1.000000000000

    146   L     276             0.2556110    1.000000000000    1.000000000000

    147   L     277             0.0845000    1.000000000000    1.000000000000

    148   D     278             1.2920000    1.000000000000

 OXYGEN    

    149   S     279          8588.5000000    0.001895150083
    149   S     280          1297.2300000    0.014385900631
    149   S     281           299.2960000    0.070732003103
    149   S     282            87.3771000    0.240001010530
    149   S     283            25.6789000    0.594797026097
    149   S     284             3.7400400    0.280802012320

    150   L     285            42.1175000    0.113889012440    0.036511397380
    150   L     286             9.6283700    0.920811100576    0.237152982984
    150   L     287             2.8533200   -0.003274470358    0.819701941186

    151   L     288             0.9056610    1.000000000000    1.000000000000

    152   L     289             0.2556110    1.000000000000    1.000000000000

    153   L     290             0.0845000    1.000000000000    1.000000000000

    154   D     291             1.2920000    1.000000000000

 CARBON    

    155   S     292          4563.2400000    0.001966650249
    155   S     293           682.0240000    0.015230601932
    155   S     294           154.9730000    0.076126909656
    155   S     295            44.4553000    0.260801033080
    155   S     296            13.0290000    0.616462078191
    155   S     297             1.8277300    0.221006028032

    156   L     298            20.9642000    0.114660080729    0.040248692673
    156   L     299             4.8033100    0.919999647749    0.237593956746
    156   L     300             1.4593300   -0.003030682134    0.815853851473

    157   L     301             0.4834560    1.000000000000    1.000000000000

    158   L     302             0.1455850    1.000000000000    1.000000000000

    159   L     303             0.0438000    1.000000000000    1.000000000000

    160   D     304             0.6260000    1.000000000000

 CARBON    

    161   S     305          4563.2400000    0.001966650249
    161   S     306           682.0240000    0.015230601932
    161   S     307           154.9730000    0.076126909656
    161   S     308            44.4553000    0.260801033080
    161   S     309            13.0290000    0.616462078191
    161   S     310             1.8277300    0.221006028032

    162   L     311            20.9642000    0.114660080729    0.040248692673
    162   L     312             4.8033100    0.919999647749    0.237593956746
    162   L     313             1.4593300   -0.003030682134    0.815853851473

    163   L     314             0.4834560    1.000000000000    1.000000000000

    164   L     315             0.1455850    1.000000000000    1.000000000000

    165   L     316             0.0438000    1.000000000000    1.000000000000

    166   D     317             0.6260000    1.000000000000

 HYDROGEN  

    167   S     318            33.8650000    0.025493814541
    167   S     319             5.0947900    0.190373108582
    167   S     320             1.1587900    0.852161486043

    168   S     321             0.3258400    1.000000000000

    169   S     322             0.1027410    1.000000000000

    170   S     323             0.0360000    1.000000000000

 HYDROGEN  

    171   S     324            33.8650000    0.025493814541
    171   S     325             5.0947900    0.190373108582
    171   S     326             1.1587900    0.852161486043

    172   S     327             0.3258400    1.000000000000

    173   S     328             0.1027410    1.000000000000

    174   S     329             0.0360000    1.000000000000

 CARBON    

    175   S     330          4563.2400000    0.001966650249
    175   S     331           682.0240000    0.015230601932
    175   S     332           154.9730000    0.076126909656
    175   S     333            44.4553000    0.260801033080
    175   S     334            13.0290000    0.616462078191
    175   S     335             1.8277300    0.221006028032

    176   L     336            20.9642000    0.114660080729    0.040248692673
    176   L     337             4.8033100    0.919999647749    0.237593956746
    176   L     338             1.4593300   -0.003030682134    0.815853851473

    177   L     339             0.4834560    1.000000000000    1.000000000000

    178   L     340             0.1455850    1.000000000000    1.000000000000

    179   L     341             0.0438000    1.000000000000    1.000000000000

    180   D     342             0.6260000    1.000000000000

 HYDROGEN  

    181   S     343            33.8650000    0.025493814541
    181   S     344             5.0947900    0.190373108582
    181   S     345             1.1587900    0.852161486043

    182   S     346             0.3258400    1.000000000000

    183   S     347             0.1027410    1.000000000000

    184   S     348             0.0360000    1.000000000000

 CARBON    

    185   S     349          4563.2400000    0.001966650249
    185   S     350           682.0240000    0.015230601932
    185   S     351           154.9730000    0.076126909656
    185   S     352            44.4553000    0.260801033080
    185   S     353            13.0290000    0.616462078191
    185   S     354             1.8277300    0.221006028032

    186   L     355            20.9642000    0.114660080729    0.040248692673
    186   L     356             4.8033100    0.919999647749    0.237593956746
    186   L     357             1.4593300   -0.003030682134    0.815853851473

    187   L     358             0.4834560    1.000000000000    1.000000000000

    188   L     359             0.1455850    1.000000000000    1.000000000000

    189   L     360             0.0438000    1.000000000000    1.000000000000

    190   D     361             0.6260000    1.000000000000

 HYDROGEN  

    191   S     362            33.8650000    0.025493814541
    191   S     363             5.0947900    0.190373108582
    191   S     364             1.1587900    0.852161486043

    192   S     365             0.3258400    1.000000000000

    193   S     366             0.1027410    1.000000000000

    194   S     367             0.0360000    1.000000000000

 HYDROGEN  

    195   S     368            33.8650000    0.025493814541
    195   S     369             5.0947900    0.190373108582
    195   S     370             1.1587900    0.852161486043

    196   S     371             0.3258400    1.000000000000

    197   S     372             0.1027410    1.000000000000

    198   S     373             0.0360000    1.000000000000

 CARBON    

    199   S     374          4563.2400000    0.001966650249
    199   S     375           682.0240000    0.015230601932
    199   S     376           154.9730000    0.076126909656
    199   S     377            44.4553000    0.260801033080
    199   S     378            13.0290000    0.616462078191
    199   S     379             1.8277300    0.221006028032

    200   L     380            20.9642000    0.114660080729    0.040248692673
    200   L     381             4.8033100    0.919999647749    0.237593956746
    200   L     382             1.4593300   -0.003030682134    0.815853851473

    201   L     383             0.4834560    1.000000000000    1.000000000000

    202   L     384             0.1455850    1.000000000000    1.000000000000

    203   L     385             0.0438000    1.000000000000    1.000000000000

    204   D     386             0.6260000    1.000000000000

 HYDROGEN  

    205   S     387            33.8650000    0.025493814541
    205   S     388             5.0947900    0.190373108582
    205   S     389             1.1587900    0.852161486043

    206   S     390             0.3258400    1.000000000000

    207   S     391             0.1027410    1.000000000000

    208   S     392             0.0360000    1.000000000000

 CARBON    

    209   S     393          4563.2400000    0.001966650249
    209   S     394           682.0240000    0.015230601932
    209   S     395           154.9730000    0.076126909656
    209   S     396            44.4553000    0.260801033080
    209   S     397            13.0290000    0.616462078191
    209   S     398             1.8277300    0.221006028032

    210   L     399            20.9642000    0.114660080729    0.040248692673
    210   L     400             4.8033100    0.919999647749    0.237593956746
    210   L     401             1.4593300   -0.003030682134    0.815853851473

    211   L     402             0.4834560    1.000000000000    1.000000000000

    212   L     403             0.1455850    1.000000000000    1.000000000000

    213   L     404             0.0438000    1.000000000000    1.000000000000

    214   D     405             0.6260000    1.000000000000

 CARBON    

    215   S     406          4563.2400000    0.001966650249
    215   S     407           682.0240000    0.015230601932
    215   S     408           154.9730000    0.076126909656
    215   S     409            44.4553000    0.260801033080
    215   S     410            13.0290000    0.616462078191
    215   S     411             1.8277300    0.221006028032

    216   L     412            20.9642000    0.114660080729    0.040248692673
    216   L     413             4.8033100    0.919999647749    0.237593956746
    216   L     414             1.4593300   -0.003030682134    0.815853851473

    217   L     415             0.4834560    1.000000000000    1.000000000000

    218   L     416             0.1455850    1.000000000000    1.000000000000

    219   L     417             0.0438000    1.000000000000    1.000000000000

    220   D     418             0.6260000    1.000000000000

 HYDROGEN  

    221   S     419            33.8650000    0.025493814541
    221   S     420             5.0947900    0.190373108582
    221   S     421             1.1587900    0.852161486043

    222   S     422             0.3258400    1.000000000000

    223   S     423             0.1027410    1.000000000000

    224   S     424             0.0360000    1.000000000000

 HYDROGEN  

    225   S     425            33.8650000    0.025493814541
    225   S     426             5.0947900    0.190373108582
    225   S     427             1.1587900    0.852161486043

    226   S     428             0.3258400    1.000000000000

    227   S     429             0.1027410    1.000000000000

    228   S     430             0.0360000    1.000000000000

 HYDROGEN  

    229   S     431            33.8650000    0.025493814541
    229   S     432             5.0947900    0.190373108582
    229   S     433             1.1587900    0.852161486043

    230   S     434             0.3258400    1.000000000000

    231   S     435             0.1027410    1.000000000000

    232   S     436             0.0360000    1.000000000000

 CARBON    

    233   S     437          4563.2400000    0.001966650249
    233   S     438           682.0240000    0.015230601932
    233   S     439           154.9730000    0.076126909656
    233   S     440            44.4553000    0.260801033080
    233   S     441            13.0290000    0.616462078191
    233   S     442             1.8277300    0.221006028032

    234   L     443            20.9642000    0.114660080729    0.040248692673
    234   L     444             4.8033100    0.919999647749    0.237593956746
    234   L     445             1.4593300   -0.003030682134    0.815853851473

    235   L     446             0.4834560    1.000000000000    1.000000000000

    236   L     447             0.1455850    1.000000000000    1.000000000000

    237   L     448             0.0438000    1.000000000000    1.000000000000

    238   D     449             0.6260000    1.000000000000

 HYDROGEN  

    239   S     450            33.8650000    0.025493814541
    239   S     451             5.0947900    0.190373108582
    239   S     452             1.1587900    0.852161486043

    240   S     453             0.3258400    1.000000000000

    241   S     454             0.1027410    1.000000000000

    242   S     455             0.0360000    1.000000000000

 HYDROGEN  

    243   S     456            33.8650000    0.025493814541
    243   S     457             5.0947900    0.190373108582
    243   S     458             1.1587900    0.852161486043

    244   S     459             0.3258400    1.000000000000

    245   S     460             0.1027410    1.000000000000

    246   S     461             0.0360000    1.000000000000

 HYDROGEN  

    247   S     462            33.8650000    0.025493814541
    247   S     463             5.0947900    0.190373108582
    247   S     464             1.1587900    0.852161486043

    248   S     465             0.3258400    1.000000000000

    249   S     466             0.1027410    1.000000000000

    250   S     467             0.0360000    1.000000000000

 CARBON    

    251   S     468          4563.2400000    0.001966650249
    251   S     469           682.0240000    0.015230601932
    251   S     470           154.9730000    0.076126909656
    251   S     471            44.4553000    0.260801033080
    251   S     472            13.0290000    0.616462078191
    251   S     473             1.8277300    0.221006028032

    252   L     474            20.9642000    0.114660080729    0.040248692673
    252   L     475             4.8033100    0.919999647749    0.237593956746
    252   L     476             1.4593300   -0.003030682134    0.815853851473

    253   L     477             0.4834560    1.000000000000    1.000000000000

    254   L     478             0.1455850    1.000000000000    1.000000000000

    255   L     479             0.0438000    1.000000000000    1.000000000000

    256   D     480             0.6260000    1.000000000000

 CARBON    

    257   S     481          4563.2400000    0.001966650249
    257   S     482           682.0240000    0.015230601932
    257   S     483           154.9730000    0.076126909656
    257   S     484            44.4553000    0.260801033080
    257   S     485            13.0290000    0.616462078191
    257   S     486             1.8277300    0.221006028032

    258   L     487            20.9642000    0.114660080729    0.040248692673
    258   L     488             4.8033100    0.919999647749    0.237593956746
    258   L     489             1.4593300   -0.003030682134    0.815853851473

    259   L     490             0.4834560    1.000000000000    1.000000000000

    260   L     491             0.1455850    1.000000000000    1.000000000000

    261   L     492             0.0438000    1.000000000000    1.000000000000

    262   D     493             0.6260000    1.000000000000

 HYDROGEN  

    263   S     494            33.8650000    0.025493814541
    263   S     495             5.0947900    0.190373108582
    263   S     496             1.1587900    0.852161486043

    264   S     497             0.3258400    1.000000000000

    265   S     498             0.1027410    1.000000000000

    266   S     499             0.0360000    1.000000000000

 HYDROGEN  

    267   S     500            33.8650000    0.025493814541
    267   S     501             5.0947900    0.190373108582
    267   S     502             1.1587900    0.852161486043

    268   S     503             0.3258400    1.000000000000

    269   S     504             0.1027410    1.000000000000

    270   S     505             0.0360000    1.000000000000

 HYDROGEN  

    271   S     506            33.8650000    0.025493814541
    271   S     507             5.0947900    0.190373108582
    271   S     508             1.1587900    0.852161486043

    272   S     509             0.3258400    1.000000000000

    273   S     510             0.1027410    1.000000000000

    274   S     511             0.0360000    1.000000000000

 OXYGEN    

    275   S     512          8588.5000000    0.001895150083
    275   S     513          1297.2300000    0.014385900631
    275   S     514           299.2960000    0.070732003103
    275   S     515            87.3771000    0.240001010530
    275   S     516            25.6789000    0.594797026097
    275   S     517             3.7400400    0.280802012320

    276   L     518            42.1175000    0.113889012440    0.036511397380
    276   L     519             9.6283700    0.920811100576    0.237152982984
    276   L     520             2.8533200   -0.003274470358    0.819701941186

    277   L     521             0.9056610    1.000000000000    1.000000000000

    278   L     522             0.2556110    1.000000000000    1.000000000000

    279   L     523             0.0845000    1.000000000000    1.000000000000

    280   D     524             1.2920000    1.000000000000

 OXYGEN    

    281   S     525          8588.5000000    0.001895150083
    281   S     526          1297.2300000    0.014385900631
    281   S     527           299.2960000    0.070732003103
    281   S     528            87.3771000    0.240001010530
    281   S     529            25.6789000    0.594797026097
    281   S     530             3.7400400    0.280802012320

    282   L     531            42.1175000    0.113889012440    0.036511397380
    282   L     532             9.6283700    0.920811100576    0.237152982984
    282   L     533             2.8533200   -0.003274470358    0.819701941186

    283   L     534             0.9056610    1.000000000000    1.000000000000

    284   L     535             0.2556110    1.000000000000    1.000000000000

    285   L     536             0.0845000    1.000000000000    1.000000000000

    286   D     537             1.2920000    1.000000000000

 HYDROGEN  

    287   S     538            33.8650000    0.025493814541
    287   S     539             5.0947900    0.190373108582
    287   S     540             1.1587900    0.852161486043

    288   S     541             0.3258400    1.000000000000

    289   S     542             0.1027410    1.000000000000

    290   S     543             0.0360000    1.000000000000

 NITROGEN  

    291   S     544          6293.4800000    0.001969788147
    291   S     545           949.0440000    0.014961285923
    291   S     546           218.7760000    0.073500530843
    291   S     547            63.6916000    0.248936765774
    291   S     548            18.8282000    0.602459433142
    291   S     549             2.7202300    0.256201758938

    292   L     550            30.6331000    0.111906079519    0.038311918640
    292   L     551             7.0261400    0.921666654920    0.237403115502
    292   L     552             2.1120500   -0.002569191826    0.817592397779

    293   L     553             0.6840090    1.000000000000    1.000000000000

    294   L     554             0.2008780    1.000000000000    1.000000000000

    295   L     555             0.0639000    1.000000000000    1.000000000000

    296   D     556             0.9130000    1.000000000000

 OXYGEN    

    297   S     557          8588.5000000    0.001895150083
    297   S     558          1297.2300000    0.014385900631
    297   S     559           299.2960000    0.070732003103
    297   S     560            87.3771000    0.240001010530
    297   S     561            25.6789000    0.594797026097
    297   S     562             3.7400400    0.280802012320

    298   L     563            42.1175000    0.113889012440    0.036511397380
    298   L     564             9.6283700    0.920811100576    0.237152982984
    298   L     565             2.8533200   -0.003274470358    0.819701941186

    299   L     566             0.9056610    1.000000000000    1.000000000000

    300   L     567             0.2556110    1.000000000000    1.000000000000

    301   L     568             0.0845000    1.000000000000    1.000000000000

    302   D     569             1.2920000    1.000000000000

 OXYGEN    

    303   S     570          8588.5000000    0.001895150083
    303   S     571          1297.2300000    0.014385900631
    303   S     572           299.2960000    0.070732003103
    303   S     573            87.3771000    0.240001010530
    303   S     574            25.6789000    0.594797026097
    303   S     575             3.7400400    0.280802012320

    304   L     576            42.1175000    0.113889012440    0.036511397380
    304   L     577             9.6283700    0.920811100576    0.237152982984
    304   L     578             2.8533200   -0.003274470358    0.819701941186

    305   L     579             0.9056610    1.000000000000    1.000000000000

    306   L     580             0.2556110    1.000000000000    1.000000000000

    307   L     581             0.0845000    1.000000000000    1.000000000000

    308   D     582             1.2920000    1.000000000000

 TOTAL NUMBER OF BASIS SET SHELLS             =  308
 NUMBER OF CARTESIAN GAUSSIAN BASIS FUNCTIONS =  818
 NUMBER OF ELECTRONS                          =  230
 CHARGE OF MOLECULE                           =    0
 SPIN MULTIPLICITY                            =    1
 NUMBER OF OCCUPIED ORBITALS (ALPHA)          =  115
 NUMBER OF OCCUPIED ORBITALS (BETA )          =  115
 TOTAL NUMBER OF ATOMS                        =   62
 THE NUCLEAR REPULSION ENERGY IS     3504.9681848260

     $CONTRL OPTIONS
     ---------------
 SCFTYP=NONE         RUNTYP=TRANSITN     EXETYP=RUN     
 MPLEVL=       0     CITYP =GUGA         CCTYP =NONE         VBTYP =NONE    
 DFTTYP=NONE         TDDFT =NONE    
 MULT  =       1     ICHARG=       0     NZVAR =       0     COORD =UNIQUE  
 PP    =NONE         RELWFN=NONE         LOCAL =NONE         NUMGRD=       F
 ISPHER=       0     NOSYM =       0     MAXIT =     200     UNITS =ANGS    
 PLTORB=       F     MOLPLT=       F     AIMPAC=       F     FRIEND=        
 NPRINT=       7     IREST =       0     GEOM  =INPUT   
 NORMF =       0     NORMP =       0     ITOL  =      30     ICUT  =      11
 INTTYP=BEST         GRDTYP=BEST         QMTTOL= 1.0E-06

     $SYSTEM OPTIONS
     ---------------
  REPLICATED MEMORY=   350000000 WORDS (ON EVERY NODE).
 DISTRIBUTED MEMDDI=           0 MILLION WORDS IN AGGREGATE,
 MEMDDI DISTRIBUTED OVER  24 PROCESSORS IS           0 WORDS/PROCESSOR.
 TOTAL MEMORY REQUESTED ON EACH PROCESSOR=   350000000 WORDS.
 TIMLIM=      360000.00 MINUTES, OR     250.0 DAYS.
 PARALL= T  BALTYP=  DLB     KDIAG=    0  COREFL= F
 MXSEQ2=     300 MXSEQ3=     150  mem10=         0

          ----------------
          PROPERTIES INPUT
          ----------------

     MOMENTS            FIELD           POTENTIAL          DENSITY
 IEMOM =       1   IEFLD =       0   IEPOT =       0   IEDEN =       0
 WHERE =COMASS     WHERE =NUCLEI     WHERE =NUCLEI     WHERE =NUCLEI  
 OUTPUT=BOTH       OUTPUT=BOTH       OUTPUT=BOTH       OUTPUT=BOTH    
 IEMINT=       0   IEFINT=       0                     IEDINT=       0
                                                       MORB  =       0
          EXTRAPOLATION IN EFFECT
          SOSCF IN EFFECT
 ORBITAL PRINTING OPTION: NPREO=     1   818     2     1

     -------------------------------
     INTEGRAL TRANSFORMATION OPTIONS
     -------------------------------
     NWORD  =            0
     CUTOFF = 1.0E-12     MPTRAN =       0
     DIRTRF =       T     AOINTS =DUP     

          ----------------------
          INTEGRAL INPUT OPTIONS
          ----------------------
 NOPK  =       1 NORDER=       0 SCHWRZ=       T

     ------------------------------------------
     THE POINT GROUP IS C1 , NAXIS= 0, ORDER= 1
     ------------------------------------------

     DIMENSIONS OF THE SYMMETRY SUBSPACES ARE
 A   =  818

 ..... DONE SETTING UP THE RUN .....
 CPU     0: STEP CPU TIME=     3.49 TOTAL CPU TIME=          3.5 (      0.1 MIN)
 TOTAL WALL CLOCK TIME=          6.3 SECONDS, CPU UTILIZATION IS    55.56%

     ------------------------
     TRANSITION MOMENT DRIVER
     ------------------------

     -------------------------------
     INPUT FOR TRANSITION MOMENT RUN
     -------------------------------
     OPERAT=HSO1         NFZC  =     112     NOCC  =     116
     NUMCI =       2     NUMVEC=       1     SYMTOL=   1.0E-04
     IPRHSO=       0     NOSYM =       0     ETOL  =   100.000000
     UPPER ENERGY LIMIT FOR SPIN-ORBIT CI MATRIX   =      100.000 HARTREE.
     TMOMNT=       T     SKIPDM=       T     PRTPRM=       T
     SLOWFF=       F     PHYSRC=       F     MODPAR=       3
     JZ    =       0     PARMP =       0     ZEFTYP=TRUE    
     MCP2E =       0     ONECNT=       0     NFFBUF=      -1
     EEQTOL=   0.10E-05  ISTNO =  0  0
     DEGTOL= .0200 .0020

     IROOTS=         4  4
     NSTATE=         4  4
     IVEX  =         1  1
     ZEFF  =        6.0   6.0   1.0   1.0   6.0   1.0   6.0   1.0   1.0   6.0
     ZEFF  =        1.0   6.0   6.0   1.0   1.0   1.0   6.0   1.0   1.0   1.0
     ZEFF  =        6.0   6.0   1.0   1.0   1.0   8.0   8.0   1.0   7.0   8.0
     ZEFF  =        8.0   6.0   6.0   1.0   1.0   6.0   1.0   6.0   1.0   1.0
     ZEFF  =        6.0   1.0   6.0   6.0   1.0   1.0   1.0   6.0   1.0   1.0
     ZEFF  =        1.0   6.0   6.0   1.0   1.0   1.0   8.0   8.0   1.0   7.0
     ZEFF  =        8.0   8.0

          ********************
          1 ELECTRON INTEGRALS
          ********************
 ...... END OF ONE-ELECTRON INTEGRALS ......
 CPU     0: STEP CPU TIME=     0.20 TOTAL CPU TIME=          3.7 (      0.1 MIN)
 TOTAL WALL CLOCK TIME=          7.6 SECONDS, CPU UTILIZATION IS    48.94%
 OPENING FILE SOCCDAT WITH      12 LOGICAL RECORDS OF       0 WORDS
 WITH A MAXIMUM OF          12 PHYSICAL RECORDS OF  204800 WORDS

 STATISTICS FOR GENERATION OF SYMMETRY ORBITAL -Q- MATRIX
 NUMBER OF CARTESIAN ATOMIC ORBITALS=        818
 NUMBER OF SPHERICAL CONTAMINANTS DROPPED=     0
 NUMBER OF LINEARLY DEPENDENT MOS DROPPED=     3
 TOTAL NUMBER OF MOS IN VARIATION SPACE=     815

 ...WARNING (SYMORB.SRC)...
 THE INPUT BASIS SET CONTAINS APPROXIMATE LINEAR DEPENDENCE.
 THE SMALLEST EIGENVALUE OF THE OVERLAP MATRIX IS   4.761831E-07
 THERE ARE    3 EIGENVALUES LESS THAN QMTTOL=  1.00E-06
 EIGENVECTORS BELOW -QMTTOL- ARE DROPPED FROM THE MO SPACE,
 IN ORDER TO ELIMINATE THE APPROXIMATE LINEAR DEPENDENCE.

 THIS WILL MOST LIKELY CHANGE THE ENERGY ON THE ORDER OF TENS OF MICROHARTREES,
 DEPENDING ON THE NUMBER OF ORBITALS REMOVED.  THE VALUE OF QMTTOL CAN BE 
 CHANGED IN $CONTRL: JOBS WITH EIGENVALUES BELOW 1.0E-07 PROBABLY WON'T
 CONVERGE.  EIGENVALUES BETWEEN 1.0E-07 AND 1.0E-06 MAY REQUIRE LOOSENING OF
 THE DENSITY CRITERION (CONV IN $SCF), MORE ACCURATE INTEGRAL EVALUATION
 (ICUT=11 IN $CONTRL), MORE ACCURATE DIRECT SCF FOCK MATRIX
 CONSTRUCTION (FDIFF=.FALSE. IN $SCF), OR CHANGING THE SCF CONVERGER
 (DIIS=.TRUE. IN $SCF).

                    * * * * * WARNING * * * * *
 POSSIBLE LINEAR DEPENDENCE PROBLEMS DETECTED, INPUT QMTTOL= 1.0E-06,
 WITH    14 OVERLAP EIGENVALUES LYING BETWEEN 1.0E-05 AND QMTTOL.
 IF YOU EXPERIENCE SCF CONVERGENCE DIFFICULTIES WITH THE DENSITY ALMOST BUT
 NOT QUITE CONVERGED, YOU MAY NEED TO LOOSEN -QMTTOL- BY A FACTOR 5 TO 10.


          ----------------------
          CORRESPONDING ORBITALS
          ----------------------
 THE CORRESPONDING ORBITAL OVERLAPS ARE
  1.0000000000 1.0000000000 1.0000000000 1.0000000000 1.0000000000
  1.0000000000 1.0000000000 1.0000000000 1.0000000000 1.0000000000
  1.0000000000 1.0000000000 1.0000000000 1.0000000000 1.0000000000
  1.0000000000 1.0000000000 1.0000000000 1.0000000000 1.0000000000
  1.0000000000 1.0000000000 1.0000000000 1.0000000000 1.0000000000
  1.0000000000 1.0000000000 1.0000000000 1.0000000000 1.0000000000
  1.0000000000 1.0000000000 1.0000000000 1.0000000000 1.0000000000
  1.0000000000 1.0000000000 1.0000000000 1.0000000000 1.0000000000
  1.0000000000 1.0000000000 1.0000000000 1.0000000000 1.0000000000
  1.0000000000 1.0000000000 1.0000000000 1.0000000000 1.0000000000
  1.0000000000 1.0000000000 1.0000000000 1.0000000000 1.0000000000
  1.0000000000 1.0000000000 1.0000000000 1.0000000000 1.0000000000
  1.0000000000 1.0000000000 1.0000000000 1.0000000000 1.0000000000
  1.0000000000 1.0000000000 1.0000000000 1.0000000000 1.0000000000
  1.0000000000 1.0000000000 1.0000000000 1.0000000000 1.0000000000
  1.0000000000 1.0000000000 1.0000000000 1.0000000000 1.0000000000
  1.0000000000 1.0000000000 1.0000000000 1.0000000000 1.0000000000
  1.0000000000 1.0000000000 1.0000000000 1.0000000000 1.0000000000
  1.0000000000 1.0000000000 1.0000000000 1.0000000000 1.0000000000
  1.0000000000 1.0000000000 1.0000000000 1.0000000000 1.0000000000
  1.0000000000 1.0000000000 1.0000000000 1.0000000000 1.0000000000
  1.0000000000 1.0000000000 1.0000000000 1.0000000000 1.0000000000
  1.0000000000 1.0000000000 1.0000000000 1.0000000000 1.0000000000
  1.0000000000
 CPU     0: STEP CPU TIME=     1.25 TOTAL CPU TIME=          4.9 (      0.1 MIN)
 TOTAL WALL CLOCK TIME=         10.2 SECONDS, CPU UTILIZATION IS    48.62%

                    ----------------------
                    AO INTEGRAL TECHNOLOGY
                    ----------------------
     S,P,L SHELL ROTATED AXIS INTEGRALS, REPROGRAMMED BY
        KAZUYA ISHIMURA (IMS) AND JOSE SIERRA (SYNSTAR).
     S,P,D,L SHELL ROTATED AXIS INTEGRALS PROGRAMMED BY
        KAZUYA ISHIMURA (INSTITUTE FOR MOLECULAR SCIENCE).
     S,P,D,F,G SHELL TO TOTAL QUARTET ANGULAR MOMENTUM SUM 5,
        ERIC PROGRAM BY GRAHAM FLETCHER (ELORET AND NASA ADVANCED
        SUPERCOMPUTING DIVISION, AMES RESEARCH CENTER).
     S,P,D,F,G,L SHELL GENERAL RYS QUADRATURE PROGRAMMED BY
        MICHEL DUPUIS (PACIFIC NORTHWEST NATIONAL LABORATORY).

          --------------------
          2 ELECTRON INTEGRALS
          --------------------

 DIRECT SCF METHOD SKIPS INTEGRAL STORAGE ON DISK.
 DIRECT TRANSFORMATION SKIPS AO INTEGRAL STORAGE ON DISK.
  ...... END OF TWO-ELECTRON INTEGRALS .....
 STEP CPU TIME =     0.02 TOTAL CPU TIME =          5.0 (      0.1 MIN)
 TOTAL WALL CLOCK TIME=         10.2 SECONDS, CPU UTILIZATION IS    48.68%
 ...... END OF ORBITAL SELECTION ......


     -------------------------
      1-ST     CI CALCULATION
     -------------------------

          -----------------------     ----------------------------
          GUGA DISTINCT ROW TABLE     WRITTEN BY B.R.BROOKS,P.SAXE
          -----------------------     ----------------------------

      GROUP=C1           NPRT=       0
       FORS=       T   INTACT=       F
       FOCI=       F   MXNINT=   50000
       SOCI=       F   MXNEME=   10000
     IEXCIT=       0

      -CORE-    -INTERNAL-  -EXTERNAL-
     NFZC= 112   NDOC=   3   NEXT=   0
     NMCC=   0   NAOS=   0   NFZV=   0
                 NBOS=   0
                 NALP=   0
                 NVAL=   1

 THE MAXIMUM ELECTRON EXCITATION WILL BE   2

 SYMMETRIES FOR THE 112 CORE,   4 ACTIVE,   0 EXTERNAL MO-S ARE
     CORE= A     A     A     A     A     A     A     A     A     A   
           A     A     A     A     A     A     A     A     A     A   
           A     A     A     A     A     A     A     A     A     A   
           A     A     A     A     A     A     A     A     A     A   
           A     A     A     A     A     A     A     A     A     A   
           A     A     A     A     A     A     A     A     A     A   
           A     A     A     A     A     A     A     A     A     A   
           A     A     A     A     A     A     A     A     A     A   
           A     A     A     A     A     A     A     A     A     A   
           A     A     A     A     A     A     A     A     A     A   
           A     A     A     A     A     A     A     A     A     A   
           A     A   
   ACTIVE= A     A     A     A   
           DOC   DOC   DOC   VAL 

 MOLECULAR CHARGE          =    0
 NUMBER OF ALPHA ELECTRONS =  115
 NUMBER OF  BETA ELECTRONS =  115

 THE ELECTRONIC STATE IS  1-A   

 THE DISTINCT ROW TABLE HAS        11 ROWS.
  THE WAVEFUNCTION CONTAINS        10 WALKS (CSF-S).

 TOTAL NUMBER OF INTEGRALS =         73
 NUMBER OF INTEGRALS/GROUP =         73
 NUMBER OF INTEGRAL GROUPS =          1
 MAXIMUM RECORD SIZES ARE     500 FOR UNIT 11      22 FOR UNIT 12
                            30001 FOR UNIT 15   30001 FOR UNIT 16
 ...... END OF -DRT- GENERATION ...... 
 CPU     0: STEP CPU TIME=     3.83 TOTAL CPU TIME=          8.8 (      0.1 MIN)
 TOTAL WALL CLOCK TIME=         14.9 SECONDS, CPU UTILIZATION IS    59.10%

     --------------------------------------------
     PARTIAL TWO ELECTRON INTEGRAL TRANSFORMATION
     --------------------------------------------

 NUMBER OF CORE MOLECULAR ORBITALS     =  112
 NUMBER OF OCCUPIED MOLECULAR ORBITALS =  116
 TOTAL NUMBER OF MOLECULAR ORBITALS    =  116
 TOTAL NUMBER OF ATOMIC ORBITALS       =  818
 THRESHOLD FOR KEEPING TRANSFORMED 2E- INTEGRALS = 1.000E-12
 AO INTEGRALS WILL BE CALCULATED IN DIRECT MODE...
 DIRECT TRANSFORMATION SKIPS AO INTEGRAL STORAGE ON DISK.
 SCHWARZ INEQUALITY OVERHEAD:    272577 INTEGRALS, T=        0.01
 EVALUATING THE FROZEN CORE ENERGY...
 ----- FROZEN CORE ENERGY =     -4979.9159896745

 PLAN A: REQUIREMENTS FOR FULLY IN-MEMORY TRANSFORMATION:
 # OF WORDS AVAILABLE =            348630643
 # OF WORDS NEEDED    =           1099572961

 PLAN B: REQUIREMENTS FOR THE SEGMENTED TRANSFORMATION:
       MINIMUM=      277554127 WORDS FOR 1 MOLECULAR ORBITAL PER PASS
       MAXIMUM=      277554127 WORDS FOR ALL MOLECULAR ORBITALS IN 1 PASS
              (      274006278 EXTRA WORDS INCLUDES 1 EXTRA ORBITAL/PASS)
 THIS RUN USES=      277554127 WORDS,
 DISTRIBUTING   4 PASSES EACH CONTAINING     1 ORBITALS OVER  24 PROCESSORS.

 CHOOSING SEGMENTED PARTIAL TRANSFORMATION...
 DIRECT TRANSFORMATION SKIPS AO INTEGRAL STORAGE ON DISK.
 PASS #   1 TOOK     1137.73 SECONDS.
 ASSIGNING PASS #   2 TO A DIFFERENT PROCESSOR.
 ASSIGNING PASS #   3 TO A DIFFERENT PROCESSOR.
 ASSIGNING PASS #   4 TO A DIFFERENT PROCESSOR.
 TOTAL NUMBER OF TRANSFORMED 2E- INTEGRALS KEPT =           55
 ... END OF INTEGRAL TRANSFORMATION ...
 CPU     0: STEP CPU TIME=  1210.43 TOTAL CPU TIME=       1219.2 (     20.3 MIN)
 TOTAL WALL CLOCK TIME=       1231.0 SECONDS, CPU UTILIZATION IS    99.05%

          ------------------------
          GUGA-CI INTEGRAL SORTING
          ------------------------

     80049 WORDS NEEDED TO SORT             73 GUGA INTEGRALS IN MEMORY
 348630643 WORDS ARE AVAILABLE
 CHOOSING IN-MEMORY SORTING...
 IN CORE ALGORITHM SORTED             10 NON-ZERO 1E- INTEGRALS
 IN CORE ALGORITHM SORTED             55 NON-ZERO 2E- INTEGRALS
 ...... END OF INTEGRAL SORTING ...... 
 CPU     0: STEP CPU TIME=     0.13 TOTAL CPU TIME=       1219.4 (     20.3 MIN)
 TOTAL WALL CLOCK TIME=       1232.3 SECONDS, CPU UTILIZATION IS    98.95%

 -------------------------     ---------------------------------------
 ENERGY MATRIX CALCULATION     WRITTEN BY B.R.BROOKS,W.D.LAIDIG,P.SAXE
 -------------------------     ---------------------------------------

 COMPUTING THE HAMILTONIAN FOR THE        10 CSF-S...

         145 IS THE TOTAL NUMBER OF GENERATED LOOPS
         145 WERE CREATED BY THE LOOP-DRIVEN ALGORITHM
           0 WERE CREATED IMPLICITLY

         145 IS THE TOTAL NUMBER OF PROCESSED LOOPS
          54     DIAGONAL LOOPS ARE STORED ON WORK15 IN     1 BUFFERS OF  10000 ELEMENTS.
          91 OFF DIAGONAL LOOPS ARE STORED ON WORK16 IN     1 BUFFERS OF  10000 ELEMENTS.
 ...... END OF ENERGY MATRIX CALCULATION ...... 
 CPU     0: STEP CPU TIME=     0.12 TOTAL CPU TIME=       1219.5 (     20.3 MIN)
 TOTAL WALL CLOCK TIME=       1232.4 SECONDS, CPU UTILIZATION IS    98.95%

          -----------------------------------------
          DAVIDSON METHOD CI-MATRIX DIAGONALIZATION
                   WRITTEN BY STEVE ELBERT
          -----------------------------------------
 NUMBER OF STATES REQUESTED =     4
 MAX. NUMB. OF EXPAN. VEC   =    30
 MAX. NUMB. IMPROVED STATES =     4
 MAX. NUMB. OF ITERATIONS   =   500
 CONVERGENCE CRITERION      =    1.0E-06

 CHOOSING TO SOLVE SECULAR EQUATION IN MEMORY
 NUMBER OF WORDS AVAILABLE =  348630643
 NUMBER OF WORDS USED      =      31393
 ENERGY MATRIX BUFFER SIZE =      10000
 SOLUTION FOUND WITH DIRECT METHOD

 STATE #    1  ENERGY =   -1483.618972318

      CSF      COEF    OCCUPANCY (IGNORING CORE)
      ---      ----    --------- --------- -----
        1    0.676268  2220
        3    0.081610  2121
        4    0.187030  1221
        5   -0.675972  2202
        6   -0.192997  2112
        7   -0.077822  1212

 THE PROJECTION OF THIS CI STATE ONTO SPACE SYMMETRY A    WEIGHS 1.0000E+00


 STATE #    2  ENERGY =   -1483.607834932

      CSF      COEF    OCCUPANCY (IGNORING CORE)
      ---      ----    --------- --------- -----
        3    0.613510  2121
        4   -0.319569  1221
        6    0.325639  2112
        7   -0.604336  1212
        8    0.160415  2022
       10   -0.152905  0222

 THE PROJECTION OF THIS CI STATE ONTO SPACE SYMMETRY A    WEIGHS 1.0000E+00


 STATE #    3  ENERGY =   -1483.607525703

      CSF      COEF    OCCUPANCY (IGNORING CORE)
      ---      ----    --------- --------- -----
        1    0.205641  2220
        3   -0.347042  2121
        4   -0.565406  1221
        5   -0.202970  2202
        6    0.575008  2112
        7    0.337667  1212
        8    0.128637  2022
       10   -0.123249  0222

 THE PROJECTION OF THIS CI STATE ONTO SPACE SYMMETRY A    WEIGHS 1.0000E+00


 STATE #    4  ENERGY =   -1483.595875882

      CSF      COEF    OCCUPANCY (IGNORING CORE)
      ---      ----    --------- --------- -----
        3   -0.076384  2121
        4    0.185881  1221
        6   -0.186358  2112
        7    0.073325  1212
        8    0.688716  2022
       10   -0.666360  0222

 THE PROJECTION OF THIS CI STATE ONTO SPACE SYMMETRY A    WEIGHS 1.0000E+00

 ...... END OF CI-MATRIX DIAGONALIZATION ......
 CPU     0: STEP CPU TIME=     0.08 TOTAL CPU TIME=       1219.6 (     20.3 MIN)
 TOTAL WALL CLOCK TIME=       1232.9 SECONDS, CPU UTILIZATION IS    98.92%

          ---------------------
          STORE CSF INFORMATION
          --------------------

 READING THE DRT FILE
 TITLE=DRT1    Tue Jul 28 13:09:07 2020                                                
 NUMBER OF CONFIGURATIONS =         10

 READING THE CI VECTOR FILE
 RUN TITLE= C20N2H32O8                                                                     
 DRT TITLE=DRT1    Tue Jul 28 13:09:07 2020                                                
     4 STATES WERE COMPUTED, NWKS=        10

 STORING CSF AND CI COEF. INFORMATION FOR    4 STATES ON FILE  17.
     ENERGIES ARE ...
   -1488.3678655  -1488.3541861  -1488.3534952  -1488.3394170
 SAVING CSFS WITH COEFS LARGER THAN 2.50E-05
 SAVED CSFS:         10
 TOTAL CSFS:         10

 ...... DONE STORING CSF INFORMATION ......
 CPU     0: STEP CPU TIME=     0.00 TOTAL CPU TIME=       1219.6 (     20.3 MIN)
 TOTAL WALL CLOCK TIME=       1232.9 SECONDS, CPU UTILIZATION IS    98.92%


     -------------------------
      2-ND     CI CALCULATION
     -------------------------

          -----------------------     ----------------------------
          GUGA DISTINCT ROW TABLE     WRITTEN BY B.R.BROOKS,P.SAXE
          -----------------------     ----------------------------

      GROUP=C1           NPRT=       0
       FORS=       T   INTACT=       F
       FOCI=       F   MXNINT=   50000
       SOCI=       F   MXNEME=   10000
     IEXCIT=       0

      -CORE-    -INTERNAL-  -EXTERNAL-
     NFZC= 112   NDOC=   2   NEXT=   0
     NMCC=   0   NAOS=   0   NFZV=   0
                 NBOS=   0
                 NALP=   2
                 NVAL=   0

 THE MAXIMUM ELECTRON EXCITATION WILL BE   2

 SYMMETRIES FOR THE 112 CORE,   4 ACTIVE,   0 EXTERNAL MO-S ARE
     CORE= A     A     A     A     A     A     A     A     A     A   
           A     A     A     A     A     A     A     A     A     A   
           A     A     A     A     A     A     A     A     A     A   
           A     A     A     A     A     A     A     A     A     A   
           A     A     A     A     A     A     A     A     A     A   
           A     A     A     A     A     A     A     A     A     A   
           A     A     A     A     A     A     A     A     A     A   
           A     A     A     A     A     A     A     A     A     A   
           A     A     A     A     A     A     A     A     A     A   
           A     A     A     A     A     A     A     A     A     A   
           A     A     A     A     A     A     A     A     A     A   
           A     A   
   ACTIVE= A     A     A     A   
           DOC   DOC   ALP   ALP 

 MOLECULAR CHARGE          =    0
 NUMBER OF ALPHA ELECTRONS =  116
 NUMBER OF  BETA ELECTRONS =  114

 THE ELECTRONIC STATE IS  3-A   

 THE DISTINCT ROW TABLE HAS         9 ROWS.
  THE WAVEFUNCTION CONTAINS         6 WALKS (CSF-S).

 TOTAL NUMBER OF INTEGRALS =         73
 NUMBER OF INTEGRALS/GROUP =         73
 NUMBER OF INTEGRAL GROUPS =          1
 MAXIMUM RECORD SIZES ARE     500 FOR UNIT 11      22 FOR UNIT 12
                            30001 FOR UNIT 15   30001 FOR UNIT 16
 ...... END OF -DRT- GENERATION ...... 
 CPU     0: STEP CPU TIME=     2.33 TOTAL CPU TIME=       1221.9 (     20.4 MIN)
 TOTAL WALL CLOCK TIME=       1235.7 SECONDS, CPU UTILIZATION IS    98.89%

     --------------------------------------------
     PARTIAL TWO ELECTRON INTEGRAL TRANSFORMATION
     --------------------------------------------

 NUMBER OF CORE MOLECULAR ORBITALS     =  112
 NUMBER OF OCCUPIED MOLECULAR ORBITALS =  116
 TOTAL NUMBER OF MOLECULAR ORBITALS    =  116
 TOTAL NUMBER OF ATOMIC ORBITALS       =  818
 THRESHOLD FOR KEEPING TRANSFORMED 2E- INTEGRALS = 1.000E-12
 AO INTEGRALS WILL BE CALCULATED IN DIRECT MODE...
 DIRECT TRANSFORMATION SKIPS AO INTEGRAL STORAGE ON DISK.
 SCHWARZ INEQUALITY OVERHEAD:    272577 INTEGRALS, T=        0.01
 EVALUATING THE FROZEN CORE ENERGY...
 ----- FROZEN CORE ENERGY =     -4979.9159896745

 PLAN A: REQUIREMENTS FOR FULLY IN-MEMORY TRANSFORMATION:
 # OF WORDS AVAILABLE =            348630643
 # OF WORDS NEEDED    =           1099572961

 PLAN B: REQUIREMENTS FOR THE SEGMENTED TRANSFORMATION:
       MINIMUM=      277554127 WORDS FOR 1 MOLECULAR ORBITAL PER PASS
       MAXIMUM=      277554127 WORDS FOR ALL MOLECULAR ORBITALS IN 1 PASS
              (      274006278 EXTRA WORDS INCLUDES 1 EXTRA ORBITAL/PASS)
 THIS RUN USES=      277554127 WORDS,
 DISTRIBUTING   4 PASSES EACH CONTAINING     1 ORBITALS OVER  24 PROCESSORS.

 CHOOSING SEGMENTED PARTIAL TRANSFORMATION...
 DIRECT TRANSFORMATION SKIPS AO INTEGRAL STORAGE ON DISK.
 PASS #   1 TOOK     1140.60 SECONDS.
 ASSIGNING PASS #   2 TO A DIFFERENT PROCESSOR.
 ASSIGNING PASS #   3 TO A DIFFERENT PROCESSOR.
 ASSIGNING PASS #   4 TO A DIFFERENT PROCESSOR.
 TOTAL NUMBER OF TRANSFORMED 2E- INTEGRALS KEPT =           55
 ... END OF INTEGRAL TRANSFORMATION ...
 CPU     0: STEP CPU TIME=  1213.51 TOTAL CPU TIME=       2435.4 (     40.6 MIN)
 TOTAL WALL CLOCK TIME=       2449.9 SECONDS, CPU UTILIZATION IS    99.41%

          ------------------------
          GUGA-CI INTEGRAL SORTING
          ------------------------

     80049 WORDS NEEDED TO SORT             73 GUGA INTEGRALS IN MEMORY
 348630643 WORDS ARE AVAILABLE
 CHOOSING IN-MEMORY SORTING...
 IN CORE ALGORITHM SORTED             10 NON-ZERO 1E- INTEGRALS
 IN CORE ALGORITHM SORTED             55 NON-ZERO 2E- INTEGRALS
 ...... END OF INTEGRAL SORTING ...... 
 CPU     0: STEP CPU TIME=     0.08 TOTAL CPU TIME=       2435.5 (     40.6 MIN)
 TOTAL WALL CLOCK TIME=       2450.0 SECONDS, CPU UTILIZATION IS    99.41%

 -------------------------     ---------------------------------------
 ENERGY MATRIX CALCULATION     WRITTEN BY B.R.BROOKS,W.D.LAIDIG,P.SAXE
 -------------------------     ---------------------------------------

 COMPUTING THE HAMILTONIAN FOR THE         6 CSF-S...

          81 IS THE TOTAL NUMBER OF GENERATED LOOPS
          81 WERE CREATED BY THE LOOP-DRIVEN ALGORITHM
           0 WERE CREATED IMPLICITLY

          81 IS THE TOTAL NUMBER OF PROCESSED LOOPS
          44     DIAGONAL LOOPS ARE STORED ON WORK15 IN     1 BUFFERS OF  10000 ELEMENTS.
          37 OFF DIAGONAL LOOPS ARE STORED ON WORK16 IN     1 BUFFERS OF  10000 ELEMENTS.
 ...... END OF ENERGY MATRIX CALCULATION ...... 
 CPU     0: STEP CPU TIME=     0.12 TOTAL CPU TIME=       2435.6 (     40.6 MIN)
 TOTAL WALL CLOCK TIME=       2450.1 SECONDS, CPU UTILIZATION IS    99.41%

          -----------------------------------------
          DAVIDSON METHOD CI-MATRIX DIAGONALIZATION
                   WRITTEN BY STEVE ELBERT
          -----------------------------------------
 NUMBER OF STATES REQUESTED =     4
 MAX. NUMB. OF EXPAN. VEC   =    30
 MAX. NUMB. IMPROVED STATES =     4
 MAX. NUMB. OF ITERATIONS   =   500
 CONVERGENCE CRITERION      =    1.0E-06

 CHOOSING TO SOLVE SECULAR EQUATION IN MEMORY
 NUMBER OF WORDS AVAILABLE =  348630643
 NUMBER OF WORDS USED      =      31357
 ENERGY MATRIX BUFFER SIZE =      10000
 SOLUTION FOUND WITH DIRECT METHOD

 STATE #    1  ENERGY =   -1483.618984166

      CSF      COEF    OCCUPANCY (IGNORING CORE)
      ---      ----    --------- --------- -----
        2   -0.194888  2121
        3    0.081000  2112
        4   -0.078238  1221
        5    0.186951  1212
        6    0.955837  2211

 THE PROJECTION OF THIS CI STATE ONTO SPACE SYMMETRY A    WEIGHS 1.0000E+00


 STATE #    2  ENERGY =   -1483.607851691

      CSF      COEF    OCCUPANCY (IGNORING CORE)
      ---      ----    --------- --------- -----
        1    0.219350  1122
        2    0.324263  2121
        3    0.616026  2112
        4   -0.602589  1221
        5   -0.320941  1212

 THE PROJECTION OF THIS CI STATE ONTO SPACE SYMMETRY A    WEIGHS 1.0000E+00


 STATE #    3  ENERGY =   -1483.607539266

      CSF      COEF    OCCUPANCY (IGNORING CORE)
      ---      ----    --------- --------- -----
        1    0.174840  1122
        2    0.577288  2121
        3   -0.344878  2112
        4    0.338518  1221
        5   -0.564354  1212
        6    0.290066  2211

 THE PROJECTION OF THIS CI STATE ONTO SPACE SYMMETRY A    WEIGHS 1.0000E+00


 STATE #    4  ENERGY =   -1483.595806013

      CSF      COEF    OCCUPANCY (IGNORING CORE)
      ---      ----    --------- --------- -----
        1    0.959451  1122
        2   -0.186698  2121
        3   -0.074262  2112
        4    0.075264  1221
        5    0.179787  1212

 THE PROJECTION OF THIS CI STATE ONTO SPACE SYMMETRY A    WEIGHS 1.0000E+00

 ...... END OF CI-MATRIX DIAGONALIZATION ......
 CPU     0: STEP CPU TIME=     0.12 TOTAL CPU TIME=       2435.7 (     40.6 MIN)
 TOTAL WALL CLOCK TIME=       2450.7 SECONDS, CPU UTILIZATION IS    99.39%

          ---------------------
          STORE CSF INFORMATION
          --------------------

 READING THE DRT FILE
 TITLE=DRT2    Tue Jul 28 13:29:29 2020                                                
 NUMBER OF CONFIGURATIONS =          6

 READING THE CI VECTOR FILE
 RUN TITLE= C20N2H32O8                                                                     
 DRT TITLE=DRT2    Tue Jul 28 13:29:29 2020                                                
     4 STATES WERE COMPUTED, NWKS=         6

 STORING CSF AND CI COEF. INFORMATION FOR    4 STATES ON FILE  17.
     ENERGIES ARE ...
   -1488.3583976  -1488.3456349  -1488.3446406  -1488.3315058
 SAVING CSFS WITH COEFS LARGER THAN 2.50E-05
 SAVED CSFS:          6
 TOTAL CSFS:          6

 ...... DONE STORING CSF INFORMATION ......
 CPU     0: STEP CPU TIME=     0.00 TOTAL CPU TIME=       2435.7 (     40.6 MIN)
 TOTAL WALL CLOCK TIME=       2450.7 SECONDS, CPU UTILIZATION IS    99.39%
 CPU     0: STEP CPU TIME=     0.00 TOTAL CPU TIME=       2435.7 (     40.6 MIN)
 TOTAL WALL CLOCK TIME=       2450.7 SECONDS, CPU UTILIZATION IS    99.39%

 ++++++++++++++++++++++++++++++++++++++++++++++++++++++++++++++++++++++


 THE SYMMETRIES OF THE ANGULAR MOMENTUM L AND TRANSLATION R:
 LX BELONGS TO A   
 LY BELONGS TO A   
 LZ BELONGS TO A   
 RX BELONGS TO A   
 RY BELONGS TO A   
 RZ BELONGS TO A   
 SOC INTEGRALS NEED BE CALCULATED FOR LX: YEA 
 SOC INTEGRALS NEED BE CALCULATED FOR LY: YEA 
 SOC INTEGRALS NEED BE CALCULATED FOR LZ: YEA 

     -------------------------------------------
            DIRECT SPIN-ORBIT COUPLING
         (SHIRO KOSEKI AND DMITRI FEDOROV)

             ONE ELECTRON SO OPERATOR.
     -------------------------------------------


ENERGY FOR THE LOWEST STATE     =    -1488.3678654919
ENERGY TOLERANCE FOR SOC MATRIX =    -1388.3678654919 (HIGHEST STATE)
                           ETOL =      100.0000000000
                         UPPREN =    -1388.3678654919

  CI# RTS#     LOWEST ENERGY      HIGHEST ENERGY     NEXT ENERGY
    1    4    -1488.3678654919    -1488.3394169802
    2    4    -1488.3583975682    -1488.3315058221

         -------------------------------------
          ONE-ELECTRON SPIN-ORBIT AO INTEGRALS
         -------------------------------------
         USING    1011209 WORDS OF MEMORY
         2E SOC INTEGRALS WILL BE DISTRIBUTED
      ...... DONE WITH SPIN-ORBIT INTEGRALS ......
 CPU     0: STEP CPU TIME=     4.01 TOTAL CPU TIME=       2439.7 (     40.7 MIN)
 TOTAL WALL CLOCK TIME=       2455.3 SECONDS, CPU UTILIZATION IS    99.37%

   4409523 WORDS OF MEMORY ARE REQUIRED  FOR 1 PASS(ES)
   4409523 WORDS FOR INTEGRALS,   3405212 WORDS FOR CSFS.

 REFERENCE STATE IS SET TO    1 IN THE DRT NO. 1 (     0).

 THE FOLLOWING LEGEND IS USED BELOW:
 [C] - THE MATRIX ELEMENT ACTUALLY CALCULATED
 [P] - OBTAINED FROM [C] BY THE WIGNER-ECKART THEOREM (<HSO>)
 [Z] - ZERO BY POINT GROUP SYMMETRY
 [W] - ZERO BY THE WIGNER-ECKART THEOREM (<HSO>)
 [S] - ZERO BY SPIN ORTHOGONALITY (<R>)

 [Z]'S ARE NOT CALCULATED.


 CI STATE FORMAT:   N-(2S+1)G:B
 G- IRREP LABEL, B NUMBERS DEGENERATE COMPONENTS OF G
 N NUMBERS EQUIVALENT TERMS (2S+1)G:B

 STATE ID FORMAT: NCI*1000+IROOT,
 WHERE NCI IS THE NTH $DRT GROUP
 AND IROOT IS THE CI ROOT'S ORDINAL NUMBER.

 DIPOLE MOMENTS ARE IN E*BOHR UNITS. TO GET DEBYE, MULTIPLY BY 2.541766.

   < 1-1A    |R| 1-1A    > =     -0.461669     -2.416629      0.239238 [CCC]
 < 1-1A    (MS= 0.0)|HSO| 1-1A    (MS= 0.0)> =     0.0000     0.0000I    [W]
  
   < 1-1A    |R| 2-1A    > =     -0.030817     -0.021568     -0.013002 [CCC]
 < 1-1A    (MS= 0.0)|HSO| 2-1A    (MS= 0.0)> =     0.0000     0.0000I    [W]
  
   < 1-1A    |R| 3-1A    > =      0.014787     -0.045805      0.001571 [CCC]
 < 1-1A    (MS= 0.0)|HSO| 3-1A    (MS= 0.0)> =     0.0000     0.0000I    [W]
  
   < 1-1A    |R| 4-1A    > =     -0.000316     -0.000492     -0.000137 [CCC]
 < 1-1A    (MS= 0.0)|HSO| 4-1A    (MS= 0.0)> =     0.0000     0.0000I    [W]
  
   < 2-1A    |R| 2-1A    > =     -0.436134     -2.461431      0.300768 [CCC]
 < 2-1A    (MS= 0.0)|HSO| 2-1A    (MS= 0.0)> =     0.0000     0.0000I    [W]
  
   < 2-1A    |R| 3-1A    > =      0.019596     -0.003672      0.038837 [CCC]
 < 2-1A    (MS= 0.0)|HSO| 3-1A    (MS= 0.0)> =     0.0000     0.0000I    [W]
  
   < 2-1A    |R| 4-1A    > =     -0.028086      0.028437     -0.007394 [CCC]
 < 2-1A    (MS= 0.0)|HSO| 4-1A    (MS= 0.0)> =     0.0000     0.0000I    [W]
  
   < 3-1A    |R| 3-1A    > =     -0.501740     -2.449742      0.172396 [CCC]
 < 3-1A    (MS= 0.0)|HSO| 3-1A    (MS= 0.0)> =     0.0000     0.0000I    [W]
  
   < 3-1A    |R| 4-1A    > =      0.018734      0.042516      0.010628 [CCC]
 < 3-1A    (MS= 0.0)|HSO| 4-1A    (MS= 0.0)> =     0.0000     0.0000I    [W]
  
   < 4-1A    |R| 4-1A    > =     -0.477250     -2.493755      0.233603 [CCC]
 < 4-1A    (MS= 0.0)|HSO| 4-1A    (MS= 0.0)> =     0.0000     0.0000I    [W]
  
 CPU     0: STEP CPU TIME=   159.01 TOTAL CPU TIME=       2598.7 (     43.3 MIN)
 TOTAL WALL CLOCK TIME=       2615.9 SECONDS, CPU UTILIZATION IS    99.34%
   < 1-1A    |R| 1-3A    > =      0.000000      0.000000      0.000000 [SSS]
 < 1-1A    (MS= 0.0)|HSO| 1-3A    (MS= 0.0)> =     0.0000     0.0678I    [C]
 < 1-1A    (MS= 0.0)|HSO| 1-3A    (MS= 1.0)> =    -0.0070    -0.1085I    [C]
 < 1-1A    (MS= 0.0)|HSO| 1-3A    (MS=-1.0)> =    -0.0070     0.1085I    [P]
  
   < 1-1A    |R| 2-3A    > =      0.000000      0.000000      0.000000 [SSS]
 < 1-1A    (MS= 0.0)|HSO| 2-3A    (MS= 0.0)> =     0.0000   -26.9848I    [C]
 < 1-1A    (MS= 0.0)|HSO| 2-3A    (MS= 1.0)> =    38.6180    42.0176I    [C]
 < 1-1A    (MS= 0.0)|HSO| 2-3A    (MS=-1.0)> =    38.6180   -42.0176I    [P]
  
   < 1-1A    |R| 3-3A    > =      0.000000      0.000000      0.000000 [SSS]
 < 1-1A    (MS= 0.0)|HSO| 3-3A    (MS= 0.0)> =     0.0000   -47.5601I    [C]
 < 1-1A    (MS= 0.0)|HSO| 3-3A    (MS= 1.0)> =   -17.4479    78.3935I    [C]
 < 1-1A    (MS= 0.0)|HSO| 3-3A    (MS=-1.0)> =   -17.4479   -78.3935I    [P]
  
   < 1-1A    |R| 4-3A    > =      0.000000      0.000000      0.000000 [SSS]
 < 1-1A    (MS= 0.0)|HSO| 4-3A    (MS= 0.0)> =     0.0000    -0.4471I    [C]
 < 1-1A    (MS= 0.0)|HSO| 4-3A    (MS= 1.0)> =     0.3642     0.7257I    [C]
 < 1-1A    (MS= 0.0)|HSO| 4-3A    (MS=-1.0)> =     0.3642    -0.7257I    [P]
  
   < 2-1A    |R| 1-3A    > =      0.000000      0.000000      0.000000 [SSS]
 < 2-1A    (MS= 0.0)|HSO| 1-3A    (MS= 0.0)> =     0.0000    27.0237I    [C]
 < 2-1A    (MS= 0.0)|HSO| 1-3A    (MS= 1.0)> =   -38.5907   -42.0828I    [C]
 < 2-1A    (MS= 0.0)|HSO| 1-3A    (MS=-1.0)> =   -38.5907    42.0828I    [P]
  
   < 2-1A    |R| 2-3A    > =      0.000000      0.000000      0.000000 [SSS]
 < 2-1A    (MS= 0.0)|HSO| 2-3A    (MS= 0.0)> =     0.0000    -0.0491I    [C]
 < 2-1A    (MS= 0.0)|HSO| 2-3A    (MS= 1.0)> =    -0.1102     0.0690I    [C]
 < 2-1A    (MS= 0.0)|HSO| 2-3A    (MS=-1.0)> =    -0.1102    -0.0690I    [P]
  
   < 2-1A    |R| 3-3A    > =      0.000000      0.000000      0.000000 [SSS]
 < 2-1A    (MS= 0.0)|HSO| 3-3A    (MS= 0.0)> =     0.0000     0.3535I    [C]
 < 2-1A    (MS= 0.0)|HSO| 3-3A    (MS= 1.0)> =    -0.3719    -0.5541I    [C]
 < 2-1A    (MS= 0.0)|HSO| 3-3A    (MS=-1.0)> =    -0.3719     0.5541I    [P]
  
   < 2-1A    |R| 4-3A    > =      0.000000      0.000000      0.000000 [SSS]
 < 2-1A    (MS= 0.0)|HSO| 4-3A    (MS= 0.0)> =     0.0000    26.4463I    [C]
 < 2-1A    (MS= 0.0)|HSO| 4-3A    (MS= 1.0)> =    35.2210   -44.8919I    [C]
 < 2-1A    (MS= 0.0)|HSO| 4-3A    (MS=-1.0)> =    35.2210    44.8919I    [P]
  
   < 3-1A    |R| 1-3A    > =      0.000000      0.000000      0.000000 [SSS]
 < 3-1A    (MS= 0.0)|HSO| 1-3A    (MS= 0.0)> =     0.0000    47.5780I    [C]
 < 3-1A    (MS= 0.0)|HSO| 1-3A    (MS= 1.0)> =    17.4504   -78.4218I    [C]
 < 3-1A    (MS= 0.0)|HSO| 1-3A    (MS=-1.0)> =    17.4504    78.4218I    [P]
  
   < 3-1A    |R| 2-3A    > =      0.000000      0.000000      0.000000 [SSS]
 < 3-1A    (MS= 0.0)|HSO| 2-3A    (MS= 0.0)> =     0.0000    -0.4944I    [C]
 < 3-1A    (MS= 0.0)|HSO| 2-3A    (MS= 1.0)> =     0.2662     0.7949I    [C]
 < 3-1A    (MS= 0.0)|HSO| 2-3A    (MS=-1.0)> =     0.2662    -0.7949I    [P]
  
   < 3-1A    |R| 3-3A    > =      0.000000      0.000000      0.000000 [SSS]
 < 3-1A    (MS= 0.0)|HSO| 3-3A    (MS= 0.0)> =     0.0000    -0.1279I    [C]
 < 3-1A    (MS= 0.0)|HSO| 3-3A    (MS= 1.0)> =     0.1084     0.1915I    [C]
 < 3-1A    (MS= 0.0)|HSO| 3-3A    (MS=-1.0)> =     0.1084    -0.1915I    [P]
  
   < 3-1A    |R| 4-3A    > =      0.000000      0.000000      0.000000 [SSS]
 < 3-1A    (MS= 0.0)|HSO| 4-3A    (MS= 0.0)> =     0.0000    47.4219I    [C]
 < 3-1A    (MS= 0.0)|HSO| 4-3A    (MS= 1.0)> =   -24.0613   -76.0779I    [C]
 < 3-1A    (MS= 0.0)|HSO| 4-3A    (MS=-1.0)> =   -24.0613    76.0779I    [P]
  
   < 4-1A    |R| 1-3A    > =      0.000000      0.000000      0.000000 [SSS]
 < 4-1A    (MS= 0.0)|HSO| 1-3A    (MS= 0.0)> =     0.0000     0.3029I    [C]
 < 4-1A    (MS= 0.0)|HSO| 1-3A    (MS= 1.0)> =    -0.3429    -0.4607I    [C]
 < 4-1A    (MS= 0.0)|HSO| 1-3A    (MS=-1.0)> =    -0.3429     0.4607I    [P]
  
   < 4-1A    |R| 2-3A    > =      0.000000      0.000000      0.000000 [SSS]
 < 4-1A    (MS= 0.0)|HSO| 2-3A    (MS= 0.0)> =     0.0000   -26.4379I    [C]
 < 4-1A    (MS= 0.0)|HSO| 2-3A    (MS= 1.0)> =   -35.2355    44.8697I    [C]
 < 4-1A    (MS= 0.0)|HSO| 2-3A    (MS=-1.0)> =   -35.2355   -44.8697I    [P]
  
   < 4-1A    |R| 3-3A    > =      0.000000      0.000000      0.000000 [SSS]
 < 4-1A    (MS= 0.0)|HSO| 3-3A    (MS= 0.0)> =     0.0000   -47.4702I    [C]
 < 4-1A    (MS= 0.0)|HSO| 3-3A    (MS= 1.0)> =    24.0463    76.1319I    [C]
 < 4-1A    (MS= 0.0)|HSO| 3-3A    (MS=-1.0)> =    24.0463   -76.1319I    [P]
  
   < 4-1A    |R| 4-3A    > =      0.000000      0.000000      0.000000 [SSS]
 < 4-1A    (MS= 0.0)|HSO| 4-3A    (MS= 0.0)> =     0.0000    -0.1900I    [C]
 < 4-1A    (MS= 0.0)|HSO| 4-3A    (MS= 1.0)> =     0.0092     0.3535I    [C]
 < 4-1A    (MS= 0.0)|HSO| 4-3A    (MS=-1.0)> =     0.0092    -0.3535I    [P]
  
 CPU     0: STEP CPU TIME=     0.00 TOTAL CPU TIME=       2598.7 (     43.3 MIN)
 TOTAL WALL CLOCK TIME=       2615.9 SECONDS, CPU UTILIZATION IS    99.34%
   < 1-3A    |R| 1-3A    > =     -0.461671     -2.416503      0.239240 [CCC]
 < 1-3A    (MS= 1.0)|HSO| 1-3A    (MS= 1.0)> =     0.0000    -0.0000I    [C]
 < 1-3A    (MS= 0.0)|HSO| 1-3A    (MS= 0.0)> =    -0.0000     0.0000I    [W]
 < 1-3A    (MS=-1.0)|HSO| 1-3A    (MS=-1.0)> =    -0.0000     0.0000I    [P]
 < 1-3A    (MS= 0.0)|HSO| 1-3A    (MS= 1.0)> =     0.0000     0.0000I    [C]
 < 1-3A    (MS= 1.0)|HSO| 1-3A    (MS= 0.0)> =    -0.0000     0.0000I    [P]
 < 1-3A    (MS=-1.0)|HSO| 1-3A    (MS= 0.0)> =     0.0000     0.0000I    [P]
 < 1-3A    (MS= 0.0)|HSO| 1-3A    (MS=-1.0)> =    -0.0000     0.0000I    [P]
  
   < 1-3A    |R| 2-3A    > =     -0.030935     -0.021435     -0.013155 [CCC]
 < 1-3A    (MS= 1.0)|HSO| 2-3A    (MS= 1.0)> =     0.0000   -47.4408I    [C]
 < 1-3A    (MS= 0.0)|HSO| 2-3A    (MS= 0.0)> =    -0.0000     0.0000I    [W]
 < 1-3A    (MS=-1.0)|HSO| 2-3A    (MS=-1.0)> =    -0.0000    47.4408I    [P]
 < 1-3A    (MS= 0.0)|HSO| 2-3A    (MS= 1.0)> =   -24.0485   -76.0900I    [C]
 < 1-3A    (MS= 1.0)|HSO| 2-3A    (MS= 0.0)> =    24.0485   -76.0900I    [P]
 < 1-3A    (MS=-1.0)|HSO| 2-3A    (MS= 0.0)> =   -24.0485   -76.0900I    [P]
 < 1-3A    (MS= 0.0)|HSO| 2-3A    (MS=-1.0)> =    24.0485   -76.0900I    [P]
  
   < 1-3A    |R| 3-3A    > =      0.014861     -0.045685      0.001679 [CCC]
 < 1-3A    (MS= 1.0)|HSO| 3-3A    (MS= 1.0)> =     0.0000    26.4257I    [C]
 < 1-3A    (MS= 0.0)|HSO| 3-3A    (MS= 0.0)> =     0.0000    -0.0000I    [W]
 < 1-3A    (MS=-1.0)|HSO| 3-3A    (MS=-1.0)> =     0.0000   -26.4257I    [P]
 < 1-3A    (MS= 0.0)|HSO| 3-3A    (MS= 1.0)> =   -35.2435    44.8512I    [C]
 < 1-3A    (MS= 1.0)|HSO| 3-3A    (MS= 0.0)> =    35.2435    44.8512I    [P]
 < 1-3A    (MS=-1.0)|HSO| 3-3A    (MS= 0.0)> =   -35.2435    44.8512I    [P]
 < 1-3A    (MS= 0.0)|HSO| 3-3A    (MS=-1.0)> =    35.2435    44.8512I    [P]
  
   < 1-3A    |R| 4-3A    > =     -0.000351     -0.000652     -0.000154 [CCC]
 < 1-3A    (MS= 1.0)|HSO| 4-3A    (MS= 1.0)> =     0.0000    -0.4258I    [C]
 < 1-3A    (MS= 0.0)|HSO| 4-3A    (MS= 0.0)> =    -0.0000     0.0000I    [W]
 < 1-3A    (MS=-1.0)|HSO| 4-3A    (MS=-1.0)> =    -0.0000     0.4258I    [P]
 < 1-3A    (MS= 0.0)|HSO| 4-3A    (MS= 1.0)> =    -0.4262    -0.6752I    [C]
 < 1-3A    (MS= 1.0)|HSO| 4-3A    (MS= 0.0)> =     0.4262    -0.6752I    [P]
 < 1-3A    (MS=-1.0)|HSO| 4-3A    (MS= 0.0)> =    -0.4262    -0.6752I    [P]
 < 1-3A    (MS= 0.0)|HSO| 4-3A    (MS=-1.0)> =     0.4262    -0.6752I    [P]
  
   < 2-3A    |R| 2-3A    > =     -0.435963     -2.461662      0.300840 [CCC]
 < 2-3A    (MS= 1.0)|HSO| 2-3A    (MS= 1.0)> =     0.0000    -0.0000I    [C]
 < 2-3A    (MS= 0.0)|HSO| 2-3A    (MS= 0.0)> =    -0.0000     0.0000I    [W]
 < 2-3A    (MS=-1.0)|HSO| 2-3A    (MS=-1.0)> =    -0.0000     0.0000I    [P]
 < 2-3A    (MS= 0.0)|HSO| 2-3A    (MS= 1.0)> =     0.0000     0.0000I    [C]
 < 2-3A    (MS= 1.0)|HSO| 2-3A    (MS= 0.0)> =    -0.0000     0.0000I    [P]
 < 2-3A    (MS=-1.0)|HSO| 2-3A    (MS= 0.0)> =     0.0000     0.0000I    [P]
 < 2-3A    (MS= 0.0)|HSO| 2-3A    (MS=-1.0)> =    -0.0000     0.0000I    [P]
  
   < 2-3A    |R| 3-3A    > =      0.019719     -0.004095      0.038929 [CCC]
 < 2-3A    (MS= 1.0)|HSO| 3-3A    (MS= 1.0)> =     0.0000     0.5281I    [C]
 < 2-3A    (MS= 0.0)|HSO| 3-3A    (MS= 0.0)> =     0.0000    -0.0000I    [W]
 < 2-3A    (MS=-1.0)|HSO| 3-3A    (MS=-1.0)> =     0.0000    -0.5281I    [P]
 < 2-3A    (MS= 0.0)|HSO| 3-3A    (MS= 1.0)> =     0.3670     0.8413I    [C]
 < 2-3A    (MS= 1.0)|HSO| 3-3A    (MS= 0.0)> =    -0.3670     0.8413I    [P]
 < 2-3A    (MS=-1.0)|HSO| 3-3A    (MS= 0.0)> =     0.3670     0.8413I    [P]
 < 2-3A    (MS= 0.0)|HSO| 3-3A    (MS=-1.0)> =    -0.3670     0.8413I    [P]
  
   < 2-3A    |R| 4-3A    > =     -0.027976      0.028353     -0.007268 [CCC]
 < 2-3A    (MS= 1.0)|HSO| 4-3A    (MS= 1.0)> =     0.0000   -47.5612I    [C]
 < 2-3A    (MS= 0.0)|HSO| 4-3A    (MS= 0.0)> =    -0.0000     0.0000I    [W]
 < 2-3A    (MS=-1.0)|HSO| 4-3A    (MS=-1.0)> =    -0.0000    47.5612I    [P]
 < 2-3A    (MS= 0.0)|HSO| 4-3A    (MS= 1.0)> =    17.4255   -78.4323I    [C]
 < 2-3A    (MS= 1.0)|HSO| 4-3A    (MS= 0.0)> =   -17.4255   -78.4323I    [P]
 < 2-3A    (MS=-1.0)|HSO| 4-3A    (MS= 0.0)> =    17.4255   -78.4323I    [P]
 < 2-3A    (MS= 0.0)|HSO| 4-3A    (MS=-1.0)> =   -17.4255   -78.4323I    [P]
  
   < 3-3A    |R| 3-3A    > =     -0.501923     -2.450339      0.172226 [CCC]
 < 3-3A    (MS= 1.0)|HSO| 3-3A    (MS= 1.0)> =     0.0000    -0.0000I    [C]
 < 3-3A    (MS= 0.0)|HSO| 3-3A    (MS= 0.0)> =    -0.0000     0.0000I    [W]
 < 3-3A    (MS=-1.0)|HSO| 3-3A    (MS=-1.0)> =    -0.0000     0.0000I    [P]
 < 3-3A    (MS= 0.0)|HSO| 3-3A    (MS= 1.0)> =     0.0000    -0.0000I    [C]
 < 3-3A    (MS= 1.0)|HSO| 3-3A    (MS= 0.0)> =    -0.0000    -0.0000I    [P]
 < 3-3A    (MS=-1.0)|HSO| 3-3A    (MS= 0.0)> =     0.0000    -0.0000I    [P]
 < 3-3A    (MS= 0.0)|HSO| 3-3A    (MS=-1.0)> =    -0.0000    -0.0000I    [P]
  
   < 3-3A    |R| 4-3A    > =      0.018739      0.042495      0.010545 [CCC]
 < 3-3A    (MS= 1.0)|HSO| 4-3A    (MS= 1.0)> =     0.0000    26.9850I    [C]
 < 3-3A    (MS= 0.0)|HSO| 4-3A    (MS= 0.0)> =     0.0000    -0.0000I    [W]
 < 3-3A    (MS=-1.0)|HSO| 4-3A    (MS=-1.0)> =     0.0000   -26.9850I    [P]
 < 3-3A    (MS= 0.0)|HSO| 4-3A    (MS= 1.0)> =    38.5869    42.0412I    [C]
 < 3-3A    (MS= 1.0)|HSO| 4-3A    (MS= 0.0)> =   -38.5869    42.0412I    [P]
 < 3-3A    (MS=-1.0)|HSO| 4-3A    (MS= 0.0)> =    38.5869    42.0412I    [P]
 < 3-3A    (MS= 0.0)|HSO| 4-3A    (MS=-1.0)> =   -38.5869    42.0412I    [P]
  
   < 4-3A    |R| 4-3A    > =     -0.477134     -2.493194      0.233715 [CCC]
 < 4-3A    (MS= 1.0)|HSO| 4-3A    (MS= 1.0)> =     0.0000     0.0000I    [C]
 < 4-3A    (MS= 0.0)|HSO| 4-3A    (MS= 0.0)> =     0.0000    -0.0000I    [W]
 < 4-3A    (MS=-1.0)|HSO| 4-3A    (MS=-1.0)> =     0.0000    -0.0000I    [P]
 < 4-3A    (MS= 0.0)|HSO| 4-3A    (MS= 1.0)> =     0.0000    -0.0000I    [C]
 < 4-3A    (MS= 1.0)|HSO| 4-3A    (MS= 0.0)> =    -0.0000    -0.0000I    [P]
 < 4-3A    (MS=-1.0)|HSO| 4-3A    (MS= 0.0)> =     0.0000    -0.0000I    [P]
 < 4-3A    (MS= 0.0)|HSO| 4-3A    (MS=-1.0)> =    -0.0000    -0.0000I    [P]
  
 CPU     0: STEP CPU TIME=     0.00 TOTAL CPU TIME=       2598.7 (     43.3 MIN)
 TOTAL WALL CLOCK TIME=       2615.9 SECONDS, CPU UTILIZATION IS    99.34%

 >>> DIMENSION OF HSO MATRIX =      16
     LARGEST NUMBER OF WALKS =      10

     THE MAX HSO MATRIX ELEMENT ABSOLUTE ERROR IS 8.03E-03 CM-1.
     TO DECREASE THE ERROR MAKE SYMTOL SMALLER.

     CI   ADIABATIC STATES (CM-1 UNIT) ---
             0.000       3002.334       3153.970       6243.833       2078.004
          2078.004       2078.004       4879.126       4879.126       4879.126
          5097.360       5097.360       5097.360       7980.161       7980.161
          7980.161

 WEIGHTS OF SO   CI   STATES ---

 STATE   1: RELATIVE E=         -4.458 CM-1; WEIGHT = 0.999  1001
         1.0000
          1      2      3      4      5      6      7      8
         0.9991 0.0000 0.0000 0.0000 0.0000 0.0003 0.0006 0.0000

 STATE   2: RELATIVE E=       2058.824 CM-1; WEIGHT = 0.983  2001
         1.0000
          1      2      3      4      5      6      7      8
         0.0000 0.0054 0.0115 0.0000 0.9827 0.0001 0.0003 0.0000

 STATE   3: RELATIVE E=       2067.827 CM-1; WEIGHT = 0.994  2001
         1.0000
          1      2      3      4      5      6      7      8
         0.0000 0.0027 0.0010 0.0000 0.9940 0.0018 0.0004 0.0000

 STATE   4: RELATIVE E=       2070.276 CM-1; WEIGHT = 0.997  2001
         1.0000
          1      2      3      4      5      6      7      8
         0.0000 0.0000 0.0000 0.0000 0.9973 0.0019 0.0008 0.0000

 STATE   5: RELATIVE E=       3008.443 CM-1; WEIGHT = 0.991  1002
         1.0000
          1      2      3      4      5      6      7      8
         0.0000 0.9907 0.0013 0.0000 0.0077 0.0000 0.0000 0.0003

 STATE   6: RELATIVE E=       3164.936 CM-1; WEIGHT = 0.986  1003
         1.0000
          1      2      3      4      5      6      7      8
         0.0000 0.0009 0.9855 0.0000 0.0129 0.0000 0.0000 0.0007

 STATE   7: RELATIVE E=       4876.269 CM-1; WEIGHT = 0.995  2002
         1.0000
          1      2      3      4      5      6      7      8
         0.0001 0.0000 0.0000 0.0039 0.0009 0.9946 0.0004 0.0001

 STATE   8: RELATIVE E=       4878.558 CM-1; WEIGHT = 0.997  2002
         1.0000
          1      2      3      4      5      6      7      8
         0.0003 0.0000 0.0000 0.0001 0.0011 0.9970 0.0000 0.0015

 STATE   9: RELATIVE E=       4879.573 CM-1; WEIGHT = 0.996  2002
         1.0000
          1      2      3      4      5      6      7      8
         0.0000 0.0000 0.0000 0.0000 0.0019 0.9965 0.0000 0.0016

 STATE  10: RELATIVE E=       5087.887 CM-1; WEIGHT = 0.988  2003
         1.0000
          1      2      3      4      5      6      7      8
         0.0005 0.0000 0.0000 0.0106 0.0004 0.0008 0.9876 0.0002

 STATE  11: RELATIVE E=       5096.893 CM-1; WEIGHT = 0.999  2003
         1.0000
          1      2      3      4      5      6      7      8
         0.0001 0.0000 0.0000 0.0001 0.0004 0.0001 0.9987 0.0007

 STATE  12: RELATIVE E=       5097.244 CM-1; WEIGHT = 0.998  2003
         1.0000
          1      2      3      4      5      6      7      8
         0.0000 0.0000 0.0000 0.0000 0.0008 0.0000 0.9983 0.0009

 STATE  13: RELATIVE E=       6261.993 CM-1; WEIGHT = 0.985  1004
         1.0000
          1      2      3      4      5      6      7      8
         0.0000 0.0000 0.0000 0.9853 0.0000 0.0037 0.0110 0.0000

 STATE  14: RELATIVE E=       7985.194 CM-1; WEIGHT = 0.999  2004
         1.0000
          1      2      3      4      5      6      7      8
         0.0000 0.0002 0.0006 0.0000 0.0000 0.0001 0.0003 0.9988

 STATE  15: RELATIVE E=       7987.078 CM-1; WEIGHT = 0.998  2004
         1.0000
          1      2      3      4      5      6      7      8
         0.0000 0.0001 0.0000 0.0000 0.0000 0.0015 0.0006 0.9978

 STATE  16: RELATIVE E=       7987.556 CM-1; WEIGHT = 0.998  2004
         1.0000
          1      2      3      4      5      6      7      8
         0.0000 0.0000 0.0000 0.0000 0.0000 0.0016 0.0009 0.9976


 -----------------------------------------------------------
 EIGENVALUES AND EIGENVECTORS OF THE SO   CI   HAMILTONIAN
 -----------------------------------------------------------

                          1          2          3          4          5
   STATE ENERGY ---       -4.46    2058.82    2067.83    2070.28    3008.44
       STATE ID ---       1001       2001       2001       2001       1002

    1< 1>  1(  0.0) R   0.999556  -0.000081  -0.000003   0.000032   0.000022
                   I   0.000000   0.000000   0.000000  -0.000000   0.000000
    2< 2>  1(  0.0) R  -0.000006   0.073560  -0.052106  -0.000009   0.995344
                   I   0.000000   0.000000  -0.000000  -0.000000  -0.000000
    3< 3>  1(  0.0) R   0.000006   0.107259   0.032171  -0.000005  -0.036003
                   I   0.000000   0.000000   0.000000   0.000000   0.000000
    4< 4>  1(  0.0) R   0.000477   0.000180  -0.000100   0.001352  -0.000041
                   I  -0.000000  -0.000000  -0.000000   0.000000   0.000000
    5< 1>  3(  1.0) R   0.000003   0.060075  -0.702218  -0.013946  -0.041629
                   I  -0.000054  -0.640202  -0.061226   0.281004   0.041949
    6< 1>  3(  0.0) R  -0.000000  -0.000000  -0.000000  -0.000000   0.000000
                   I   0.000026   0.394637   0.016182   0.915967  -0.026984
    7< 1>  3( -1.0) R   0.000003   0.060075  -0.702218  -0.013946  -0.041629
                   I   0.000054   0.640202   0.061226  -0.281004  -0.041949
    8< 2>  3(  1.0) R  -0.007908  -0.000123  -0.000615   0.029603   0.000034
                   I   0.008604   0.002398   0.012014   0.008099   0.000593
    9< 2>  3(  0.0) R  -0.000000   0.000000  -0.000000  -0.000000  -0.000000
                   I  -0.005532   0.007678   0.039125  -0.004052   0.001848
   10< 2>  3( -1.0) R  -0.007908  -0.000123  -0.000615   0.029603   0.000034
                   I  -0.008604  -0.002398  -0.012014  -0.008099  -0.000593
   11< 3>  3(  1.0) R   0.003420  -0.000256   0.000278  -0.016049   0.000218
                   I   0.015369   0.005112  -0.005941   0.010571  -0.001066
   12< 3>  3(  0.0) R   0.000000  -0.000000   0.000000   0.000000   0.000000
                   I  -0.009325   0.016680  -0.019406  -0.006959  -0.002432
   13< 3>  3( -1.0) R   0.003420  -0.000256   0.000278  -0.016049   0.000218
                   I  -0.015369  -0.005112   0.005941  -0.010571   0.001066
   14< 4>  3(  1.0) R  -0.000051  -0.000023   0.001220   0.000138  -0.007164
                   I   0.000207  -0.002043   0.000051  -0.000187  -0.008422
   15< 4>  3(  0.0) R  -0.000000  -0.000000  -0.000000   0.000000  -0.000000
                   I   0.000322   0.001346   0.000208  -0.000866   0.004946
   16< 4>  3( -1.0) R  -0.000051  -0.000023   0.001220   0.000138  -0.007164
                   I  -0.000207   0.002043  -0.000051   0.000187   0.008422

                          6          7          8          9         10
   STATE ENERGY ---     3164.94    4876.27    4878.56    4879.57    5087.89
       STATE ID ---       1003       2002       2002       2002       2003

    1< 1>  1(  0.0) R  -0.000008  -0.007840  -0.015858  -0.000022  -0.022050
                   I   0.000000   0.000000   0.000000   0.000000   0.000000
    2< 2>  1(  0.0) R   0.029571  -0.000076   0.000050   0.000050   0.000453
                   I   0.000000   0.000000  -0.000000   0.000000   0.000000
    3< 3>  1(  0.0) R   0.992734  -0.000554  -0.000501  -0.000136  -0.000150
                   I   0.000000   0.000000  -0.000000  -0.000000  -0.000000
    4< 4>  1(  0.0) R  -0.000009   0.062646  -0.011460   0.000002   0.102842
                   I   0.000000  -0.000000   0.000000   0.000000   0.000000
    5< 1>  3(  1.0) R   0.014747   0.000279  -0.000500  -0.029612   0.000354
                   I   0.072661  -0.008183   0.009134  -0.008103  -0.005540
    6< 1>  3(  0.0) R  -0.000000  -0.000000   0.000000  -0.000000   0.000000
                   I  -0.044130  -0.026799   0.030125   0.004087  -0.018034
    7< 1>  3( -1.0) R   0.014747   0.000279  -0.000500  -0.029612   0.000354
                   I  -0.072661   0.008183  -0.009134   0.008103   0.005540
    8< 2>  3(  1.0) R  -0.000113   0.298586  -0.638872   0.016290  -0.007681
                   I  -0.000335   0.588029   0.269143  -0.282901  -0.016223
    9< 2>  3(  0.0) R  -0.000000   0.000000  -0.000000   0.000000  -0.000000
                   I  -0.002880  -0.353228  -0.189298  -0.914269   0.011106
   10< 2>  3( -1.0) R  -0.000113   0.298586  -0.638872   0.016290  -0.007681
                   I   0.000335  -0.588029  -0.269143   0.282901   0.016223
   11< 3>  3(  1.0) R  -0.000025  -0.002952   0.000938   0.004229  -0.130195
                   I  -0.000381   0.014418   0.000206   0.001363   0.631491
   12< 3>  3(  0.0) R  -0.000000   0.000000  -0.000000   0.000000   0.000000
                   I  -0.001594  -0.003927  -0.004855  -0.001550  -0.395107
   13< 3>  3( -1.0) R  -0.000025  -0.002952   0.000938   0.004229  -0.130195
                   I   0.000381  -0.014418  -0.000206  -0.001363  -0.631491
   14< 4>  3(  1.0) R   0.004710   0.000003  -0.000590  -0.027460  -0.000124
                   I  -0.015941  -0.002553   0.010940   0.004952   0.004117
   15< 4>  3(  0.0) R  -0.000000  -0.000000   0.000000   0.000000   0.000000
                   I   0.009917  -0.008219   0.035359  -0.003842   0.013286
   16< 4>  3( -1.0) R   0.004710   0.000003  -0.000590  -0.027460  -0.000124
                   I   0.015941   0.002553  -0.010940  -0.004952  -0.004117

                         11         12         13         14         15
   STATE ENERGY ---     5096.89    5097.24    6261.99    7985.19    7987.08
       STATE ID ---       2003       2003       1004       2004       2004

    1< 1>  1(  0.0) R   0.009118   0.000010   0.002025   0.000144  -0.000054
                   I   0.000000   0.000000   0.000000   0.000000   0.000000
    2< 2>  1(  0.0) R   0.000171  -0.000049  -0.000016  -0.013048  -0.010963
                   I   0.000000  -0.000000  -0.000000  -0.000000  -0.000000
    3< 3>  1(  0.0) R  -0.000049  -0.000010   0.000044  -0.024788   0.005271
                   I  -0.000000  -0.000000   0.000000   0.000000   0.000000
    4< 4>  1(  0.0) R   0.009862   0.000024   0.992607   0.000307   0.000015
                   I   0.000000   0.000000   0.000000   0.000000   0.000000
    5< 1>  3(  1.0) R   0.000286  -0.016055  -0.000126   0.000002   0.000818
                   I  -0.005560   0.010567   0.000981  -0.000531   0.000061
    6< 1>  3(  0.0) R  -0.000000   0.000000   0.000000   0.000000  -0.000000
                   I  -0.017432  -0.007016   0.002762   0.000424   0.000188
    7< 1>  3( -1.0) R   0.000286  -0.016055  -0.000126   0.000002   0.000818
                   I   0.005560  -0.010567  -0.000981   0.000531  -0.000061
    8< 2>  3(  1.0) R  -0.002563  -0.004227  -0.025437   0.000141  -0.000537
                   I  -0.001754  -0.001405  -0.032319  -0.003011   0.010734
    9< 2>  3(  0.0) R  -0.000000  -0.000000   0.000000  -0.000000  -0.000000
                   I  -0.005886   0.001408   0.019031  -0.009834   0.035004
   10< 2>  3( -1.0) R  -0.002563  -0.004227  -0.025437   0.000141  -0.000537
                   I   0.001754   0.001405   0.032319   0.003011  -0.010734
   11< 3>  3(  1.0) R  -0.693928  -0.023168   0.020602   0.000253   0.000355
                   I  -0.129761   0.281610  -0.065074  -0.004856  -0.006723
   12< 3>  3(  0.0) R   0.000000  -0.000000   0.000000   0.000000   0.000000
                   I   0.044685   0.915762   0.040675  -0.015795  -0.021917
   13< 3>  3( -1.0) R  -0.693928  -0.023168   0.020602   0.000253   0.000355
                   I   0.129761  -0.281610   0.065074   0.004856   0.006723
   14< 4>  3(  1.0) R   0.000365  -0.015975  -0.000003   0.050923  -0.704360
                   I  -0.007015  -0.012410   0.000125  -0.646360  -0.052291
   15< 4>  3(  0.0) R   0.000000  -0.000000   0.000000   0.000000  -0.000000
                   I  -0.023591   0.007080  -0.000358   0.397560   0.010372
   16< 4>  3( -1.0) R   0.000365  -0.015975  -0.000003   0.050923  -0.704360
                   I   0.007015   0.012410  -0.000125   0.646360   0.052291

                         16
   STATE ENERGY ---     7987.56
       STATE ID ---       2004

    1< 1>  1(  0.0) R  -0.000684
                   I   0.000000
    2< 2>  1(  0.0) R   0.000007
                   I   0.000000
    3< 3>  1(  0.0) R   0.000005
                   I  -0.000000
    4< 4>  1(  0.0) R  -0.000022
                   I   0.000000
    5< 1>  3(  1.0) R  -0.000137
                   I   0.000167
    6< 1>  3(  0.0) R   0.000000
                   I   0.000799
    7< 1>  3( -1.0) R  -0.000137
                   I  -0.000167
    8< 2>  3(  1.0) R  -0.027445
                   I   0.004926
    9< 2>  3(  0.0) R   0.000000
                   I  -0.003857
   10< 2>  3( -1.0) R  -0.027445
                   I  -0.004926
   11< 3>  3(  1.0) R   0.015967
                   I   0.012380
   12< 3>  3(  0.0) R  -0.000000
                   I  -0.007073
   13< 3>  3( -1.0) R   0.015967
                   I  -0.012380
   14< 4>  3(  1.0) R   0.014092
                   I  -0.280685
   15< 4>  3(  0.0) R   0.000000
                   I  -0.916295
   16< 4>  3( -1.0) R   0.014092
                   I   0.280685

   SPIN-MIXED   CI   STATES (CM-1 UNIT) ---
 (RELATIVE TO THE LOWEST SPIN-MIXED STATE)
           0.000       2063.282       2072.285       2074.734       3012.901
        3169.394       4880.726       4883.015       4884.031       5092.345
        5101.350       5101.702       6266.451       7989.651       7991.536
        7992.013

   SPIN-MIXED   CI   STATES (CM-1 UNIT) ---
      1(   1001)     2(   2001)     3(   2001)     4(   2001)     5(   1002)
          -4.458       2058.824       2067.827       2070.276       3008.443
      6(   1003)     7(   2002)     8(   2002)     9(   2002)    10(   2003)
        3164.936       4876.269       4878.558       4879.573       5087.887
     11(   2003)    12(   2003)    13(   1004)    14(   2004)    15(   2004)
        5096.893       5097.244       6261.993       7985.194       7987.078
     16(   2004)
        7987.556

 NON-ZERO   CI   SPIN-ORBIT COUPLING CONSTANTS (CM-1)
 ---------------------------------------------------------------------
 MUL1(CI)|MUL2(CI)| CI ROOT 1 | CI ROOT 2 |    FULL     | 1E ONLY
 ---------------------------------------------------------------------
  1 ( 1) | 3 ( 2) |     1     |     1     |         0.17|
  1 ( 1) | 3 ( 2) |     1     |     2     |        85.10|
  1 ( 1) | 3 ( 2) |     1     |     3     |       123.13|
  1 ( 1) | 3 ( 2) |     1     |     4     |         1.23|
  1 ( 1) | 3 ( 2) |     2     |     1     |        85.15|
  1 ( 1) | 3 ( 2) |     2     |     2     |         0.19|
  1 ( 1) | 3 ( 2) |     2     |     3     |         1.01|
  1 ( 1) | 3 ( 2) |     2     |     4     |        84.92|
  1 ( 1) | 3 ( 2) |     3     |     1     |       123.18|
  1 ( 1) | 3 ( 2) |     3     |     2     |         1.28|
  1 ( 1) | 3 ( 2) |     3     |     3     |         0.34|
  1 ( 1) | 3 ( 2) |     3     |     4     |       122.40|
  1 ( 1) | 3 ( 2) |     4     |     1     |         0.87|
  1 ( 1) | 3 ( 2) |     4     |     2     |        84.90|
  1 ( 1) | 3 ( 2) |     4     |     3     |       122.48|
  1 ( 1) | 3 ( 2) |     4     |     4     |         0.54|
  3 ( 2) | 3 ( 2) |     1     |     2     |       173.13|
  3 ( 2) | 3 ( 2) |     1     |     3     |       120.05|
  3 ( 2) | 3 ( 2) |     1     |     4     |         1.71|
  3 ( 2) | 3 ( 2) |     2     |     3     |         1.98|
  3 ( 2) | 3 ( 2) |     2     |     4     |       174.20|
  3 ( 2) | 3 ( 2) |     3     |     4     |       120.34|
 ---------------------------------------------------------------------


 ***** START CALCULATING TRANSITION MOMENT AMONG SPIN-MIXED   CI   STATES *****

 NUMBER OF ORBITALS            =    4
 DIMENSION OF HSO MATRIX       =   16
 NUMBER OF SPIN-MULTIPLICITIES =    2

 NOTE THAT T(X),T(Y),T(Z) ARE COMPLEX NUMBERS.


        STATES         ENERGY DIFF.         T(X)                   T(Y)                   T(Z)              TM
    1( 1001)   1( 1001)        0.00   -0.46167    0.00000I   -2.41666    0.00000I    0.23924    0.00000I    2.47197
    1( 1001)   2( 2001)     2063.28   -0.00058   -0.00000I   -0.00515   -0.00000I   -0.00064   -0.00000I    0.00522
    1( 1001)   3( 2001)     2072.28    0.00167    0.00000I   -0.00025   -0.00000I    0.00059    0.00000I    0.00179
    1( 1001)   5( 1002)     3012.90   -0.03124    0.00000I   -0.01990   -0.00000I   -0.01302    0.00000I    0.03926
    1( 1001)   6( 1003)     3169.39    0.01377    0.00000I   -0.04626   -0.00000I    0.00117   -0.00000I    0.04828
    1( 1001)   7( 2002)     4880.73    0.00061   -0.00000I   -0.00044   -0.00000I    0.00134   -0.00000I    0.00154
    1( 1001)   8( 2002)     4883.02    0.00051    0.00000I   -0.00070    0.00000I    0.00119    0.00000I    0.00147
    1( 1001)   9( 2002)     4884.03   -0.00003   -0.00000I    0.00002    0.00000I   -0.00002   -0.00000I    0.00004
    1( 1001)  10( 2003)     5092.34   -0.00066   -0.00000I   -0.00085    0.00000I   -0.00096   -0.00000I    0.00144
    1( 1001)  11( 2003)     5101.35    0.00053   -0.00000I    0.00027    0.00000I    0.00094    0.00000I    0.00111
    1( 1001)  12( 2003)     5101.70   -0.00001   -0.00000I   -0.00003   -0.00000I    0.00000   -0.00000I    0.00003
    1( 1001)  13( 1004)     6266.45   -0.00030    0.00000I   -0.00043   -0.00000I   -0.00012   -0.00000I    0.00053
    1( 1001)  14( 2004)     7989.65   -0.00000    0.00000I    0.00004   -0.00000I   -0.00001    0.00000I    0.00004
    1( 1001)  15( 2004)     7991.54    0.00001    0.00000I    0.00000    0.00000I    0.00001    0.00000I    0.00001
    1( 1001)  16( 2004)     7992.01   -0.00000   -0.00000I   -0.00001   -0.00000I   -0.00000   -0.00000I    0.00001
    2( 2001)   2( 2001)        0.00   -0.46169   -0.00000I   -2.41720   -0.00000I    0.23941   -0.00000I    2.47252
    2( 2001)   3( 2001)        9.00   -0.00026   -0.00000I    0.00006    0.00000I   -0.00052   -0.00000I    0.00059
    2( 2001)   4( 2001)       11.45    0.00000   -0.00000I    0.00001   -0.00000I    0.00000   -0.00000I    0.00001
    2( 2001)   5( 1002)      949.62    0.00407   -0.00000I   -0.00357    0.00000I    0.00881   -0.00000I    0.01034
    2( 2001)   6( 1003)     1106.11   -0.00271    0.00000I   -0.00390    0.00000I   -0.00402   -0.00000I    0.00622
    2( 2001)   7( 2002)     2817.44    0.02627   -0.00000I    0.01969   -0.00000I    0.01130   -0.00000I    0.03472
    2( 2001)   8( 2002)     2819.73    0.01537   -0.00000I    0.01073    0.00000I    0.00654    0.00000I    0.01985
    2( 2001)   9( 2002)     2820.75   -0.00070   -0.00000I    0.00047    0.00000I   -0.00127   -0.00000I    0.00152
    2( 2001)  10( 2003)     3029.06   -0.01536    0.00000I    0.04499   -0.00000I   -0.00190    0.00000I    0.04758
    2( 2001)  11( 2003)     3038.07    0.00151    0.00000I   -0.00454   -0.00000I    0.00018    0.00000I    0.00479
    2( 2001)  12( 2003)     3038.42   -0.00066   -0.00000I   -0.00061   -0.00000I   -0.00092   -0.00000I    0.00129
    2( 2001)  13( 1004)     4203.17    0.00004   -0.00000I    0.00096   -0.00000I    0.00016    0.00000I    0.00097
    2( 2001)  14( 2004)     5926.37   -0.00037    0.00000I   -0.00073    0.00000I   -0.00017    0.00000I    0.00084
    2( 2001)  15( 2004)     5928.25   -0.00002   -0.00000I    0.00001    0.00000I   -0.00005   -0.00000I    0.00005
    2( 2001)  16( 2004)     5928.73   -0.00001   -0.00000I    0.00000   -0.00000I   -0.00001    0.00000I    0.00001
    3( 2001)   3( 2001)        0.00   -0.46172    0.00000I   -2.41674   -0.00000I    0.23922   -0.00000I    2.47205
    3( 2001)   4( 2001)        2.45    0.00000   -0.00000I   -0.00000   -0.00000I    0.00000    0.00000I    0.00000
    3( 2001)   5( 1002)      940.62   -0.00062    0.00000I    0.00224   -0.00000I   -0.00180    0.00000I    0.00294
    3( 2001)   6( 1003)     1097.11   -0.00232    0.00000I   -0.00081    0.00000I   -0.00421    0.00000I    0.00488
    3( 2001)   7( 2002)     2808.44    0.01557   -0.00000I    0.01057   -0.00000I    0.00661   -0.00000I    0.01995
    3( 2001)   8( 2002)     2810.73   -0.02680    0.00000I   -0.01842    0.00000I   -0.01140    0.00000I    0.03446
    3( 2001)   9( 2002)     2811.75   -0.00068   -0.00000I    0.00216    0.00000I   -0.00178   -0.00000I    0.00288
    3( 2001)  10( 2003)     3020.06    0.00124   -0.00000I   -0.00482    0.00000I    0.00005    0.00000I    0.00498
    3( 2001)  11( 2003)     3029.07    0.01467   -0.00000I   -0.04544    0.00000I    0.00159   -0.00000I    0.04778
    3( 2001)  12( 2003)     3029.42    0.00169    0.00000I   -0.00019   -0.00000I    0.00302    0.00000I    0.00346
    3( 2001)  13( 1004)     4194.17    0.00052   -0.00000I   -0.00003    0.00000I    0.00016   -0.00000I    0.00054
    3( 2001)  14( 2004)     5917.37    0.00002    0.00000I   -0.00002    0.00000I    0.00005   -0.00000I    0.00006
    3( 2001)  15( 2004)     5919.25   -0.00034   -0.00000I   -0.00063    0.00000I   -0.00015   -0.00000I    0.00073
    3( 2001)  16( 2004)     5919.73    0.00006   -0.00000I   -0.00001    0.00000I   -0.00001   -0.00000I    0.00006
    4( 2001)   4( 2001)        0.00   -0.46168   -0.00000I   -2.41661    0.00000I    0.23925    0.00000I    2.47192
    4( 2001)   5( 1002)      938.17   -0.00004    0.00000I    0.00003    0.00000I   -0.00001   -0.00000I    0.00005
    4( 2001)   6( 1003)     1094.66    0.00003    0.00000I    0.00006    0.00000I    0.00002    0.00000I    0.00007
    4( 2001)   7( 2002)     2805.99    0.00093   -0.00000I   -0.00151    0.00000I    0.00197   -0.00000I    0.00265
    4( 2001)   8( 2002)     2808.28   -0.00024    0.00000I    0.00163   -0.00000I   -0.00090    0.00000I    0.00188
    4( 2001)   9( 2002)     2809.30    0.03094    0.00000I    0.02143    0.00000I    0.01317    0.00000I    0.03988
    4( 2001)  10( 2003)     3017.61   -0.00085    0.00000I   -0.00056   -0.00000I   -0.00128    0.00000I    0.00163
    4( 2001)  11( 2003)     3026.62   -0.00162   -0.00000I    0.00025    0.00000I   -0.00292   -0.00000I    0.00335
    4( 2001)  12( 2003)     3026.97    0.01483    0.00000I   -0.04567   -0.00000I    0.00162    0.00000I    0.04805
    4( 2001)  13( 1004)     4191.72    0.00002   -0.00000I    0.00006    0.00000I    0.00002   -0.00000I    0.00007
    4( 2001)  14( 2004)     5914.92   -0.00001    0.00000I   -0.00000    0.00000I   -0.00001   -0.00000I    0.00001
    4( 2001)  15( 2004)     5916.80    0.00006    0.00000I   -0.00001   -0.00000I   -0.00000   -0.00000I    0.00006
    4( 2001)  16( 2004)     5917.28    0.00035   -0.00000I    0.00065    0.00000I    0.00015   -0.00000I    0.00075
    5( 1002)   5( 1002)        0.00   -0.43783   -0.00000I   -2.46081   -0.00000I    0.29732    0.00000I    2.51708
    5( 1002)   6( 1003)      156.49    0.02152    0.00000I   -0.00378   -0.00000I    0.04253    0.00000I    0.04782
    5( 1002)   7( 2002)     1867.83   -0.00215    0.00000I    0.00057   -0.00000I   -0.00074    0.00000I    0.00234
    5( 1002)   8( 2002)     1870.11   -0.00181   -0.00000I   -0.00162    0.00000I   -0.00084   -0.00000I    0.00257
    5( 1002)   9( 2002)     1871.13    0.00001    0.00000I    0.00007    0.00000I   -0.00001   -0.00000I    0.00007
    5( 1002)  10( 2003)     2079.44   -0.00130    0.00000I   -0.00064    0.00000I   -0.00044    0.00000I    0.00152
    5( 1002)  11( 2003)     2088.45    0.00035   -0.00000I   -0.00148   -0.00000I    0.00002   -0.00000I    0.00152
    5( 1002)  12( 2003)     2088.80    0.00015    0.00000I    0.00002    0.00000I    0.00026    0.00000I    0.00030
    5( 1002)  13( 1004)     3253.55   -0.02858   -0.00000I    0.02701    0.00000I   -0.00771   -0.00000I    0.04007
    5( 1002)  14( 2004)     4976.75   -0.00101    0.00000I   -0.00022    0.00000I   -0.00186   -0.00000I    0.00213
    5( 1002)  15( 2004)     4978.63   -0.00035   -0.00000I   -0.00042   -0.00000I   -0.00052   -0.00000I    0.00075
    5( 1002)  16( 2004)     4979.11    0.00003    0.00000I    0.00001    0.00000I    0.00001    0.00000I    0.00003
    6( 1003)   6( 1003)        0.00   -0.50000   -0.00000I   -2.44957   -0.00000I    0.17569    0.00000I    2.50624
    6( 1003)   7( 2002)     1711.33   -0.00179    0.00000I    0.00002   -0.00000I   -0.00060    0.00000I    0.00189
    6( 1003)   8( 2002)     1713.62   -0.00080   -0.00000I   -0.00087    0.00000I   -0.00032   -0.00000I    0.00122
    6( 1003)   9( 2002)     1714.64    0.00013    0.00000I   -0.00010   -0.00000I    0.00026    0.00000I    0.00030
    6( 1003)  10( 2003)     1922.95    0.00272    0.00000I   -0.00037    0.00000I    0.00103    0.00000I    0.00293
    6( 1003)  11( 2003)     1931.96   -0.00034    0.00000I    0.00181    0.00000I    0.00004    0.00000I    0.00184
    6( 1003)  12( 2003)     1932.31    0.00001    0.00000I    0.00006    0.00000I    0.00000    0.00000I    0.00006
    6( 1003)  13( 1004)     3097.06    0.01772   -0.00000I    0.04340   -0.00000I    0.01034   -0.00000I    0.04801
    6( 1003)  14( 2004)     4820.26    0.00039   -0.00000I   -0.00098    0.00000I    0.00098   -0.00000I    0.00144
    6( 1003)  15( 2004)     4822.14   -0.00035   -0.00000I    0.00029    0.00000I   -0.00076   -0.00000I    0.00089
    6( 1003)  16( 2004)     4822.62   -0.00001    0.00000I    0.00004   -0.00000I    0.00000    0.00000I    0.00004
    7( 2002)   7( 2002)        0.00   -0.43553    0.00000I   -2.46188   -0.00000I    0.30175   -0.00000I    2.51825
    7( 2002)   8( 2002)        2.29    0.00036    0.00000I   -0.00006    0.00000I    0.00070    0.00000I    0.00078
    7( 2002)   9( 2002)        3.30   -0.00000   -0.00000I   -0.00000   -0.00000I   -0.00000   -0.00000I    0.00001
    7( 2002)  10( 2003)      211.62    0.01422    0.00000I   -0.00323    0.00000I    0.02819    0.00000I    0.03174
    7( 2002)  11( 2003)      220.62   -0.01155   -0.00000I    0.00238    0.00000I   -0.02280   -0.00000I    0.02567
    7( 2002)  12( 2003)      220.98   -0.00045   -0.00000I    0.00013    0.00000I   -0.00086   -0.00000I    0.00098
    7( 2002)  13( 1004)     1385.72   -0.00401   -0.00000I   -0.00172   -0.00000I   -0.00700   -0.00000I    0.00824
    7( 2002)  14( 2004)     3108.93    0.02398    0.00000I   -0.02565   -0.00000I    0.00611    0.00000I    0.03564
    7( 2002)  15( 2004)     3110.81    0.01371    0.00000I   -0.01370   -0.00000I    0.00359    0.00000I    0.01971
    7( 2002)  16( 2004)     3111.29   -0.00000   -0.00000I   -0.00054    0.00000I    0.00034   -0.00000I    0.00064
    8( 2002)   8( 2002)        0.00   -0.43607    0.00000I   -2.46165   -0.00000I    0.30063   -0.00000I    2.51799
    8( 2002)   9( 2002)        1.02   -0.00000    0.00000I    0.00000    0.00000I   -0.00000   -0.00000I    0.00000
    8( 2002)  10( 2003)      209.33    0.01136   -0.00000I   -0.00235    0.00000I    0.02243   -0.00000I    0.02525
    8( 2002)  11( 2003)      218.34    0.01611    0.00000I   -0.00332   -0.00000I    0.03179    0.00000I    0.03580
    8( 2002)  12( 2003)      218.69    0.00045    0.00000I   -0.00018   -0.00000I    0.00088    0.00000I    0.00100
    8( 2002)  13( 1004)     1383.44   -0.00090    0.00000I    0.00064    0.00000I   -0.00192    0.00000I    0.00221
    8( 2002)  14( 2004)     3106.64    0.01364   -0.00000I   -0.01393    0.00000I    0.00353   -0.00000I    0.01981
    8( 2002)  15( 2004)     3108.52   -0.02446   -0.00000I    0.02464    0.00000I   -0.00639   -0.00000I    0.03530
    8( 2002)  16( 2004)     3109.00    0.00130    0.00000I    0.00160   -0.00000I    0.00211    0.00000I    0.00295
    9( 2002)   9( 2002)        0.00   -0.43605   -0.00000I   -2.46163   -0.00000I    0.30067    0.00000I    2.51797
    9( 2002)  10( 2003)      208.31   -0.00010    0.00000I   -0.00000    0.00000I   -0.00019    0.00000I    0.00022
    9( 2002)  11( 2003)      217.32    0.00063   -0.00000I   -0.00022    0.00000I    0.00122   -0.00000I    0.00139
    9( 2002)  12( 2003)      217.67   -0.01966   -0.00000I    0.00408    0.00000I   -0.03881   -0.00000I    0.04370
    9( 2002)  13( 1004)     1382.42   -0.00004    0.00000I   -0.00003    0.00000I   -0.00001    0.00000I    0.00005
    9( 2002)  14( 2004)     3105.62    0.00063   -0.00000I    0.00029   -0.00000I    0.00134   -0.00000I    0.00151
    9( 2002)  15( 2004)     3107.50   -0.00114    0.00000I   -0.00167    0.00000I   -0.00168    0.00000I    0.00263
    9( 2002)  16( 2004)     3107.98   -0.02799    0.00000I    0.02836   -0.00000I   -0.00730    0.00000I    0.04051
   10( 2003)  10( 2003)        0.00   -0.50247    0.00000I   -2.45060    0.00000I    0.17126    0.00000I    2.50744
   10( 2003)  11( 2003)        9.01    0.00034   -0.00000I   -0.00009   -0.00000I    0.00068   -0.00000I    0.00077
   10( 2003)  12( 2003)        9.36    0.00001    0.00000I    0.00000    0.00000I    0.00002    0.00000I    0.00002
   10( 2003)  13( 1004)     1174.11    0.00185   -0.00000I   -0.00427    0.00000I    0.00494   -0.00000I    0.00678
   10( 2003)  14( 2004)     2897.31   -0.01921    0.00000I   -0.04141    0.00000I   -0.01061    0.00000I    0.04686
   10( 2003)  15( 2004)     2899.19    0.00180    0.00000I    0.00517    0.00000I    0.00111    0.00000I    0.00559
   10( 2003)  16( 2004)     2899.67    0.00004   -0.00000I    0.00068   -0.00000I   -0.00026   -0.00000I    0.00073
   11( 2003)  11( 2003)        0.00   -0.50173    0.00000I   -2.45039    0.00000I    0.17260    0.00000I    2.50717
   11( 2003)  12( 2003)        0.35    0.00000    0.00000I    0.00000   -0.00000I    0.00000    0.00000I    0.00000
   11( 2003)  13( 1004)     1165.10    0.00112    0.00000I   -0.00062    0.00000I    0.00234   -0.00000I    0.00267
   11( 2003)  14( 2004)     2888.30    0.00216    0.00000I    0.00488    0.00000I    0.00122    0.00000I    0.00547
   11( 2003)  15( 2004)     2890.19    0.01851    0.00000I    0.04229    0.00000I    0.01041    0.00000I    0.04733
   11( 2003)  16( 2004)     2890.66    0.00141   -0.00000I   -0.00056   -0.00000I    0.00309   -0.00000I    0.00345
   12( 2003)  12( 2003)        0.00   -0.50184    0.00000I   -2.45035    0.00000I    0.17239    0.00000I    2.50715
   12( 2003)  13( 1004)     1164.75    0.00001   -0.00000I    0.00005   -0.00000I    0.00006   -0.00000I    0.00008
   12( 2003)  14( 2004)     2887.95    0.00012   -0.00000I   -0.00073    0.00000I    0.00060   -0.00000I    0.00096
   12( 2003)  15( 2004)     2889.83    0.00141   -0.00000I   -0.00049    0.00000I    0.00304   -0.00000I    0.00338
   12( 2003)  16( 2004)     2890.31   -0.01872    0.00000I   -0.04249    0.00000I   -0.01050    0.00000I    0.04761
   13( 1004)  13( 1004)        0.00   -0.47721    0.00000I   -2.49319    0.00000I    0.23349   -0.00000I    2.54917
   13( 1004)  14( 2004)     1723.20    0.00051   -0.00000I    0.00426   -0.00000I    0.00057   -0.00000I    0.00433
   13( 1004)  15( 2004)     1725.08   -0.00111   -0.00000I    0.00010    0.00000I   -0.00038   -0.00000I    0.00118
   13( 1004)  16( 2004)     1725.56   -0.00000    0.00000I   -0.00001   -0.00000I   -0.00000    0.00000I    0.00001
   14( 2004)  14( 2004)        0.00   -0.47712    0.00000I   -2.49315    0.00000I    0.23372    0.00000I    2.54913
   14( 2004)  15( 2004)        1.88   -0.00002   -0.00000I    0.00000   -0.00000I   -0.00004   -0.00000I    0.00005
   14( 2004)  16( 2004)        2.36    0.00000    0.00000I    0.00000    0.00000I    0.00000    0.00000I    0.00000
   15( 2004)  15( 2004)        0.00   -0.47712    0.00000I   -2.49311   -0.00000I    0.23371    0.00000I    2.54909
   16( 2004)  16( 2004)        0.00   -0.47712   -0.00000I   -2.49310    0.00000I    0.23371   -0.00000I    2.54908
 CPU     0: STEP CPU TIME=     0.01 TOTAL CPU TIME=       2598.8 (     43.3 MIN)
 TOTAL WALL CLOCK TIME=       2616.0 SECONDS, CPU UTILIZATION IS    99.34%

 CI ENERGY LEVELS IN CM-1 AND CI ABSOLUTE LEVELS IN A.U.

    1            0.0000  -1488.3678858025
    2         2063.2818  -1488.3584849590
    3         2072.2848  -1488.3584439388
    4         2074.7335  -1488.3584327820
    5         3012.9008  -1488.3541582500
    6         3169.3942  -1488.3534452259
    7         4880.7263  -1488.3456479557
    8         4883.0154  -1488.3456375262
    9         4884.0309  -1488.3456328995
   10         5092.3446  -1488.3446837685
   11         5101.3504  -1488.3446427356
   12         5101.7020  -1488.3446411338
   13         6266.4510  -1488.3393342369
   14         7989.6514  -1488.3314828923
   15         7991.5355  -1488.3314743074
   16         7992.0133  -1488.3314721306

 SKIPPING THE CALCULATION OF NATURAL ORBITALS...
 USE ISTNO IN $TRANST TO ASK FOR NATURAL ORBITALS
 AND SPIN-ORBIT COUPLED STATE'S PROPERTIES

 ....... DONE WITH TRANSITION MOMENT .......

 CPU     0: STEP CPU TIME=     0.00 TOTAL CPU TIME=       2598.8 (     43.3 MIN)
 TOTAL WALL CLOCK TIME=       2616.0 SECONDS, CPU UTILIZATION IS    99.34%
            278967583  WORDS OF DYNAMIC MEMORY USED
 EXECUTION OF GAMESS TERMINATED NORMALLY Tue Jul 28 13:52:32 2020
 DDI: 263640 bytes (0.3 MB / 0 MWords) used by master data server.

 ----------------------------------------
 CPU timing information for all processes
 ========================================
 0: 2595.673 + 3.198 = 2598.871
 1: 312.25 + 2.770 = 314.796
 2: 313.478 + 2.656 = 316.135
 3: 313.343 + 2.694 = 316.37
 4: 314.180 + 2.766 = 316.947
 5: 313.371 + 2.677 = 316.49
 6: 314.52 + 2.897 = 316.950
 7: 313.347 + 2.823 = 316.170
 8: 313.781 + 2.669 = 316.450
 9: 311.684 + 2.769 = 314.453
 10: 313.374 + 2.811 = 316.186
 11: 314.276 + 2.594 = 316.871
 12: 313.862 + 2.863 = 316.726
 13: 313.470 + 2.775 = 316.245
 14: 314.446 + 2.604 = 317.51
 15: 314.193 + 2.723 = 316.917
 16: 311.918 + 2.696 = 314.615
 17: 314.376 + 2.543 = 316.919
 18: 314.14 + 2.782 = 316.796
 19: 313.639 + 2.750 = 316.390
 20: 313.961 + 2.526 = 316.488
 21: 2589.952 + 2.680 = 2592.632
 22: 2592.805 + 2.722 = 2595.527
 23: 2590.339 + 2.530 = 2592.869
 ----------------------------------------
 ddikick.x: exited gracefully.
----- accounting info -----
Files used on the master node ukko2-20.cs.helsinki.fi were:
-rw-r--r-- 1 hasanaga hyad-all 10847191 Jul 28 13:08 /proj/hasanaga/SCR/galib/soc-noupdown.F05
-rw-r--r-- 1 hasanaga hyad-all   240104 Jul 28 13:49 /proj/hasanaga/SCR/galib/soc-noupdown.F09
-rw-r--r-- 1 hasanaga hyad-all   240016 Jul 28 13:30 /proj/hasanaga/SCR/galib/soc-noupdown.F09.001
-rw-r--r-- 1 hasanaga hyad-all   240016 Jul 28 13:30 /proj/hasanaga/SCR/galib/soc-noupdown.F09.002
-rw-r--r-- 1 hasanaga hyad-all   240016 Jul 28 13:30 /proj/hasanaga/SCR/galib/soc-noupdown.F09.003
-rw-r--r-- 1 hasanaga hyad-all   240016 Jul 28 13:30 /proj/hasanaga/SCR/galib/soc-noupdown.F09.004
-rw-r--r-- 1 hasanaga hyad-all   240016 Jul 28 13:30 /proj/hasanaga/SCR/galib/soc-noupdown.F09.005
-rw-r--r-- 1 hasanaga hyad-all   240016 Jul 28 13:30 /proj/hasanaga/SCR/galib/soc-noupdown.F09.006
-rw-r--r-- 1 hasanaga hyad-all   240016 Jul 28 13:30 /proj/hasanaga/SCR/galib/soc-noupdown.F09.007
-rw-r--r-- 1 hasanaga hyad-all   240016 Jul 28 13:30 /proj/hasanaga/SCR/galib/soc-noupdown.F09.008
-rw-r--r-- 1 hasanaga hyad-all   240016 Jul 28 13:30 /proj/hasanaga/SCR/galib/soc-noupdown.F09.009
-rw-r--r-- 1 hasanaga hyad-all   240016 Jul 28 13:30 /proj/hasanaga/SCR/galib/soc-noupdown.F09.010
-rw-r--r-- 1 hasanaga hyad-all   240016 Jul 28 13:30 /proj/hasanaga/SCR/galib/soc-noupdown.F09.011
-rw-r--r-- 1 hasanaga hyad-all   240016 Jul 28 13:30 /proj/hasanaga/SCR/galib/soc-noupdown.F09.012
-rw-r--r-- 1 hasanaga hyad-all   240016 Jul 28 13:30 /proj/hasanaga/SCR/galib/soc-noupdown.F09.013
-rw-r--r-- 1 hasanaga hyad-all   240016 Jul 28 13:30 /proj/hasanaga/SCR/galib/soc-noupdown.F09.014
-rw-r--r-- 1 hasanaga hyad-all   240016 Jul 28 13:30 /proj/hasanaga/SCR/galib/soc-noupdown.F09.015
-rw-r--r-- 1 hasanaga hyad-all   240016 Jul 28 13:30 /proj/hasanaga/SCR/galib/soc-noupdown.F09.016
-rw-r--r-- 1 hasanaga hyad-all   240016 Jul 28 13:30 /proj/hasanaga/SCR/galib/soc-noupdown.F09.017
-rw-r--r-- 1 hasanaga hyad-all   240016 Jul 28 13:30 /proj/hasanaga/SCR/galib/soc-noupdown.F09.018
-rw-r--r-- 1 hasanaga hyad-all   240016 Jul 28 13:30 /proj/hasanaga/SCR/galib/soc-noupdown.F09.019
-rw-r--r-- 1 hasanaga hyad-all   240016 Jul 28 13:30 /proj/hasanaga/SCR/galib/soc-noupdown.F09.020
-rw-r--r-- 1 hasanaga hyad-all   240016 Jul 28 13:49 /proj/hasanaga/SCR/galib/soc-noupdown.F09.021
-rw-r--r-- 1 hasanaga hyad-all   240016 Jul 28 13:49 /proj/hasanaga/SCR/galib/soc-noupdown.F09.022
-rw-r--r-- 1 hasanaga hyad-all   240016 Jul 28 13:49 /proj/hasanaga/SCR/galib/soc-noupdown.F09.023
-rw-r--r-- 1 hasanaga hyad-all 85196800 Jul 28 13:49 /proj/hasanaga/SCR/galib/soc-noupdown.F10
-rw-r--r-- 1 hasanaga hyad-all   275816 Jul 28 13:29 /proj/hasanaga/SCR/galib/soc-noupdown.F11
-rw-r--r-- 1 hasanaga hyad-all   275816 Jul 28 13:29 /proj/hasanaga/SCR/galib/soc-noupdown.F11.001
-rw-r--r-- 1 hasanaga hyad-all   275816 Jul 28 13:29 /proj/hasanaga/SCR/galib/soc-noupdown.F11.002
-rw-r--r-- 1 hasanaga hyad-all   275816 Jul 28 13:29 /proj/hasanaga/SCR/galib/soc-noupdown.F11.003
-rw-r--r-- 1 hasanaga hyad-all   275816 Jul 28 13:29 /proj/hasanaga/SCR/galib/soc-noupdown.F11.004
-rw-r--r-- 1 hasanaga hyad-all   275816 Jul 28 13:29 /proj/hasanaga/SCR/galib/soc-noupdown.F11.005
-rw-r--r-- 1 hasanaga hyad-all   275816 Jul 28 13:29 /proj/hasanaga/SCR/galib/soc-noupdown.F11.006
-rw-r--r-- 1 hasanaga hyad-all   275816 Jul 28 13:29 /proj/hasanaga/SCR/galib/soc-noupdown.F11.007
-rw-r--r-- 1 hasanaga hyad-all   275816 Jul 28 13:29 /proj/hasanaga/SCR/galib/soc-noupdown.F11.008
-rw-r--r-- 1 hasanaga hyad-all   275816 Jul 28 13:29 /proj/hasanaga/SCR/galib/soc-noupdown.F11.009
-rw-r--r-- 1 hasanaga hyad-all   275816 Jul 28 13:29 /proj/hasanaga/SCR/galib/soc-noupdown.F11.010
-rw-r--r-- 1 hasanaga hyad-all   275816 Jul 28 13:29 /proj/hasanaga/SCR/galib/soc-noupdown.F11.011
-rw-r--r-- 1 hasanaga hyad-all   275816 Jul 28 13:29 /proj/hasanaga/SCR/galib/soc-noupdown.F11.012
-rw-r--r-- 1 hasanaga hyad-all   275816 Jul 28 13:29 /proj/hasanaga/SCR/galib/soc-noupdown.F11.013
-rw-r--r-- 1 hasanaga hyad-all   275816 Jul 28 13:29 /proj/hasanaga/SCR/galib/soc-noupdown.F11.014
-rw-r--r-- 1 hasanaga hyad-all   275816 Jul 28 13:29 /proj/hasanaga/SCR/galib/soc-noupdown.F11.015
-rw-r--r-- 1 hasanaga hyad-all   275816 Jul 28 13:29 /proj/hasanaga/SCR/galib/soc-noupdown.F11.016
-rw-r--r-- 1 hasanaga hyad-all   275816 Jul 28 13:29 /proj/hasanaga/SCR/galib/soc-noupdown.F11.017
-rw-r--r-- 1 hasanaga hyad-all   275816 Jul 28 13:29 /proj/hasanaga/SCR/galib/soc-noupdown.F11.018
-rw-r--r-- 1 hasanaga hyad-all   275816 Jul 28 13:29 /proj/hasanaga/SCR/galib/soc-noupdown.F11.019
-rw-r--r-- 1 hasanaga hyad-all   275816 Jul 28 13:29 /proj/hasanaga/SCR/galib/soc-noupdown.F11.020
-rw-r--r-- 1 hasanaga hyad-all   275816 Jul 28 13:29 /proj/hasanaga/SCR/galib/soc-noupdown.F11.021
-rw-r--r-- 1 hasanaga hyad-all   275816 Jul 28 13:29 /proj/hasanaga/SCR/galib/soc-noupdown.F11.022
-rw-r--r-- 1 hasanaga hyad-all   275816 Jul 28 13:29 /proj/hasanaga/SCR/galib/soc-noupdown.F11.023
-rw-r--r-- 1 hasanaga hyad-all      408 Jul 28 13:49 /proj/hasanaga/SCR/galib/soc-noupdown.F12
-rw-r--r-- 1 hasanaga hyad-all      408 Jul 28 13:49 /proj/hasanaga/SCR/galib/soc-noupdown.F12.001
-rw-r--r-- 1 hasanaga hyad-all      408 Jul 28 13:49 /proj/hasanaga/SCR/galib/soc-noupdown.F12.002
-rw-r--r-- 1 hasanaga hyad-all      408 Jul 28 13:49 /proj/hasanaga/SCR/galib/soc-noupdown.F12.003
-rw-r--r-- 1 hasanaga hyad-all      408 Jul 28 13:49 /proj/hasanaga/SCR/galib/soc-noupdown.F12.004
-rw-r--r-- 1 hasanaga hyad-all      408 Jul 28 13:49 /proj/hasanaga/SCR/galib/soc-noupdown.F12.005
-rw-r--r-- 1 hasanaga hyad-all      408 Jul 28 13:49 /proj/hasanaga/SCR/galib/soc-noupdown.F12.006
-rw-r--r-- 1 hasanaga hyad-all      408 Jul 28 13:49 /proj/hasanaga/SCR/galib/soc-noupdown.F12.007
-rw-r--r-- 1 hasanaga hyad-all      408 Jul 28 13:49 /proj/hasanaga/SCR/galib/soc-noupdown.F12.008
-rw-r--r-- 1 hasanaga hyad-all      408 Jul 28 13:49 /proj/hasanaga/SCR/galib/soc-noupdown.F12.009
-rw-r--r-- 1 hasanaga hyad-all      408 Jul 28 13:49 /proj/hasanaga/SCR/galib/soc-noupdown.F12.010
-rw-r--r-- 1 hasanaga hyad-all      408 Jul 28 13:49 /proj/hasanaga/SCR/galib/soc-noupdown.F12.011
-rw-r--r-- 1 hasanaga hyad-all      408 Jul 28 13:49 /proj/hasanaga/SCR/galib/soc-noupdown.F12.012
-rw-r--r-- 1 hasanaga hyad-all      408 Jul 28 13:49 /proj/hasanaga/SCR/galib/soc-noupdown.F12.013
-rw-r--r-- 1 hasanaga hyad-all      408 Jul 28 13:49 /proj/hasanaga/SCR/galib/soc-noupdown.F12.014
-rw-r--r-- 1 hasanaga hyad-all      408 Jul 28 13:49 /proj/hasanaga/SCR/galib/soc-noupdown.F12.015
-rw-r--r-- 1 hasanaga hyad-all      408 Jul 28 13:49 /proj/hasanaga/SCR/galib/soc-noupdown.F12.016
-rw-r--r-- 1 hasanaga hyad-all      408 Jul 28 13:49 /proj/hasanaga/SCR/galib/soc-noupdown.F12.017
-rw-r--r-- 1 hasanaga hyad-all      408 Jul 28 13:49 /proj/hasanaga/SCR/galib/soc-noupdown.F12.018
-rw-r--r-- 1 hasanaga hyad-all      408 Jul 28 13:49 /proj/hasanaga/SCR/galib/soc-noupdown.F12.019
-rw-r--r-- 1 hasanaga hyad-all      408 Jul 28 13:49 /proj/hasanaga/SCR/galib/soc-noupdown.F12.020
-rw-r--r-- 1 hasanaga hyad-all      408 Jul 28 13:49 /proj/hasanaga/SCR/galib/soc-noupdown.F12.021
-rw-r--r-- 1 hasanaga hyad-all      408 Jul 28 13:49 /proj/hasanaga/SCR/galib/soc-noupdown.F12.022
-rw-r--r-- 1 hasanaga hyad-all      408 Jul 28 13:49 /proj/hasanaga/SCR/galib/soc-noupdown.F12.023
-rw-r--r-- 1 hasanaga hyad-all   400008 Jul 28 13:49 /proj/hasanaga/SCR/galib/soc-noupdown.F14
-rw-r--r-- 1 hasanaga hyad-all   400008 Jul 28 13:49 /proj/hasanaga/SCR/galib/soc-noupdown.F14.001
-rw-r--r-- 1 hasanaga hyad-all   400008 Jul 28 13:49 /proj/hasanaga/SCR/galib/soc-noupdown.F14.002
-rw-r--r-- 1 hasanaga hyad-all   400008 Jul 28 13:49 /proj/hasanaga/SCR/galib/soc-noupdown.F14.003
-rw-r--r-- 1 hasanaga hyad-all   400008 Jul 28 13:49 /proj/hasanaga/SCR/galib/soc-noupdown.F14.004
-rw-r--r-- 1 hasanaga hyad-all   400008 Jul 28 13:49 /proj/hasanaga/SCR/galib/soc-noupdown.F14.005
-rw-r--r-- 1 hasanaga hyad-all   400008 Jul 28 13:49 /proj/hasanaga/SCR/galib/soc-noupdown.F14.006
-rw-r--r-- 1 hasanaga hyad-all   400008 Jul 28 13:49 /proj/hasanaga/SCR/galib/soc-noupdown.F14.007
-rw-r--r-- 1 hasanaga hyad-all   400008 Jul 28 13:49 /proj/hasanaga/SCR/galib/soc-noupdown.F14.008
-rw-r--r-- 1 hasanaga hyad-all   400008 Jul 28 13:49 /proj/hasanaga/SCR/galib/soc-noupdown.F14.009
-rw-r--r-- 1 hasanaga hyad-all   400008 Jul 28 13:49 /proj/hasanaga/SCR/galib/soc-noupdown.F14.010
-rw-r--r-- 1 hasanaga hyad-all   400008 Jul 28 13:49 /proj/hasanaga/SCR/galib/soc-noupdown.F14.011
-rw-r--r-- 1 hasanaga hyad-all   400008 Jul 28 13:49 /proj/hasanaga/SCR/galib/soc-noupdown.F14.012
-rw-r--r-- 1 hasanaga hyad-all   400008 Jul 28 13:49 /proj/hasanaga/SCR/galib/soc-noupdown.F14.013
-rw-r--r-- 1 hasanaga hyad-all   400008 Jul 28 13:49 /proj/hasanaga/SCR/galib/soc-noupdown.F14.014
-rw-r--r-- 1 hasanaga hyad-all   400008 Jul 28 13:49 /proj/hasanaga/SCR/galib/soc-noupdown.F14.015
-rw-r--r-- 1 hasanaga hyad-all   400008 Jul 28 13:49 /proj/hasanaga/SCR/galib/soc-noupdown.F14.016
-rw-r--r-- 1 hasanaga hyad-all   400008 Jul 28 13:49 /proj/hasanaga/SCR/galib/soc-noupdown.F14.017
-rw-r--r-- 1 hasanaga hyad-all   400008 Jul 28 13:49 /proj/hasanaga/SCR/galib/soc-noupdown.F14.018
-rw-r--r-- 1 hasanaga hyad-all   400008 Jul 28 13:49 /proj/hasanaga/SCR/galib/soc-noupdown.F14.019
-rw-r--r-- 1 hasanaga hyad-all   400008 Jul 28 13:49 /proj/hasanaga/SCR/galib/soc-noupdown.F14.020
-rw-r--r-- 1 hasanaga hyad-all   400008 Jul 28 13:49 /proj/hasanaga/SCR/galib/soc-noupdown.F14.021
-rw-r--r-- 1 hasanaga hyad-all   400008 Jul 28 13:49 /proj/hasanaga/SCR/galib/soc-noupdown.F14.022
-rw-r--r-- 1 hasanaga hyad-all   400008 Jul 28 13:49 /proj/hasanaga/SCR/galib/soc-noupdown.F14.023
-rw-r--r-- 1 hasanaga hyad-all   160272 Jul 28 13:49 /proj/hasanaga/SCR/galib/soc-noupdown.F15
-rw-r--r-- 1 hasanaga hyad-all   160272 Jul 28 13:49 /proj/hasanaga/SCR/galib/soc-noupdown.F15.001
-rw-r--r-- 1 hasanaga hyad-all   160272 Jul 28 13:49 /proj/hasanaga/SCR/galib/soc-noupdown.F15.002
-rw-r--r-- 1 hasanaga hyad-all   160272 Jul 28 13:49 /proj/hasanaga/SCR/galib/soc-noupdown.F15.003
-rw-r--r-- 1 hasanaga hyad-all   160272 Jul 28 13:49 /proj/hasanaga/SCR/galib/soc-noupdown.F15.004
-rw-r--r-- 1 hasanaga hyad-all   160272 Jul 28 13:49 /proj/hasanaga/SCR/galib/soc-noupdown.F15.005
-rw-r--r-- 1 hasanaga hyad-all   160272 Jul 28 13:49 /proj/hasanaga/SCR/galib/soc-noupdown.F15.006
-rw-r--r-- 1 hasanaga hyad-all   160272 Jul 28 13:49 /proj/hasanaga/SCR/galib/soc-noupdown.F15.007
-rw-r--r-- 1 hasanaga hyad-all   160272 Jul 28 13:49 /proj/hasanaga/SCR/galib/soc-noupdown.F15.008
-rw-r--r-- 1 hasanaga hyad-all   160272 Jul 28 13:49 /proj/hasanaga/SCR/galib/soc-noupdown.F15.009
-rw-r--r-- 1 hasanaga hyad-all   160272 Jul 28 13:49 /proj/hasanaga/SCR/galib/soc-noupdown.F15.010
-rw-r--r-- 1 hasanaga hyad-all   160272 Jul 28 13:49 /proj/hasanaga/SCR/galib/soc-noupdown.F15.011
-rw-r--r-- 1 hasanaga hyad-all   160272 Jul 28 13:49 /proj/hasanaga/SCR/galib/soc-noupdown.F15.012
-rw-r--r-- 1 hasanaga hyad-all   160272 Jul 28 13:49 /proj/hasanaga/SCR/galib/soc-noupdown.F15.013
-rw-r--r-- 1 hasanaga hyad-all   160272 Jul 28 13:49 /proj/hasanaga/SCR/galib/soc-noupdown.F15.014
-rw-r--r-- 1 hasanaga hyad-all   160272 Jul 28 13:49 /proj/hasanaga/SCR/galib/soc-noupdown.F15.015
-rw-r--r-- 1 hasanaga hyad-all   160272 Jul 28 13:49 /proj/hasanaga/SCR/galib/soc-noupdown.F15.016
-rw-r--r-- 1 hasanaga hyad-all   160272 Jul 28 13:49 /proj/hasanaga/SCR/galib/soc-noupdown.F15.017
-rw-r--r-- 1 hasanaga hyad-all   160272 Jul 28 13:49 /proj/hasanaga/SCR/galib/soc-noupdown.F15.018
-rw-r--r-- 1 hasanaga hyad-all   160272 Jul 28 13:49 /proj/hasanaga/SCR/galib/soc-noupdown.F15.019
-rw-r--r-- 1 hasanaga hyad-all   160272 Jul 28 13:49 /proj/hasanaga/SCR/galib/soc-noupdown.F15.020
-rw-r--r-- 1 hasanaga hyad-all   160272 Jul 28 13:49 /proj/hasanaga/SCR/galib/soc-noupdown.F15.021
-rw-r--r-- 1 hasanaga hyad-all   160272 Jul 28 13:49 /proj/hasanaga/SCR/galib/soc-noupdown.F15.022
-rw-r--r-- 1 hasanaga hyad-all   160272 Jul 28 13:49 /proj/hasanaga/SCR/galib/soc-noupdown.F15.023
-rw-r--r-- 1 hasanaga hyad-all   240216 Jul 28 13:49 /proj/hasanaga/SCR/galib/soc-noupdown.F16
-rw-r--r-- 1 hasanaga hyad-all   240216 Jul 28 13:49 /proj/hasanaga/SCR/galib/soc-noupdown.F16.001
-rw-r--r-- 1 hasanaga hyad-all   240216 Jul 28 13:49 /proj/hasanaga/SCR/galib/soc-noupdown.F16.002
-rw-r--r-- 1 hasanaga hyad-all   240216 Jul 28 13:49 /proj/hasanaga/SCR/galib/soc-noupdown.F16.003
-rw-r--r-- 1 hasanaga hyad-all   240216 Jul 28 13:49 /proj/hasanaga/SCR/galib/soc-noupdown.F16.004
-rw-r--r-- 1 hasanaga hyad-all   240216 Jul 28 13:49 /proj/hasanaga/SCR/galib/soc-noupdown.F16.005
-rw-r--r-- 1 hasanaga hyad-all   240216 Jul 28 13:49 /proj/hasanaga/SCR/galib/soc-noupdown.F16.006
-rw-r--r-- 1 hasanaga hyad-all   240216 Jul 28 13:49 /proj/hasanaga/SCR/galib/soc-noupdown.F16.007
-rw-r--r-- 1 hasanaga hyad-all   240216 Jul 28 13:49 /proj/hasanaga/SCR/galib/soc-noupdown.F16.008
-rw-r--r-- 1 hasanaga hyad-all   240216 Jul 28 13:49 /proj/hasanaga/SCR/galib/soc-noupdown.F16.009
-rw-r--r-- 1 hasanaga hyad-all   240216 Jul 28 13:49 /proj/hasanaga/SCR/galib/soc-noupdown.F16.010
-rw-r--r-- 1 hasanaga hyad-all   240216 Jul 28 13:49 /proj/hasanaga/SCR/galib/soc-noupdown.F16.011
-rw-r--r-- 1 hasanaga hyad-all   240216 Jul 28 13:49 /proj/hasanaga/SCR/galib/soc-noupdown.F16.012
-rw-r--r-- 1 hasanaga hyad-all   240216 Jul 28 13:49 /proj/hasanaga/SCR/galib/soc-noupdown.F16.013
-rw-r--r-- 1 hasanaga hyad-all   240216 Jul 28 13:49 /proj/hasanaga/SCR/galib/soc-noupdown.F16.014
-rw-r--r-- 1 hasanaga hyad-all   240216 Jul 28 13:49 /proj/hasanaga/SCR/galib/soc-noupdown.F16.015
-rw-r--r-- 1 hasanaga hyad-all   240216 Jul 28 13:49 /proj/hasanaga/SCR/galib/soc-noupdown.F16.016
-rw-r--r-- 1 hasanaga hyad-all   240216 Jul 28 13:49 /proj/hasanaga/SCR/galib/soc-noupdown.F16.017
-rw-r--r-- 1 hasanaga hyad-all   240216 Jul 28 13:49 /proj/hasanaga/SCR/galib/soc-noupdown.F16.018
-rw-r--r-- 1 hasanaga hyad-all   240216 Jul 28 13:49 /proj/hasanaga/SCR/galib/soc-noupdown.F16.019
-rw-r--r-- 1 hasanaga hyad-all   240216 Jul 28 13:49 /proj/hasanaga/SCR/galib/soc-noupdown.F16.020
-rw-r--r-- 1 hasanaga hyad-all   240216 Jul 28 13:49 /proj/hasanaga/SCR/galib/soc-noupdown.F16.021
-rw-r--r-- 1 hasanaga hyad-all   240216 Jul 28 13:49 /proj/hasanaga/SCR/galib/soc-noupdown.F16.022
-rw-r--r-- 1 hasanaga hyad-all   240216 Jul 28 13:49 /proj/hasanaga/SCR/galib/soc-noupdown.F16.023
-rw-r--r-- 1 hasanaga hyad-all     1824 Jul 28 13:52 /proj/hasanaga/SCR/galib/soc-noupdown.F17
-rw-r--r-- 1 hasanaga hyad-all     1824 Jul 28 13:52 /proj/hasanaga/SCR/galib/soc-noupdown.F17.001
-rw-r--r-- 1 hasanaga hyad-all     1824 Jul 28 13:52 /proj/hasanaga/SCR/galib/soc-noupdown.F17.002
-rw-r--r-- 1 hasanaga hyad-all     1824 Jul 28 13:52 /proj/hasanaga/SCR/galib/soc-noupdown.F17.003
-rw-r--r-- 1 hasanaga hyad-all     1824 Jul 28 13:52 /proj/hasanaga/SCR/galib/soc-noupdown.F17.004
-rw-r--r-- 1 hasanaga hyad-all     1824 Jul 28 13:52 /proj/hasanaga/SCR/galib/soc-noupdown.F17.005
-rw-r--r-- 1 hasanaga hyad-all     1824 Jul 28 13:52 /proj/hasanaga/SCR/galib/soc-noupdown.F17.006
-rw-r--r-- 1 hasanaga hyad-all     1824 Jul 28 13:52 /proj/hasanaga/SCR/galib/soc-noupdown.F17.007
-rw-r--r-- 1 hasanaga hyad-all     1824 Jul 28 13:52 /proj/hasanaga/SCR/galib/soc-noupdown.F17.008
-rw-r--r-- 1 hasanaga hyad-all     1824 Jul 28 13:52 /proj/hasanaga/SCR/galib/soc-noupdown.F17.009
-rw-r--r-- 1 hasanaga hyad-all     1824 Jul 28 13:52 /proj/hasanaga/SCR/galib/soc-noupdown.F17.010
-rw-r--r-- 1 hasanaga hyad-all     1824 Jul 28 13:52 /proj/hasanaga/SCR/galib/soc-noupdown.F17.011
-rw-r--r-- 1 hasanaga hyad-all     1824 Jul 28 13:52 /proj/hasanaga/SCR/galib/soc-noupdown.F17.012
-rw-r--r-- 1 hasanaga hyad-all     1824 Jul 28 13:52 /proj/hasanaga/SCR/galib/soc-noupdown.F17.013
-rw-r--r-- 1 hasanaga hyad-all     1824 Jul 28 13:52 /proj/hasanaga/SCR/galib/soc-noupdown.F17.014
-rw-r--r-- 1 hasanaga hyad-all     1824 Jul 28 13:52 /proj/hasanaga/SCR/galib/soc-noupdown.F17.015
-rw-r--r-- 1 hasanaga hyad-all     1824 Jul 28 13:52 /proj/hasanaga/SCR/galib/soc-noupdown.F17.016
-rw-r--r-- 1 hasanaga hyad-all     1824 Jul 28 13:52 /proj/hasanaga/SCR/galib/soc-noupdown.F17.017
-rw-r--r-- 1 hasanaga hyad-all     1824 Jul 28 13:52 /proj/hasanaga/SCR/galib/soc-noupdown.F17.018
-rw-r--r-- 1 hasanaga hyad-all     1824 Jul 28 13:52 /proj/hasanaga/SCR/galib/soc-noupdown.F17.019
-rw-r--r-- 1 hasanaga hyad-all     1824 Jul 28 13:52 /proj/hasanaga/SCR/galib/soc-noupdown.F17.020
-rw-r--r-- 1 hasanaga hyad-all     1824 Jul 28 13:52 /proj/hasanaga/SCR/galib/soc-noupdown.F17.021
-rw-r--r-- 1 hasanaga hyad-all     1824 Jul 28 13:52 /proj/hasanaga/SCR/galib/soc-noupdown.F17.022
-rw-r--r-- 1 hasanaga hyad-all     1824 Jul 28 13:52 /proj/hasanaga/SCR/galib/soc-noupdown.F17.023
-rw-r--r-- 1 hasanaga hyad-all  6553600 Jul 28 13:49 /proj/hasanaga/SCR/galib/soc-noupdown.F40
-rw-r--r-- 1 hasanaga hyad-all  6553600 Jul 28 13:52 /proj/hasanaga/SCR/galib/soc-noupdown.F40.001
-rw-r--r-- 1 hasanaga hyad-all  6553600 Jul 28 13:52 /proj/hasanaga/SCR/galib/soc-noupdown.F40.002
-rw-r--r-- 1 hasanaga hyad-all  6553600 Jul 28 13:52 /proj/hasanaga/SCR/galib/soc-noupdown.F40.003
-rw-r--r-- 1 hasanaga hyad-all  6553600 Jul 28 13:52 /proj/hasanaga/SCR/galib/soc-noupdown.F40.004
-rw-r--r-- 1 hasanaga hyad-all  6553600 Jul 28 13:52 /proj/hasanaga/SCR/galib/soc-noupdown.F40.005
-rw-r--r-- 1 hasanaga hyad-all  6553600 Jul 28 13:52 /proj/hasanaga/SCR/galib/soc-noupdown.F40.006
-rw-r--r-- 1 hasanaga hyad-all  6553600 Jul 28 13:52 /proj/hasanaga/SCR/galib/soc-noupdown.F40.007
-rw-r--r-- 1 hasanaga hyad-all  6553600 Jul 28 13:52 /proj/hasanaga/SCR/galib/soc-noupdown.F40.008
-rw-r--r-- 1 hasanaga hyad-all  6553600 Jul 28 13:52 /proj/hasanaga/SCR/galib/soc-noupdown.F40.009
-rw-r--r-- 1 hasanaga hyad-all  6553600 Jul 28 13:52 /proj/hasanaga/SCR/galib/soc-noupdown.F40.010
-rw-r--r-- 1 hasanaga hyad-all  6553600 Jul 28 13:52 /proj/hasanaga/SCR/galib/soc-noupdown.F40.011
-rw-r--r-- 1 hasanaga hyad-all  6553600 Jul 28 13:52 /proj/hasanaga/SCR/galib/soc-noupdown.F40.012
-rw-r--r-- 1 hasanaga hyad-all  6553600 Jul 28 13:52 /proj/hasanaga/SCR/galib/soc-noupdown.F40.013
-rw-r--r-- 1 hasanaga hyad-all  6553600 Jul 28 13:52 /proj/hasanaga/SCR/galib/soc-noupdown.F40.014
-rw-r--r-- 1 hasanaga hyad-all  6553600 Jul 28 13:52 /proj/hasanaga/SCR/galib/soc-noupdown.F40.015
-rw-r--r-- 1 hasanaga hyad-all  6553600 Jul 28 13:52 /proj/hasanaga/SCR/galib/soc-noupdown.F40.016
-rw-r--r-- 1 hasanaga hyad-all  6553600 Jul 28 13:52 /proj/hasanaga/SCR/galib/soc-noupdown.F40.017
-rw-r--r-- 1 hasanaga hyad-all  6553600 Jul 28 13:52 /proj/hasanaga/SCR/galib/soc-noupdown.F40.018
-rw-r--r-- 1 hasanaga hyad-all  6553600 Jul 28 13:52 /proj/hasanaga/SCR/galib/soc-noupdown.F40.019
-rw-r--r-- 1 hasanaga hyad-all  6553600 Jul 28 13:52 /proj/hasanaga/SCR/galib/soc-noupdown.F40.020
-rw-r--r-- 1 hasanaga hyad-all  6553600 Jul 28 13:52 /proj/hasanaga/SCR/galib/soc-noupdown.F40.021
-rw-r--r-- 1 hasanaga hyad-all  6553600 Jul 28 13:52 /proj/hasanaga/SCR/galib/soc-noupdown.F40.022
-rw-r--r-- 1 hasanaga hyad-all  6553600 Jul 28 13:52 /proj/hasanaga/SCR/galib/soc-noupdown.F40.023
Tue 28 Jul 13:52:36 EEST 2020
0.201u 0.219s 43:40.66 0.0%	0+0k 0+21440io 0pf+0w
