# Supplementary material for: Computational Investigation of the Formation of Peroxide (ROOR) Accretion Products in the OH- and NO3-Initiated Oxidation of α-Pinene
Source: J Phys Chem A. 2021 Dec 9;125(50):10632–9. doi: 10.1021/acs.jpca.1c08969 (PMC8713291; doi:10.1021/acs.jpca.1c08969)
Supplement: Supplementary file 2 — jp1c08969_si_002.zip [file jp1c08969_si_002.zip › JPCA-secondnd-paper-updated-outfile/α-pinene, (S-alkoxy,S-nitroxy)2/α-pinene-(S-alkoxy,S-nitroxy)-monomer-alkoxy.log]

 Entering Gaussian System, Link 0=/appl/chem/G16RevB.01/g16/g16
 Initial command:
 /appl/chem/G16RevB.01/g16/l1.exe "/wrk/hasangal/47183265.GAUSS_SCRDIR/Gau-30847.inp" -scrdir="/wrk/hasangal/47183265.GAUSS_SCRDIR/"
 Entering Link 1 = /appl/chem/G16RevB.01/g16/l1.exe PID=     30849.
  
 Copyright (c) 1988-2017, Gaussian, Inc.  All Rights Reserved.
  
 This is part of the Gaussian(R) 16 program.  It is based on
 the Gaussian(R) 09 system (copyright 2009, Gaussian, Inc.),
 the Gaussian(R) 03 system (copyright 2003, Gaussian, Inc.),
 the Gaussian(R) 98 system (copyright 1998, Gaussian, Inc.),
 the Gaussian(R) 94 system (copyright 1995, Gaussian, Inc.),
 the Gaussian 92(TM) system (copyright 1992, Gaussian, Inc.),
 the Gaussian 90(TM) system (copyright 1990, Gaussian, Inc.),
 the Gaussian 88(TM) system (copyright 1988, Gaussian, Inc.),
 the Gaussian 86(TM) system (copyright 1986, Carnegie Mellon
 University), and the Gaussian 82(TM) system (copyright 1983,
 Carnegie Mellon University). Gaussian is a federally registered
 trademark of Gaussian, Inc.
  
 This software contains proprietary and confidential information,
 including trade secrets, belonging to Gaussian, Inc.
  
 This software is provided under written license and may be
 used, copied, transmitted, or stored only in accord with that
 written license.
  
 The following legend is applicable only to US Government
 contracts under FAR:
  
                    RESTRICTED RIGHTS LEGEND
  
 Use, reproduction and disclosure by the US Government is
 subject to restrictions as set forth in subparagraphs (a)
 and (c) of the Commercial Computer Software - Restricted
 Rights clause in FAR 52.227-19.
  
 Gaussian, Inc.
 340 Quinnipiac St., Bldg. 40, Wallingford CT 06492
  
  
 ---------------------------------------------------------------
 Warning -- This program may not be used in any manner that
 competes with the business of Gaussian, Inc. or will provide
 assistance to any competitor of Gaussian, Inc.  The licensee
 of this program is prohibited from giving any competitor of
 Gaussian, Inc. access to this program.  By using this program,
 the user acknowledges that Gaussian, Inc. is engaged in the
 business of creating and licensing software in the field of
 computational chemistry and represents and warrants to the
 licensee that it is not a competitor of Gaussian, Inc. and that
 it will not use this program in any manner prohibited above.
 ---------------------------------------------------------------
  

 Cite this work as:
 Gaussian 16, Revision B.01,
 M. J. Frisch, G. W. Trucks, H. B. Schlegel, G. E. Scuseria, 
 M. A. Robb, J. R. Cheeseman, G. Scalmani, V. Barone, 
 G. A. Petersson, H. Nakatsuji, X. Li, M. Caricato, A. V. Marenich, 
 J. Bloino, B. G. Janesko, R. Gomperts, B. Mennucci, H. P. Hratchian, 
 J. V. Ortiz, A. F. Izmaylov, J. L. Sonnenberg, D. Williams-Young, 
 F. Ding, F. Lipparini, F. Egidi, J. Goings, B. Peng, A. Petrone, 
 T. Henderson, D. Ranasinghe, V. G. Zakrzewski, J. Gao, N. Rega, 
 G. Zheng, W. Liang, M. Hada, M. Ehara, K. Toyota, R. Fukuda, 
 J. Hasegawa, M. Ishida, T. Nakajima, Y. Honda, O. Kitao, H. Nakai, 
 T. Vreven, K. Throssell, J. A. Montgomery, Jr., J. E. Peralta, 
 F. Ogliaro, M. J. Bearpark, J. J. Heyd, E. N. Brothers, K. N. Kudin, 
 V. N. Staroverov, T. A. Keith, R. Kobayashi, J. Normand, 
 K. Raghavachari, A. P. Rendell, J. C. Burant, S. S. Iyengar, 
 J. Tomasi, M. Cossi, J. M. Millam, M. Klene, C. Adamo, R. Cammi, 
 J. W. Ochterski, R. L. Martin, K. Morokuma, O. Farkas, 
 J. B. Foresman, and D. J. Fox, Gaussian, Inc., Wallingford CT, 2016.
 
 ******************************************
 Gaussian 16:  ES64L-G16RevB.01 20-Dec-2017
                23-May-2020 
 ******************************************
 %mem=12GB
 %NProcShared=16
 Will use up to   16 processors via shared memory.
 %chk=Alpha-Pinene-RO-NO3up-Odown-Conf02-wb97-opt
 ---------------------------------------------------------------------
 # wb97xd 6-31++g** Opt Integral(Grid=SuperFineGrid) Freq MaxDisk=32GB
 ---------------------------------------------------------------------
 1/18=20,19=15,26=5,38=1/1,3;
 2/9=110,12=2,17=6,18=5,40=1/2;
 3/5=1,6=6,7=1111,11=2,25=1,30=1,71=1,74=-58,75=-7/1,2,3;
 4//1;
 5/5=2,38=5/2;
 6/7=2,8=2,9=2,10=2,28=1/1;
 7//1,2,3,16;
 1/18=20,19=15,26=5/3(2);
 2/9=110/2;
 99//99;
 2/9=110/2;
 3/5=1,6=6,7=1111,11=2,25=1,30=1,71=1,74=-58,75=-7/1,2,3;
 4/5=5,16=3,69=1/1;
 5/5=2,38=5/2;
 7//1,2,3,16;
 1/18=20,19=15,26=5/3(-5);
 2/9=110/2;
 6/7=2,8=2,9=2,10=2,19=2,28=1/1;
 99/9=1/99;
 -----
 Title
 -----
 Symbolic Z-matrix:
 Charge =  0 Multiplicity = 2
 C                    -0.02808   0.93915   0.28099 
 C                    -0.29374  -1.32152  -1.01511 
 H                     0.27991  -2.24579  -0.96123 
 H                    -0.59386  -1.19724  -2.05505 
 C                    -1.52052  -1.41853  -0.11686 
 H                    -2.06589  -2.34547  -0.29324 
 C                    -1.11119  -1.06601   1.33032 
 H                    -0.1143   -1.36306   1.65254 
 H                    -1.82742  -1.39947   2.07432 
 C                    -1.32976   0.40799   0.9197 
 H                    -1.69701   1.12148   1.65672 
 C                    -2.33919  -0.09577  -0.15234 
 C                    -3.73423  -0.27376   0.44363 
 H                    -3.73078  -0.82176   1.38437 
 H                    -4.37257  -0.81847  -0.25427 
 H                    -4.19361   0.69906   0.62638 
 C                    -2.47536   0.65101  -1.46963 
 H                    -1.52322   0.8753   -1.94901 
 H                    -2.98548   1.60198  -1.31399 
 H                    -3.06993   0.06333  -2.17282 
 C                     0.64661  -0.16588  -0.61351 
 C                     0.91106   1.43776   1.40938 
 H                     1.83157   1.84422   0.99774 
 H                     1.14119   0.60849   2.07449 
 H                     0.40078   2.21922   1.9662 
 O                    -0.26573   2.06755  -0.44509 
 O                     1.75446  -0.80532   0.06713 
 H                     1.04242   0.33895  -1.48849 
 N                     3.02382  -0.28689  -0.16745 
 O                     3.14034   0.61565  -0.94818 
 O                     3.86567  -0.84528   0.46716 
 

 GradGradGradGradGradGradGradGradGradGradGradGradGradGradGradGradGradGrad
 Berny optimization.
 Initialization pass.
                           ----------------------------
                           !    Initial Parameters    !
                           ! (Angstroms and Degrees)  !
 --------------------------                            --------------------------
 ! Name  Definition              Value          Derivative Info.                !
 --------------------------------------------------------------------------------
 ! R1    R(1,10)                 1.5442         estimate D2E/DX2                !
 ! R2    R(1,21)                 1.5737         estimate D2E/DX2                !
 ! R3    R(1,22)                 1.5504         estimate D2E/DX2                !
 ! R4    R(1,26)                 1.3627         estimate D2E/DX2                !
 ! R5    R(2,3)                  1.0892         estimate D2E/DX2                !
 ! R6    R(2,4)                  1.0895         estimate D2E/DX2                !
 ! R7    R(2,5)                  1.5236         estimate D2E/DX2                !
 ! R8    R(2,21)                 1.5431         estimate D2E/DX2                !
 ! R9    R(5,6)                  1.0898         estimate D2E/DX2                !
 ! R10   R(5,7)                  1.5447         estimate D2E/DX2                !
 ! R11   R(5,12)                 1.556          estimate D2E/DX2                !
 ! R12   R(7,8)                  1.089          estimate D2E/DX2                !
 ! R13   R(7,9)                  1.0852         estimate D2E/DX2                !
 ! R14   R(7,10)                 1.5457         estimate D2E/DX2                !
 ! R15   R(10,11)                1.0896         estimate D2E/DX2                !
 ! R16   R(10,12)                1.5563         estimate D2E/DX2                !
 ! R17   R(12,13)                1.5274         estimate D2E/DX2                !
 ! R18   R(12,17)                1.5204         estimate D2E/DX2                !
 ! R19   R(13,14)                1.0887         estimate D2E/DX2                !
 ! R20   R(13,15)                1.0914         estimate D2E/DX2                !
 ! R21   R(13,16)                1.0912         estimate D2E/DX2                !
 ! R22   R(17,18)                1.0893         estimate D2E/DX2                !
 ! R23   R(17,19)                1.0903         estimate D2E/DX2                !
 ! R24   R(17,20)                1.0924         estimate D2E/DX2                !
 ! R25   R(21,27)                1.449          estimate D2E/DX2                !
 ! R26   R(21,28)                1.0849         estimate D2E/DX2                !
 ! R27   R(22,23)                1.0872         estimate D2E/DX2                !
 ! R28   R(22,24)                1.0877         estimate D2E/DX2                !
 ! R29   R(22,25)                1.0868         estimate D2E/DX2                !
 ! R30   R(27,29)                1.3911         estimate D2E/DX2                !
 ! R31   R(29,30)                1.199          estimate D2E/DX2                !
 ! R32   R(29,31)                1.193          estimate D2E/DX2                !
 ! A1    A(10,1,21)            110.7924         estimate D2E/DX2                !
 ! A2    A(10,1,22)            108.6746         estimate D2E/DX2                !
 ! A3    A(10,1,26)            110.9906         estimate D2E/DX2                !
 ! A4    A(21,1,22)            112.3221         estimate D2E/DX2                !
 ! A5    A(21,1,26)            110.6935         estimate D2E/DX2                !
 ! A6    A(22,1,26)            103.1276         estimate D2E/DX2                !
 ! A7    A(3,2,4)              106.8047         estimate D2E/DX2                !
 ! A8    A(3,2,5)              109.9315         estimate D2E/DX2                !
 ! A9    A(3,2,21)             107.56           estimate D2E/DX2                !
 ! A10   A(4,2,5)              110.378          estimate D2E/DX2                !
 ! A11   A(4,2,21)             109.3213         estimate D2E/DX2                !
 ! A12   A(5,2,21)             112.6399         estimate D2E/DX2                !
 ! A13   A(2,5,6)              111.203          estimate D2E/DX2                !
 ! A14   A(2,5,7)              108.9319         estimate D2E/DX2                !
 ! A15   A(2,5,12)             110.8592         estimate D2E/DX2                !
 ! A16   A(6,5,7)              118.5759         estimate D2E/DX2                !
 ! A17   A(6,5,12)             117.1329         estimate D2E/DX2                !
 ! A18   A(7,5,12)              88.0963         estimate D2E/DX2                !
 ! A19   A(5,7,8)              117.2285         estimate D2E/DX2                !
 ! A20   A(5,7,9)              113.4078         estimate D2E/DX2                !
 ! A21   A(5,7,10)              86.0591         estimate D2E/DX2                !
 ! A22   A(8,7,9)              108.5119         estimate D2E/DX2                !
 ! A23   A(8,7,10)             117.9171         estimate D2E/DX2                !
 ! A24   A(9,7,10)             112.447          estimate D2E/DX2                !
 ! A25   A(1,10,7)             108.5851         estimate D2E/DX2                !
 ! A26   A(1,10,11)            109.7961         estimate D2E/DX2                !
 ! A27   A(1,10,12)            111.9119         estimate D2E/DX2                !
 ! A28   A(7,10,11)            119.5014         estimate D2E/DX2                !
 ! A29   A(7,10,12)             88.0534         estimate D2E/DX2                !
 ! A30   A(11,10,12)           117.3425         estimate D2E/DX2                !
 ! A31   A(5,12,10)             85.3083         estimate D2E/DX2                !
 ! A32   A(5,12,13)            111.8746         estimate D2E/DX2                !
 ! A33   A(5,12,17)            118.9756         estimate D2E/DX2                !
 ! A34   A(10,12,13)           111.1831         estimate D2E/DX2                !
 ! A35   A(10,12,17)           119.7319         estimate D2E/DX2                !
 ! A36   A(13,12,17)           108.2705         estimate D2E/DX2                !
 ! A37   A(12,13,14)           113.1356         estimate D2E/DX2                !
 ! A38   A(12,13,15)           110.0496         estimate D2E/DX2                !
 ! A39   A(12,13,16)           110.2395         estimate D2E/DX2                !
 ! A40   A(14,13,15)           107.6478         estimate D2E/DX2                !
 ! A41   A(14,13,16)           107.7791         estimate D2E/DX2                !
 ! A42   A(15,13,16)           107.8057         estimate D2E/DX2                !
 ! A43   A(12,17,18)           113.8369         estimate D2E/DX2                !
 ! A44   A(12,17,19)           110.2816         estimate D2E/DX2                !
 ! A45   A(12,17,20)           110.0131         estimate D2E/DX2                !
 ! A46   A(18,17,19)           106.988          estimate D2E/DX2                !
 ! A47   A(18,17,20)           107.6508         estimate D2E/DX2                !
 ! A48   A(19,17,20)           107.8457         estimate D2E/DX2                !
 ! A49   A(1,21,2)             114.3657         estimate D2E/DX2                !
 ! A50   A(1,21,27)            111.7577         estimate D2E/DX2                !
 ! A51   A(1,21,28)            106.7436         estimate D2E/DX2                !
 ! A52   A(2,21,27)            104.9329         estimate D2E/DX2                !
 ! A53   A(2,21,28)            111.1559         estimate D2E/DX2                !
 ! A54   A(27,21,28)           107.7728         estimate D2E/DX2                !
 ! A55   A(1,22,23)            110.9485         estimate D2E/DX2                !
 ! A56   A(1,22,24)            109.1481         estimate D2E/DX2                !
 ! A57   A(1,22,25)            108.646          estimate D2E/DX2                !
 ! A58   A(23,22,24)           109.7204         estimate D2E/DX2                !
 ! A59   A(23,22,25)           108.8267         estimate D2E/DX2                !
 ! A60   A(24,22,25)           109.528          estimate D2E/DX2                !
 ! A61   A(21,27,29)           117.0008         estimate D2E/DX2                !
 ! A62   A(27,29,30)           118.6204         estimate D2E/DX2                !
 ! A63   A(27,29,31)           112.32           estimate D2E/DX2                !
 ! A64   A(30,29,31)           129.058          estimate D2E/DX2                !
 ! D1    D(21,1,10,7)           38.6121         estimate D2E/DX2                !
 ! D2    D(21,1,10,11)         170.9266         estimate D2E/DX2                !
 ! D3    D(21,1,10,12)         -56.9327         estimate D2E/DX2                !
 ! D4    D(22,1,10,7)          -85.2495         estimate D2E/DX2                !
 ! D5    D(22,1,10,11)          47.065          estimate D2E/DX2                !
 ! D6    D(22,1,10,12)         179.2057         estimate D2E/DX2                !
 ! D7    D(26,1,10,7)          162.0161         estimate D2E/DX2                !
 ! D8    D(26,1,10,11)         -65.6694         estimate D2E/DX2                !
 ! D9    D(26,1,10,12)          66.4713         estimate D2E/DX2                !
 ! D10   D(10,1,21,2)           17.9571         estimate D2E/DX2                !
 ! D11   D(10,1,21,27)        -101.0778         estimate D2E/DX2                !
 ! D12   D(10,1,21,28)         141.3233         estimate D2E/DX2                !
 ! D13   D(22,1,21,2)          139.7025         estimate D2E/DX2                !
 ! D14   D(22,1,21,27)          20.6677         estimate D2E/DX2                !
 ! D15   D(22,1,21,28)         -96.9313         estimate D2E/DX2                !
 ! D16   D(26,1,21,2)         -105.6179         estimate D2E/DX2                !
 ! D17   D(26,1,21,27)         135.3472         estimate D2E/DX2                !
 ! D18   D(26,1,21,28)          17.7483         estimate D2E/DX2                !
 ! D19   D(10,1,22,23)        -178.5622         estimate D2E/DX2                !
 ! D20   D(10,1,22,24)          60.4135         estimate D2E/DX2                !
 ! D21   D(10,1,22,25)         -58.9671         estimate D2E/DX2                !
 ! D22   D(21,1,22,23)          58.4927         estimate D2E/DX2                !
 ! D23   D(21,1,22,24)         -62.5316         estimate D2E/DX2                !
 ! D24   D(21,1,22,25)         178.0878         estimate D2E/DX2                !
 ! D25   D(26,1,22,23)         -60.7164         estimate D2E/DX2                !
 ! D26   D(26,1,22,24)         178.2593         estimate D2E/DX2                !
 ! D27   D(26,1,22,25)          58.8787         estimate D2E/DX2                !
 ! D28   D(3,2,5,6)            -49.1314         estimate D2E/DX2                !
 ! D29   D(3,2,5,7)             83.3581         estimate D2E/DX2                !
 ! D30   D(3,2,5,12)           178.701          estimate D2E/DX2                !
 ! D31   D(4,2,5,6)             68.4339         estimate D2E/DX2                !
 ! D32   D(4,2,5,7)           -159.0766         estimate D2E/DX2                !
 ! D33   D(4,2,5,12)           -63.7337         estimate D2E/DX2                !
 ! D34   D(21,2,5,6)          -169.0627         estimate D2E/DX2                !
 ! D35   D(21,2,5,7)           -36.5732         estimate D2E/DX2                !
 ! D36   D(21,2,5,12)           58.7697         estimate D2E/DX2                !
 ! D37   D(3,2,21,1)          -140.3941         estimate D2E/DX2                !
 ! D38   D(3,2,21,27)          -17.5786         estimate D2E/DX2                !
 ! D39   D(3,2,21,28)           98.6499         estimate D2E/DX2                !
 ! D40   D(4,2,21,1)           103.9929         estimate D2E/DX2                !
 ! D41   D(4,2,21,27)         -133.1916         estimate D2E/DX2                !
 ! D42   D(4,2,21,28)          -16.9631         estimate D2E/DX2                !
 ! D43   D(5,2,21,1)           -19.1024         estimate D2E/DX2                !
 ! D44   D(5,2,21,27)          103.7131         estimate D2E/DX2                !
 ! D45   D(5,2,21,28)         -140.0584         estimate D2E/DX2                !
 ! D46   D(2,5,7,8)            -34.4299         estimate D2E/DX2                !
 ! D47   D(2,5,7,9)           -162.1528         estimate D2E/DX2                !
 ! D48   D(2,5,7,10)            85.0646         estimate D2E/DX2                !
 ! D49   D(6,5,7,8)             94.0483         estimate D2E/DX2                !
 ! D50   D(6,5,7,9)            -33.6747         estimate D2E/DX2                !
 ! D51   D(6,5,7,10)          -146.4572         estimate D2E/DX2                !
 ! D52   D(12,5,7,8)          -145.8525         estimate D2E/DX2                !
 ! D53   D(12,5,7,9)            86.4246         estimate D2E/DX2                !
 ! D54   D(12,5,7,10)          -26.3579         estimate D2E/DX2                !
 ! D55   D(2,5,12,10)          -83.3637         estimate D2E/DX2                !
 ! D56   D(2,5,12,13)          165.6746         estimate D2E/DX2                !
 ! D57   D(2,5,12,17)           38.1944         estimate D2E/DX2                !
 ! D58   D(6,5,12,10)          147.5738         estimate D2E/DX2                !
 ! D59   D(6,5,12,13)           36.6121         estimate D2E/DX2                !
 ! D60   D(6,5,12,17)          -90.8681         estimate D2E/DX2                !
 ! D61   D(7,5,12,10)           26.1923         estimate D2E/DX2                !
 ! D62   D(7,5,12,13)          -84.7695         estimate D2E/DX2                !
 ! D63   D(7,5,12,17)          147.7504         estimate D2E/DX2                !
 ! D64   D(5,7,10,1)           -86.1355         estimate D2E/DX2                !
 ! D65   D(5,7,10,11)          146.9382         estimate D2E/DX2                !
 ! D66   D(5,7,10,12)           26.3538         estimate D2E/DX2                !
 ! D67   D(8,7,10,1)            32.7149         estimate D2E/DX2                !
 ! D68   D(8,7,10,11)          -94.2114         estimate D2E/DX2                !
 ! D69   D(8,7,10,12)          145.2042         estimate D2E/DX2                !
 ! D70   D(9,7,10,1)           160.1363         estimate D2E/DX2                !
 ! D71   D(9,7,10,11)           33.21           estimate D2E/DX2                !
 ! D72   D(9,7,10,12)          -87.3744         estimate D2E/DX2                !
 ! D73   D(1,10,12,5)           83.0964         estimate D2E/DX2                !
 ! D74   D(1,10,12,13)        -165.2426         estimate D2E/DX2                !
 ! D75   D(1,10,12,17)         -37.7596         estimate D2E/DX2                !
 ! D76   D(7,10,12,5)          -26.1758         estimate D2E/DX2                !
 ! D77   D(7,10,12,13)          85.4852         estimate D2E/DX2                !
 ! D78   D(7,10,12,17)        -147.0318         estimate D2E/DX2                !
 ! D79   D(11,10,12,5)        -148.6642         estimate D2E/DX2                !
 ! D80   D(11,10,12,13)        -37.0031         estimate D2E/DX2                !
 ! D81   D(11,10,12,17)         90.4799         estimate D2E/DX2                !
 ! D82   D(5,12,13,14)          45.7334         estimate D2E/DX2                !
 ! D83   D(5,12,13,15)         -74.7229         estimate D2E/DX2                !
 ! D84   D(5,12,13,16)         166.4935         estimate D2E/DX2                !
 ! D85   D(10,12,13,14)        -47.7673         estimate D2E/DX2                !
 ! D86   D(10,12,13,15)       -168.2236         estimate D2E/DX2                !
 ! D87   D(10,12,13,16)         72.9928         estimate D2E/DX2                !
 ! D88   D(17,12,13,14)        178.7558         estimate D2E/DX2                !
 ! D89   D(17,12,13,15)         58.2995         estimate D2E/DX2                !
 ! D90   D(17,12,13,16)        -60.4841         estimate D2E/DX2                !
 ! D91   D(5,12,17,18)         -53.9796         estimate D2E/DX2                !
 ! D92   D(5,12,17,19)        -174.2317         estimate D2E/DX2                !
 ! D93   D(5,12,17,20)          66.9322         estimate D2E/DX2                !
 ! D94   D(10,12,17,18)         48.0601         estimate D2E/DX2                !
 ! D95   D(10,12,17,19)        -72.1919         estimate D2E/DX2                !
 ! D96   D(10,12,17,20)        168.9719         estimate D2E/DX2                !
 ! D97   D(13,12,17,18)        176.8731         estimate D2E/DX2                !
 ! D98   D(13,12,17,19)         56.621          estimate D2E/DX2                !
 ! D99   D(13,12,17,20)        -62.2151         estimate D2E/DX2                !
 ! D100  D(1,21,27,29)         -93.9559         estimate D2E/DX2                !
 ! D101  D(2,21,27,29)         141.5604         estimate D2E/DX2                !
 ! D102  D(28,21,27,29)         23.0232         estimate D2E/DX2                !
 ! D103  D(21,27,29,30)         -2.7722         estimate D2E/DX2                !
 ! D104  D(21,27,29,31)        177.6505         estimate D2E/DX2                !
 ! D105  D(27,29,30,31)       -179.4965         estimate D2E/DX2                !
 --------------------------------------------------------------------------------
 Trust Radius=3.00D-01 FncErr=1.00D-07 GrdErr=1.00D-07 EigMax=2.50D+02 EigMin=1.00D-04
 Number of steps in this run=    186 maximum allowed number of steps=    186.
 GradGradGradGradGradGradGradGradGradGradGradGradGradGradGradGradGradGrad

                          Input orientation:                          
 ---------------------------------------------------------------------
 Center     Atomic      Atomic             Coordinates (Angstroms)
 Number     Number       Type             X           Y           Z
 ---------------------------------------------------------------------
      1          6           0       -0.028080    0.939150    0.280990
      2          6           0       -0.293740   -1.321520   -1.015110
      3          1           0        0.279910   -2.245790   -0.961230
      4          1           0       -0.593860   -1.197240   -2.055050
      5          6           0       -1.520520   -1.418530   -0.116860
      6          1           0       -2.065890   -2.345470   -0.293240
      7          6           0       -1.111190   -1.066010    1.330320
      8          1           0       -0.114300   -1.363060    1.652540
      9          1           0       -1.827420   -1.399470    2.074320
     10          6           0       -1.329760    0.407990    0.919700
     11          1           0       -1.697010    1.121480    1.656720
     12          6           0       -2.339190   -0.095770   -0.152340
     13          6           0       -3.734230   -0.273760    0.443630
     14          1           0       -3.730780   -0.821760    1.384370
     15          1           0       -4.372570   -0.818470   -0.254270
     16          1           0       -4.193610    0.699060    0.626380
     17          6           0       -2.475360    0.651010   -1.469630
     18          1           0       -1.523220    0.875300   -1.949010
     19          1           0       -2.985480    1.601980   -1.313990
     20          1           0       -3.069930    0.063330   -2.172820
     21          6           0        0.646610   -0.165880   -0.613510
     22          6           0        0.911060    1.437760    1.409380
     23          1           0        1.831570    1.844220    0.997740
     24          1           0        1.141190    0.608490    2.074490
     25          1           0        0.400780    2.219220    1.966200
     26          8           0       -0.265730    2.067550   -0.445090
     27          8           0        1.754460   -0.805320    0.067130
     28          1           0        1.042420    0.338950   -1.488490
     29          7           0        3.023820   -0.286890   -0.167450
     30          8           0        3.140340    0.615650   -0.948180
     31          8           0        3.865670   -0.845280    0.467160
 ---------------------------------------------------------------------
                    Distance matrix (angstroms):
                    1          2          3          4          5
     1  C    0.000000
     2  C    2.619366   0.000000
     3  H    3.432464   1.089152   0.000000
     4  H    3.215797   1.089492   1.749106   0.000000
     5  C    2.818566   1.523566   2.153803   2.159687   0.000000
     6  H    3.907830   2.170273   2.441091   2.566959   1.089842
     7  C    2.508961   2.496908   2.928864   3.427183   1.544717
     8  H    2.681185   2.674001   2.786827   3.742151   2.260820
     9  H    3.452941   3.450048   3.790997   4.314425   2.212650
    10  C    1.544167   2.794286   3.629254   3.459400   2.108796
    11  H    2.170531   3.882794   4.701104   4.513384   3.102964
    12  C    2.569059   2.535883   3.483759   2.807084   1.556012
    13  C    3.902967   3.881069   4.687841   4.118026   2.554439
    14  H    4.245967   4.221434   4.859561   4.670210   2.737714
    15  H    4.717025   4.179568   4.917581   4.202966   2.917729
    16  H    4.186714   4.688946   5.586146   4.872804   3.490273
    17  C    3.022726   2.976059   4.030066   2.701627   2.650415
    18  H    2.685595   2.685109   3.737404   2.273846   2.935717
    19  H    3.424839   3.985178   5.058908   3.755616   3.564086
    20  H    4.005134   3.311394   4.245164   2.780976   2.970446
    21  C    1.573667   1.543063   2.140421   2.163448   2.551910
    22  C    1.550439   3.865659   4.425684   4.605462   4.049739
    23  H    2.188877   4.311661   4.793057   4.944969   4.808781
    24  H    2.166373   3.915302   4.254916   4.829509   3.999441
    25  H    2.159267   4.680535   5.340484   5.369540   4.611264
    26  O    1.362702   3.436787   4.378245   3.654927   3.719541
    27  O    2.503270   2.373358   2.303644   3.189335   3.336971
    28  H    2.153432   2.183248   2.745962   2.314796   3.396876
    29  N    3.319392   3.577037   3.463585   4.180835   4.683396
    30  O    3.413854   3.943350   4.045994   4.296042   5.152921
    31  O    4.287206   4.441241   4.106020   5.135448   5.448003
                    6          7          8          9         10
     6  H    0.000000
     7  C    2.276931   0.000000
     8  H    2.925729   1.088969   0.000000
     9  H    2.560688   1.085227   1.764654   0.000000
    10  C    3.097524   1.545658   2.269585   2.201755   0.000000
    11  H    3.994766   2.287976   2.945832   2.558630   1.089559
    12  C    2.270616   2.155836   3.132691   2.630505   1.556275
    13  C    2.760130   2.879968   3.968870   2.749963   2.544190
    14  H    2.812104   2.631507   3.666585   2.105364   2.737353
    15  H    2.766590   3.634391   4.697379   3.498240   3.484408
    16  H    3.826494   3.621093   4.684668   3.478392   2.893509
    17  C    3.245066   3.556520   4.402162   4.145344   2.660894
    18  H    3.661888   3.833074   4.468386   4.631879   2.912954
    19  H    4.179705   4.198036   5.082857   4.672307   3.025953
    20  H    3.216090   4.169420   5.040210   4.660667   3.565202
    21  C    3.494401   2.771023   2.673426   3.855775   2.566339
    22  C    5.106268   3.219411   2.992504   3.998911   2.514257
    23  H    5.866032   4.152094   3.808125   5.006871   3.473162
    24  H    4.961591   2.903611   2.375143   3.583929   2.734837
    25  H    5.659145   3.671939   3.632688   4.251057   2.714864
    26  O    4.768478   3.699470   4.023937   4.561418   2.397697
    27  O    4.134852   3.142540   2.513337   4.148697   3.422194
    28  H    4.277420   3.815447   3.755118   4.894047   3.381033
    29  N    5.491696   4.466391   3.783953   5.458745   4.540750
    30  O    6.025115   5.108331   4.612127   6.154255   4.849113
    31  O    6.165402   5.055977   4.184899   5.941495   5.363578
                   11         12         13         14         15
    11  H    0.000000
    12  C    2.273058   0.000000
    13  C    2.751099   1.527415   0.000000
    14  H    2.826053   2.196602   1.088718   0.000000
    15  H    3.817579   2.160398   1.091445   1.759843   0.000000
    16  H    2.733688   2.162645   1.091241   1.761151   1.763652
    17  C    3.255954   1.520354   2.469922   3.448253   2.689959
    18  H    3.618300   2.199274   3.454509   4.343358   3.722875
    19  H    3.273554   2.156264   2.677360   3.702855   2.984226
    20  H    4.203566   2.154445   2.720429   3.724743   2.480983
    21  C    3.507677   3.022018   4.507876   4.856258   5.074160
    22  C    2.638795   3.918521   5.043877   5.162629   5.981225
    23  H    3.661623   4.741464   5.980887   6.180345   6.866498
    24  H    2.914287   4.191396   5.216109   5.124253   6.153120
    25  H    2.387788   4.165912   5.062754   5.162933   6.078069
    26  O    2.713156   3.010796   4.278089   4.868430   5.023112
    27  O    4.260516   4.160481   5.527208   5.641210   6.135468
    28  H    4.243722   3.661907   5.188920   5.690695   5.673186
    29  N    5.253317   5.366436   6.785634   6.951176   7.415976
    30  O    5.517366   5.582538   7.070212   7.397245   7.679976
    31  O    6.018854   6.280592   7.621395   7.651659   8.269811
                   16         17         18         19         20
    16  H    0.000000
    17  C    2.710710   0.000000
    18  H    3.714119   1.089349   0.000000
    19  H    2.457616   1.090317   1.752004   0.000000
    20  H    3.082585   1.092409   1.761164   1.764133   0.000000
    21  C    5.070816   3.338704   2.752413   4.099766   4.036912
    22  C    5.216936   4.513925   4.185793   4.756757   5.528969
    23  H    6.144273   5.105028   4.569109   5.348528   6.103173
    24  H    5.528591   5.063796   4.833096   5.431227   6.005862
    25  H    5.021397   4.747251   4.564731   4.754723   5.815942
    26  O    4.295236   2.817576   2.294453   2.892885   3.855579
    27  O    6.160800   4.730106   4.199106   5.492688   5.389496
    28  H    5.658477   3.531645   2.661251   4.224887   4.178001
    29  N    7.327589   5.728552   5.019982   6.402661   6.424792
    30  O    7.501534   5.639969   4.776805   6.215491   6.353916
    31  O    8.207456   6.796963   6.151293   7.489982   7.476471
                   21         22         23         24         25
    21  C    0.000000
    22  C    2.594933   0.000000
    23  H    2.835623   1.087196   0.000000
    24  H    2.840705   1.087667   1.778495   0.000000
    25  H    3.521937   1.086791   1.767965   1.776059   0.000000
    26  O    2.418458   2.284848   2.555446   3.233661   2.506304
    27  O    1.448960   2.746701   2.809278   2.530702   3.819262
    28  H    1.084946   3.101982   3.011633   3.574526   3.985223
    29  N    2.421723   3.150328   2.705690   3.061421   4.208728
    30  O    2.634669   3.347184   2.647427   3.623974   4.309320
    31  O    3.462915   3.850944   3.413574   3.481343   4.862483
                   26         27         28         29         30
    26  O    0.000000
    27  O    3.549214   0.000000
    28  H    2.405826   2.058229   0.000000
    29  N    4.054826   1.391069   2.462269   0.000000
    30  O    3.736633   2.229501   2.183979   1.199039   0.000000
    31  O    5.136657   2.149146   3.632865   1.192997   2.159539
                   31
    31  O    0.000000
 Stoichiometry    C10H16NO4(2)
 Framework group  C1[X(C10H16NO4)]
 Deg. of freedom    87
 Full point group                 C1      NOp   1
 Largest Abelian subgroup         C1      NOp   1
 Largest concise Abelian subgroup C1      NOp   1
                         Standard orientation:                         
 ---------------------------------------------------------------------
 Center     Atomic      Atomic             Coordinates (Angstroms)
 Number     Number       Type             X           Y           Z
 ---------------------------------------------------------------------
      1          6           0       -0.028081    0.939150    0.280989
      2          6           0       -0.293740   -1.321520   -1.015111
      3          1           0        0.279911   -2.245790   -0.961231
      4          1           0       -0.593860   -1.197240   -2.055051
      5          6           0       -1.520520   -1.418531   -0.116861
      6          1           0       -2.065889   -2.345471   -0.293241
      7          6           0       -1.111190   -1.066010    1.330319
      8          1           0       -0.114300   -1.363060    1.652539
      9          1           0       -1.827420   -1.399471    2.074319
     10          6           0       -1.329761    0.407990    0.919699
     11          1           0       -1.697011    1.121479    1.656719
     12          6           0       -2.339190   -0.095771   -0.152341
     13          6           0       -3.734230   -0.273762    0.443629
     14          1           0       -3.730780   -0.821762    1.384369
     15          1           0       -4.372570   -0.818472   -0.254271
     16          1           0       -4.193611    0.699058    0.626379
     17          6           0       -2.475361    0.651009   -1.469631
     18          1           0       -1.523221    0.875299   -1.949011
     19          1           0       -2.985481    1.601979   -1.313991
     20          1           0       -3.069931    0.063329   -2.172821
     21          6           0        0.646610   -0.165880   -0.613511
     22          6           0        0.911059    1.437761    1.409379
     23          1           0        1.831569    1.844221    0.997739
     24          1           0        1.141189    0.608491    2.074489
     25          1           0        0.400778    2.219220    1.966199
     26          8           0       -0.265732    2.067550   -0.445091
     27          8           0        1.754460   -0.805319    0.067129
     28          1           0        1.042419    0.338951   -1.488491
     29          7           0        3.023820   -0.286888   -0.167451
     30          8           0        3.140339    0.615652   -0.948181
     31          8           0        3.865670   -0.845278    0.467159
 ---------------------------------------------------------------------
 Rotational constants (GHZ):           1.2837196           0.4174805           0.3949144
 Standard basis: 6-31++G(d,p) (6D, 7F)
 There are   381 symmetry adapted cartesian basis functions of A   symmetry.
 There are   381 symmetry adapted basis functions of A   symmetry.
   381 basis functions,   608 primitive gaussians,   381 cartesian basis functions
    58 alpha electrons       57 beta electrons
       nuclear repulsion energy      1141.7893679612 Hartrees.
 NAtoms=   31 NActive=   31 NUniq=   31 SFac= 1.00D+00 NAtFMM=   60 NAOKFM=F Big=F
 Integral buffers will be    131072 words long.
 Raffenetti 2 integral format.
 Two-electron integral symmetry is turned on.
 Nuclear repulsion after empirical dispersion term =     1141.7609736865 Hartrees.
 One-electron integrals computed using PRISM.
 NBasis=   381 RedAO= T EigKep=  1.24D-06  NBF=   381
 NBsUse=   381 1.00D-06 EigRej= -1.00D+00 NBFU=   381
 ExpMin= 3.60D-02 ExpMax= 5.48D+03 ExpMxC= 8.25D+02 IAcc=3 IRadAn=         7 AccDes= 0.00D+00
 Harris functional with IExCor= 4639 and IRadAn=       7 diagonalized for initial guess.
 HarFok:  IExCor= 4639 AccDes= 0.00D+00 IRadAn=         7 IDoV= 1 UseB2=F ITyADJ=14
 ICtDFT=  3500011 ScaDFX=  1.000000  1.000000  1.000000  1.000000
 FoFCou: FMM=F IPFlag=           0 FMFlag=      100000 FMFlg1=           0
         NFxFlg=           0 DoJE=T BraDBF=F KetDBF=T FulRan=T
         wScrn=  0.000000 ICntrl=       500 IOpCl=  0 I1Cent=   200000004 NGrid=           0
         NMat0=    1 NMatS0=      1 NMatT0=    0 NMatD0=    1 NMtDS0=    0 NMtDT0=    0
 Petite list used in FoFCou.
 Initial guess <Sx>= 0.0000 <Sy>= 0.0000 <Sz>= 0.5000 <S**2>= 0.7500 S= 0.5000
 Requested convergence on RMS density matrix=1.00D-08 within 128 cycles.
 Requested convergence on MAX density matrix=1.00D-06.
 Requested convergence on             energy=1.00D-06.
 No special actions if energy rises.
 EnCoef did     2 forward-backward iterations
 Rare condition: small coef for last iteration:  0.000D+00
 Restarting incremental Fock formation.
 SCF Done:  E(UwB97XD) =  -745.929288254     A.U. after   36 cycles
            NFock= 36  Conv=0.48D-08     -V/T= 2.0085
 <Sx>= 0.0000 <Sy>= 0.0000 <Sz>= 0.5000 <S**2>= 0.7541 S= 0.5021
 <L.S>= 0.000000000000E+00
 Annihilation of the first spin contaminant:
 S**2 before annihilation     0.7541,   after     0.7500

 **********************************************************************

            Population analysis using the SCF Density.

 **********************************************************************

 Orbital symmetries:
 Alpha Orbitals:
       Occupied  (A) (A) (A) (A) (A) (A) (A) (A) (A) (A) (A) (A)
                 (A) (A) (A) (A) (A) (A) (A) (A) (A) (A) (A) (A)
                 (A) (A) (A) (A) (A) (A) (A) (A) (A) (A) (A) (A)
                 (A) (A) (A) (A) (A) (A) (A) (A) (A) (A) (A) (A)
                 (A) (A) (A) (A) (A) (A) (A) (A) (A) (A)
       Virtual   (A) (A) (A) (A) (A) (A) (A) (A) (A) (A) (A) (A)
                 (A) (A) (A) (A) (A) (A) (A) (A) (A) (A) (A) (A)
                 (A) (A) (A) (A) (A) (A) (A) (A) (A) (A) (A) (A)
                 (A) (A) (A) (A) (A) (A) (A) (A) (A) (A) (A) (A)
                 (A) (A) (A) (A) (A) (A) (A) (A) (A) (A) (A) (A)
                 (A) (A) (A) (A) (A) (A) (A) (A) (A) (A) (A) (A)
                 (A) (A) (A) (A) (A) (A) (A) (A) (A) (A) (A) (A)
                 (A) (A) (A) (A) (A) (A) (A) (A) (A) (A) (A) (A)
                 (A) (A) (A) (A) (A) (A) (A) (A) (A) (A) (A) (A)
                 (A) (A) (A) (A) (A) (A) (A) (A) (A) (A) (A) (A)
                 (A) (A) (A) (A) (A) (A) (A) (A) (A) (A) (A) (A)
                 (A) (A) (A) (A) (A) (A) (A) (A) (A) (A) (A) (A)
                 (A) (A) (A) (A) (A) (A) (A) (A) (A) (A) (A) (A)
                 (A) (A) (A) (A) (A) (A) (A) (A) (A) (A) (A) (A)
                 (A) (A) (A) (A) (A) (A) (A) (A) (A) (A) (A) (A)
                 (A) (A) (A) (A) (A) (A) (A) (A) (A) (A) (A) (A)
                 (A) (A) (A) (A) (A) (A) (A) (A) (A) (A) (A) (A)
                 (A) (A) (A) (A) (A) (A) (A) (A) (A) (A) (A) (A)
                 (A) (A) (A) (A) (A) (A) (A) (A) (A) (A) (A) (A)
                 (A) (A) (A) (A) (A) (A) (A) (A) (A) (A) (A) (A)
                 (A) (A) (A) (A) (A) (A) (A) (A) (A) (A) (A) (A)
                 (A) (A) (A) (A) (A) (A) (A) (A) (A) (A) (A) (A)
                 (A) (A) (A) (A) (A) (A) (A) (A) (A) (A) (A) (A)
                 (A) (A) (A) (A) (A) (A) (A) (A) (A) (A) (A) (A)
                 (A) (A) (A) (A) (A) (A) (A) (A) (A) (A) (A) (A)
                 (A) (A) (A) (A) (A) (A) (A) (A) (A) (A) (A) (A)
                 (A) (A) (A) (A) (A) (A) (A) (A) (A) (A) (A)
 Beta  Orbitals:
       Occupied  (A) (A) (A) (A) (A) (A) (A) (A) (A) (A) (A) (A)
                 (A) (A) (A) (A) (A) (A) (A) (A) (A) (A) (A) (A)
                 (A) (A) (A) (A) (A) (A) (A) (A) (A) (A) (A) (A)
                 (A) (A) (A) (A) (A) (A) (A) (A) (A) (A) (A) (A)
                 (A) (A) (A) (A) (A) (A) (A) (A) (A)
       Virtual   (A) (A) (A) (A) (A) (A) (A) (A) (A) (A) (A) (A)
                 (A) (A) (A) (A) (A) (A) (A) (A) (A) (A) (A) (A)
                 (A) (A) (A) (A) (A) (A) (A) (A) (A) (A) (A) (A)
                 (A) (A) (A) (A) (A) (A) (A) (A) (A) (A) (A) (A)
                 (A) (A) (A) (A) (A) (A) (A) (A) (A) (A) (A) (A)
                 (A) (A) (A) (A) (A) (A) (A) (A) (A) (A) (A) (A)
                 (A) (A) (A) (A) (A) (A) (A) (A) (A) (A) (A) (A)
                 (A) (A) (A) (A) (A) (A) (A) (A) (A) (A) (A) (A)
                 (A) (A) (A) (A) (A) (A) (A) (A) (A) (A) (A) (A)
                 (A) (A) (A) (A) (A) (A) (A) (A) (A) (A) (A) (A)
                 (A) (A) (A) (A) (A) (A) (A) (A) (A) (A) (A) (A)
                 (A) (A) (A) (A) (A) (A) (A) (A) (A) (A) (A) (A)
                 (A) (A) (A) (A) (A) (A) (A) (A) (A) (A) (A) (A)
                 (A) (A) (A) (A) (A) (A) (A) (A) (A) (A) (A) (A)
                 (A) (A) (A) (A) (A) (A) (A) (A) (A) (A) (A) (A)
                 (A) (A) (A) (A) (A) (A) (A) (A) (A) (A) (A) (A)
                 (A) (A) (A) (A) (A) (A) (A) (A) (A) (A) (A) (A)
                 (A) (A) (A) (A) (A) (A) (A) (A) (A) (A) (A) (A)
                 (A) (A) (A) (A) (A) (A) (A) (A) (A) (A) (A) (A)
                 (A) (A) (A) (A) (A) (A) (A) (A) (A) (A) (A) (A)
                 (A) (A) (A) (A) (A) (A) (A) (A) (A) (A) (A) (A)
                 (A) (A) (A) (A) (A) (A) (A) (A) (A) (A) (A) (A)
                 (A) (A) (A) (A) (A) (A) (A) (A) (A) (A) (A) (A)
                 (A) (A) (A) (A) (A) (A) (A) (A) (A) (A) (A) (A)
                 (A) (A) (A) (A) (A) (A) (A) (A) (A) (A) (A) (A)
                 (A) (A) (A) (A) (A) (A) (A) (A) (A) (A) (A) (A)
                 (A) (A) (A) (A) (A) (A) (A) (A) (A) (A) (A) (A)
 The electronic state is 2-A.
 Alpha  occ. eigenvalues --  -19.38325 -19.35075 -19.34654 -19.32876 -14.77563
 Alpha  occ. eigenvalues --  -10.40099 -10.37963 -10.32243 -10.32187 -10.32031
 Alpha  occ. eigenvalues --  -10.31697 -10.30911 -10.29520 -10.29311 -10.28683
 Alpha  occ. eigenvalues --   -1.41963  -1.22630  -1.20674  -1.15681  -1.00223
 Alpha  occ. eigenvalues --   -0.91626  -0.86915  -0.85366  -0.81086  -0.79270
 Alpha  occ. eigenvalues --   -0.76939  -0.73329  -0.71823  -0.69708  -0.69337
 Alpha  occ. eigenvalues --   -0.67707  -0.65020  -0.61695  -0.59434  -0.57008
 Alpha  occ. eigenvalues --   -0.56761  -0.55794  -0.54836  -0.53113  -0.52242
 Alpha  occ. eigenvalues --   -0.51069  -0.50126  -0.48835  -0.48335  -0.47683
 Alpha  occ. eigenvalues --   -0.47101  -0.46329  -0.45991  -0.45479  -0.44473
 Alpha  occ. eigenvalues --   -0.43523  -0.42159  -0.41841  -0.41200  -0.39718
 Alpha  occ. eigenvalues --   -0.38622  -0.38002  -0.35149
 Alpha virt. eigenvalues --   -0.00275   0.03579   0.04775   0.05153   0.05437
 Alpha virt. eigenvalues --    0.06888   0.07091   0.07313   0.07607   0.08041
 Alpha virt. eigenvalues --    0.09616   0.09715   0.10195   0.10572   0.10791
 Alpha virt. eigenvalues --    0.11248   0.11898   0.12912   0.13483   0.13739
 Alpha virt. eigenvalues --    0.14082   0.15021   0.15604   0.16022   0.16276
 Alpha virt. eigenvalues --    0.16770   0.17144   0.17386   0.17676   0.17853
 Alpha virt. eigenvalues --    0.18781   0.19002   0.19214   0.19589   0.20055
 Alpha virt. eigenvalues --    0.20205   0.20669   0.20882   0.21010   0.21453
 Alpha virt. eigenvalues --    0.21650   0.21901   0.22322   0.22491   0.22894
 Alpha virt. eigenvalues --    0.23650   0.24046   0.24177   0.24601   0.25004
 Alpha virt. eigenvalues --    0.25352   0.25614   0.25903   0.26477   0.26932
 Alpha virt. eigenvalues --    0.27024   0.27710   0.28031   0.28675   0.29115
 Alpha virt. eigenvalues --    0.29634   0.30071   0.30860   0.31624   0.31954
 Alpha virt. eigenvalues --    0.32303   0.33082   0.33744   0.34439   0.35294
 Alpha virt. eigenvalues --    0.35871   0.36106   0.36419   0.36700   0.37119
 Alpha virt. eigenvalues --    0.37984   0.38494   0.38802   0.39343   0.39815
 Alpha virt. eigenvalues --    0.40182   0.40785   0.41339   0.41709   0.42371
 Alpha virt. eigenvalues --    0.42612   0.43540   0.44306   0.44387   0.45293
 Alpha virt. eigenvalues --    0.46063   0.46615   0.46908   0.47183   0.47527
 Alpha virt. eigenvalues --    0.47842   0.48655   0.49859   0.50579   0.51104
 Alpha virt. eigenvalues --    0.51771   0.52385   0.53788   0.54725   0.56080
 Alpha virt. eigenvalues --    0.56580   0.58058   0.60075   0.61441   0.73780
 Alpha virt. eigenvalues --    0.75793   0.77523   0.78988   0.79186   0.80392
 Alpha virt. eigenvalues --    0.81920   0.82612   0.84409   0.85141   0.85936
 Alpha virt. eigenvalues --    0.86376   0.86569   0.88526   0.88726   0.89435
 Alpha virt. eigenvalues --    0.90225   0.93144   0.95151   0.95843   0.96715
 Alpha virt. eigenvalues --    0.97808   0.99034   0.99613   1.01790   1.01819
 Alpha virt. eigenvalues --    1.04126   1.06278   1.08144   1.09449   1.10769
 Alpha virt. eigenvalues --    1.12911   1.14024   1.14168   1.14693   1.15570
 Alpha virt. eigenvalues --    1.16528   1.16866   1.17635   1.18543   1.19779
 Alpha virt. eigenvalues --    1.21835   1.22190   1.23356   1.25180   1.26718
 Alpha virt. eigenvalues --    1.27842   1.28169   1.28682   1.29565   1.29663
 Alpha virt. eigenvalues --    1.31270   1.32947   1.33216   1.35503   1.36904
 Alpha virt. eigenvalues --    1.38017   1.39154   1.40486   1.41330   1.42077
 Alpha virt. eigenvalues --    1.42847   1.44558   1.47504   1.48610   1.50380
 Alpha virt. eigenvalues --    1.51812   1.53082   1.55587   1.59194   1.60612
 Alpha virt. eigenvalues --    1.62816   1.63380   1.65230   1.68079   1.68296
 Alpha virt. eigenvalues --    1.72137   1.72890   1.73268   1.76296   1.78125
 Alpha virt. eigenvalues --    1.79442   1.81084   1.81954   1.83328   1.85125
 Alpha virt. eigenvalues --    1.85772   1.87065   1.88343   1.90371   1.90962
 Alpha virt. eigenvalues --    1.91887   1.92594   1.94463   1.94612   1.96453
 Alpha virt. eigenvalues --    1.96710   1.99350   2.00318   2.01526   2.03716
 Alpha virt. eigenvalues --    2.04385   2.05311   2.08525   2.09467   2.11224
 Alpha virt. eigenvalues --    2.11608   2.13116   2.13528   2.14088   2.15519
 Alpha virt. eigenvalues --    2.16002   2.17947   2.19077   2.20880   2.21563
 Alpha virt. eigenvalues --    2.22707   2.24062   2.25160   2.26648   2.26984
 Alpha virt. eigenvalues --    2.28112   2.28653   2.30834   2.31746   2.33392
 Alpha virt. eigenvalues --    2.34151   2.35122   2.37436   2.38368   2.41193
 Alpha virt. eigenvalues --    2.42024   2.44927   2.48282   2.48643   2.50744
 Alpha virt. eigenvalues --    2.53046   2.54157   2.55134   2.57662   2.58867
 Alpha virt. eigenvalues --    2.60283   2.60917   2.62310   2.62986   2.64367
 Alpha virt. eigenvalues --    2.67158   2.70581   2.71196   2.73041   2.74094
 Alpha virt. eigenvalues --    2.76119   2.77502   2.78804   2.80642   2.82146
 Alpha virt. eigenvalues --    2.82635   2.83245   2.86362   2.87853   2.88427
 Alpha virt. eigenvalues --    2.89131   2.90378   2.91714   2.93706   2.95087
 Alpha virt. eigenvalues --    2.95777   2.97113   2.97650   3.00296   3.01714
 Alpha virt. eigenvalues --    3.04514   3.06009   3.07064   3.08399   3.10241
 Alpha virt. eigenvalues --    3.12926   3.14489   3.16917   3.18669   3.21143
 Alpha virt. eigenvalues --    3.26405   3.35243   3.40374   3.41814   3.42172
 Alpha virt. eigenvalues --    3.45797   3.48361   3.53110   3.55782   3.57400
 Alpha virt. eigenvalues --    3.57721   3.59388   3.61162   3.61715   3.62497
 Alpha virt. eigenvalues --    3.66496   3.67101   3.70106   4.25329   4.44680
 Alpha virt. eigenvalues --    4.49896   4.53878   4.62135   4.64341   4.66324
 Alpha virt. eigenvalues --    4.71746   4.76984   4.78969   4.85515   4.92902
 Alpha virt. eigenvalues --    4.97718   5.11223   5.18624
  Beta  occ. eigenvalues --  -19.38289 -19.35074 -19.34649 -19.30910 -14.77564
  Beta  occ. eigenvalues --  -10.39933 -10.38029 -10.32237 -10.32089 -10.32035
  Beta  occ. eigenvalues --  -10.31696 -10.30899 -10.29519 -10.29303 -10.28680
  Beta  occ. eigenvalues --   -1.41949  -1.22622  -1.20549  -1.10729  -0.99809
  Beta  occ. eigenvalues --   -0.91305  -0.86387  -0.85031  -0.80928  -0.79189
  Beta  occ. eigenvalues --   -0.76664  -0.72769  -0.71683  -0.69644  -0.69304
  Beta  occ. eigenvalues --   -0.67295  -0.64920  -0.61499  -0.58846  -0.56528
  Beta  occ. eigenvalues --   -0.55558  -0.55360  -0.54430  -0.52751  -0.51741
  Beta  occ. eigenvalues --   -0.50325  -0.49761  -0.48300  -0.47805  -0.47077
  Beta  occ. eigenvalues --   -0.46398  -0.46099  -0.45628  -0.44443  -0.43970
  Beta  occ. eigenvalues --   -0.43382  -0.41779  -0.40986  -0.39827  -0.38950
  Beta  occ. eigenvalues --   -0.38029  -0.33746
  Beta virt. eigenvalues --   -0.08593  -0.00210   0.03593   0.04801   0.05178
  Beta virt. eigenvalues --    0.05458   0.06909   0.07170   0.07325   0.07628
  Beta virt. eigenvalues --    0.08085   0.09641   0.09740   0.10227   0.10650
  Beta virt. eigenvalues --    0.10810   0.11330   0.11959   0.12940   0.13492
  Beta virt. eigenvalues --    0.13776   0.14123   0.15039   0.15653   0.16068
  Beta virt. eigenvalues --    0.16310   0.16847   0.17169   0.17394   0.17696
  Beta virt. eigenvalues --    0.17910   0.18817   0.19088   0.19233   0.19765
  Beta virt. eigenvalues --    0.20090   0.20223   0.20727   0.20915   0.21049
  Beta virt. eigenvalues --    0.21500   0.21708   0.21925   0.22345   0.22533
  Beta virt. eigenvalues --    0.22916   0.23681   0.24079   0.24232   0.24636
  Beta virt. eigenvalues --    0.25045   0.25421   0.25614   0.25935   0.26583
  Beta virt. eigenvalues --    0.27021   0.27129   0.27738   0.28128   0.28753
  Beta virt. eigenvalues --    0.29135   0.29741   0.30123   0.31051   0.31661
  Beta virt. eigenvalues --    0.32045   0.32496   0.33130   0.33797   0.34515
  Beta virt. eigenvalues --    0.35374   0.35954   0.36196   0.36634   0.36821
  Beta virt. eigenvalues --    0.37160   0.38058   0.38678   0.38903   0.39387
  Beta virt. eigenvalues --    0.39839   0.40282   0.40853   0.41422   0.41856
  Beta virt. eigenvalues --    0.42473   0.42804   0.43587   0.44350   0.44470
  Beta virt. eigenvalues --    0.45390   0.46123   0.46719   0.46926   0.47345
  Beta virt. eigenvalues --    0.47635   0.48380   0.48789   0.49995   0.50659
  Beta virt. eigenvalues --    0.51191   0.51886   0.52505   0.53890   0.54822
  Beta virt. eigenvalues --    0.56120   0.56663   0.58200   0.60103   0.61580
  Beta virt. eigenvalues --    0.73975   0.75820   0.77722   0.79139   0.79281
  Beta virt. eigenvalues --    0.80468   0.82065   0.82648   0.84451   0.85196
  Beta virt. eigenvalues --    0.85992   0.86415   0.86681   0.88621   0.88804
  Beta virt. eigenvalues --    0.89472   0.90292   0.93406   0.95240   0.95903
  Beta virt. eigenvalues --    0.96759   0.97861   0.99099   0.99659   1.01868
  Beta virt. eigenvalues --    1.01875   1.04240   1.06304   1.08201   1.09483
  Beta virt. eigenvalues --    1.10825   1.12952   1.14074   1.14200   1.14721
  Beta virt. eigenvalues --    1.15595   1.16571   1.16908   1.17699   1.18593
  Beta virt. eigenvalues --    1.19895   1.21902   1.22226   1.23404   1.25532
  Beta virt. eigenvalues --    1.26748   1.27894   1.28270   1.28745   1.29632
  Beta virt. eigenvalues --    1.29885   1.31384   1.33027   1.33313   1.36081
  Beta virt. eigenvalues --    1.37142   1.38281   1.39357   1.40599   1.42159
  Beta virt. eigenvalues --    1.43058   1.44328   1.45016   1.47585   1.48739
  Beta virt. eigenvalues --    1.51037   1.52495   1.53600   1.56333   1.59520
  Beta virt. eigenvalues --    1.61113   1.62993   1.63806   1.65455   1.68472
  Beta virt. eigenvalues --    1.68609   1.72571   1.73412   1.73605   1.76539
  Beta virt. eigenvalues --    1.78323   1.79882   1.81284   1.82521   1.83489
  Beta virt. eigenvalues --    1.85704   1.86162   1.87175   1.88659   1.90475
  Beta virt. eigenvalues --    1.91202   1.92463   1.93341   1.94573   1.95228
  Beta virt. eigenvalues --    1.96910   1.97152   1.99605   2.00448   2.01959
  Beta virt. eigenvalues --    2.04147   2.04743   2.05706   2.08934   2.10169
  Beta virt. eigenvalues --    2.11420   2.11763   2.13288   2.13838   2.14330
  Beta virt. eigenvalues --    2.15760   2.16554   2.18256   2.19307   2.21009
  Beta virt. eigenvalues --    2.21633   2.22963   2.24141   2.25319   2.26691
  Beta virt. eigenvalues --    2.27070   2.28261   2.28757   2.31060   2.31822
  Beta virt. eigenvalues --    2.33544   2.34349   2.35257   2.38096   2.38558
  Beta virt. eigenvalues --    2.41466   2.42288   2.45154   2.48471   2.48793
  Beta virt. eigenvalues --    2.50881   2.53223   2.54340   2.55613   2.57920
  Beta virt. eigenvalues --    2.58984   2.60375   2.60995   2.62525   2.63139
  Beta virt. eigenvalues --    2.64509   2.67372   2.70647   2.71305   2.73105
  Beta virt. eigenvalues --    2.74166   2.76206   2.77550   2.78985   2.80681
  Beta virt. eigenvalues --    2.82170   2.82699   2.83350   2.86429   2.88078
  Beta virt. eigenvalues --    2.88486   2.89220   2.90452   2.91872   2.93759
  Beta virt. eigenvalues --    2.95190   2.95821   2.97180   2.97869   3.00347
  Beta virt. eigenvalues --    3.01861   3.04564   3.06112   3.07094   3.08470
  Beta virt. eigenvalues --    3.10279   3.12944   3.14561   3.16978   3.18766
  Beta virt. eigenvalues --    3.21253   3.26883   3.35828   3.40461   3.41819
  Beta virt. eigenvalues --    3.42186   3.45820   3.48434   3.53160   3.55807
  Beta virt. eigenvalues --    3.57439   3.57728   3.59454   3.61182   3.61740
  Beta virt. eigenvalues --    3.62534   3.66545   3.67120   3.70160   4.25345
  Beta virt. eigenvalues --    4.45278   4.50107   4.54206   4.62393   4.64441
  Beta virt. eigenvalues --    4.67082   4.71881   4.77006   4.79283   4.85654
  Beta virt. eigenvalues --    4.93383   4.97835   5.11522   5.18733
          Condensed to atoms (all electrons):
               1          2          3          4          5          6
     1  C   23.589301   2.556537   0.010900   0.117888  -1.782372   0.054062
     2  C    2.556537  10.724875   0.531199   0.315623  -2.914532   0.036897
     3  H    0.010900   0.531199   0.551836  -0.055729  -0.114946  -0.009348
     4  H    0.117888   0.315623  -0.055729   0.590034  -0.097250  -0.003587
     5  C   -1.782372  -2.914532  -0.114946  -0.097250  11.619230   0.251044
     6  H    0.054062   0.036897  -0.009348  -0.003587   0.251044   0.521080
     7  C    1.861137   0.834546   0.061130   0.075240  -1.654466  -0.012883
     8  H    0.215529  -0.038959  -0.003005   0.006196   0.028846  -0.000795
     9  H   -0.124424   0.047873   0.004071  -0.000749  -0.102985  -0.008178
    10  C  -11.719667  -1.672576  -0.080375  -0.084068   0.948862   0.006775
    11  H   -0.194903  -0.028471  -0.000562  -0.001778   0.111613   0.005549
    12  C    4.870071   1.270902   0.099048   0.016126  -2.965849   0.048141
    13  C   -0.622888   0.004670  -0.001809   0.001155  -0.150953  -0.024765
    14  H   -0.024043   0.002497  -0.000074  -0.000730   0.103394   0.001506
    15  H   -0.017313   0.006026  -0.000127   0.002764  -0.082107  -0.007621
    16  H    0.054448   0.003979   0.000632  -0.001586  -0.011542   0.003138
    17  C   -1.035630  -0.500451  -0.000559  -0.034173   0.627684  -0.002071
    18  H   -0.029310  -0.022211   0.002398  -0.009381  -0.021851  -0.001913
    19  H    0.008536  -0.031743  -0.000484   0.001516   0.070498   0.002749
    20  H   -0.002744   0.063913   0.000450  -0.002480  -0.081051  -0.003140
    21  C   -8.390207  -4.764633  -0.177766   0.002260   2.304045  -0.034881
    22  C   -1.873557   0.481984   0.000100   0.021229  -0.502448  -0.010132
    23  H   -0.037164   0.018642   0.000658  -0.000406   0.029415   0.000644
    24  H   -0.173239   0.005653   0.000253  -0.000884  -0.027731  -0.000675
    25  H   -0.101118   0.000184  -0.000290   0.000519  -0.010255  -0.000145
    26  O    0.427117   0.071109  -0.001009   0.002360  -0.052672  -0.001557
    27  O   -0.190364  -0.159668  -0.000916   0.006875  -0.031020  -0.001951
    28  H   -0.415821  -0.254572   0.000398  -0.013424   0.104097  -0.002584
    29  N    0.124453  -0.155918  -0.006319  -0.005059   0.088537   0.000673
    30  O    0.012356   0.122224   0.000319   0.002169  -0.013986   0.000376
    31  O   -0.062676   0.019446   0.000805   0.000136  -0.000623  -0.000198
               7          8          9         10         11         12
     1  C    1.861137   0.215529  -0.124424 -11.719667  -0.194903   4.870071
     2  C    0.834546  -0.038959   0.047873  -1.672576  -0.028471   1.270902
     3  H    0.061130  -0.003005   0.004071  -0.080375  -0.000562   0.099048
     4  H    0.075240   0.006196  -0.000749  -0.084068  -0.001778   0.016126
     5  C   -1.654466   0.028846  -0.102985   0.948862   0.111613  -2.965849
     6  H   -0.012883  -0.000795  -0.008178   0.006775   0.005549   0.048141
     7  C    7.974611   0.396572   0.415551  -3.174738  -0.082829   1.934220
     8  H    0.396572   0.525562  -0.054635  -0.219557   0.000765   0.065065
     9  H    0.415551  -0.054635   0.591278   0.006150  -0.006062   0.019111
    10  C   -3.174738  -0.219557   0.006150  20.206241   0.501360  -7.406358
    11  H   -0.082829   0.000765  -0.006062   0.501360   0.564489  -0.115159
    12  C    1.934220   0.065065   0.019111  -7.406358  -0.115159  14.082621
    13  C   -0.319854  -0.003250   0.012648   1.041347   0.013019  -1.246510
    14  H   -0.120126   0.002710   0.001999   0.168164   0.001681  -0.223114
    15  H    0.044453   0.000071   0.000703  -0.032116   0.002673   0.009402
    16  H    0.029782  -0.000165  -0.001216  -0.102344  -0.008899  -0.032653
    17  C   -0.455310  -0.021194   0.015325   1.223368   0.025429  -1.071209
    18  H   -0.030864  -0.004230   0.001149   0.036876   0.000501  -0.112247
    19  H   -0.002160   0.000791  -0.001157  -0.026970   0.000815  -0.027998
    20  H    0.006189  -0.000144   0.000489   0.019113  -0.000416  -0.040340
    21  C   -1.757257  -0.075719  -0.008189   5.941413   0.099454  -2.615732
    22  C    0.435568  -0.022476   0.025534  -0.644126  -0.083223   0.213715
    23  H   -0.008275  -0.000439  -0.000758  -0.054843   0.006857  -0.013473
    24  H   -0.034863   0.006072  -0.001160   0.212966   0.010424  -0.030133
    25  H    0.049239   0.003923  -0.000313  -0.123388  -0.024756   0.065699
    26  O    0.062474   0.000834   0.003586  -0.077626  -0.008714  -0.012077
    27  O    0.085627   0.002046   0.005489  -0.019800  -0.007979   0.029220
    28  H   -0.087464  -0.001358  -0.000658   0.297967   0.001900  -0.146127
    29  N   -0.094062   0.000966  -0.004223   0.144662   0.008343  -0.043987
    30  O    0.011839  -0.000830   0.000488  -0.041709   0.000140   0.008877
    31  O   -0.002117   0.002112  -0.000443   0.005458  -0.000155   0.001428
              13         14         15         16         17         18
     1  C   -0.622888  -0.024043  -0.017313   0.054448  -1.035630  -0.029310
     2  C    0.004670   0.002497   0.006026   0.003979  -0.500451  -0.022211
     3  H   -0.001809  -0.000074  -0.000127   0.000632  -0.000559   0.002398
     4  H    0.001155  -0.000730   0.002764  -0.001586  -0.034173  -0.009381
     5  C   -0.150953   0.103394  -0.082107  -0.011542   0.627684  -0.021851
     6  H   -0.024765   0.001506  -0.007621   0.003138  -0.002071  -0.001913
     7  C   -0.319854  -0.120126   0.044453   0.029782  -0.455310  -0.030864
     8  H   -0.003250   0.002710   0.000071  -0.000165  -0.021194  -0.004230
     9  H    0.012648   0.001999   0.000703  -0.001216   0.015325   0.001149
    10  C    1.041347   0.168164  -0.032116  -0.102344   1.223368   0.036876
    11  H    0.013019   0.001681   0.002673  -0.008899   0.025429   0.000501
    12  C   -1.246510  -0.223114   0.009402  -0.032653  -1.071209  -0.112247
    13  C    6.475310   0.414522   0.455332   0.484007  -0.350697   0.082147
    14  H    0.414522   0.570830  -0.037922  -0.032945   0.035749  -0.002127
    15  H    0.455332  -0.037922   0.551753  -0.031504  -0.034767   0.003600
    16  H    0.484007  -0.032945  -0.031504   0.548079  -0.045008   0.005676
    17  C   -0.350697   0.035749  -0.034767  -0.045008   6.134956   0.435267
    18  H    0.082147  -0.002127   0.003600   0.005676   0.435267   0.558075
    19  H   -0.097721   0.001332  -0.004620   0.002535   0.466079  -0.021737
    20  H   -0.018337   0.003693   0.001934  -0.006009   0.421006  -0.034790
    21  C    0.088623   0.002010   0.010538  -0.018895   0.740830  -0.007962
    22  C    0.128487  -0.004388   0.001663   0.004450  -0.269881   0.024899
    23  H   -0.003323   0.000079  -0.000229   0.000062   0.001821  -0.001698
    24  H    0.005574  -0.000147   0.000110  -0.000180   0.009331   0.000843
    25  H   -0.000208  -0.000093   0.000072   0.000999  -0.019725   0.000330
    26  O   -0.000445  -0.000712  -0.000152   0.000462  -0.078357  -0.020765
    27  O    0.002893  -0.000323   0.000352  -0.000068  -0.009232   0.001230
    28  H   -0.007161   0.000139  -0.000174  -0.000881   0.055826  -0.016099
    29  N    0.001636   0.000191   0.000025  -0.000046   0.014499   0.008460
    30  O   -0.000104  -0.000013  -0.000026  -0.000012  -0.003379  -0.001669
    31  O    0.000251   0.000013   0.000012   0.000011  -0.001292   0.000287
              19         20         21         22         23         24
     1  C    0.008536  -0.002744  -8.390207  -1.873557  -0.037164  -0.173239
     2  C   -0.031743   0.063913  -4.764633   0.481984   0.018642   0.005653
     3  H   -0.000484   0.000450  -0.177766   0.000100   0.000658   0.000253
     4  H    0.001516  -0.002480   0.002260   0.021229  -0.000406  -0.000884
     5  C    0.070498  -0.081051   2.304045  -0.502448   0.029415  -0.027731
     6  H    0.002749  -0.003140  -0.034881  -0.010132   0.000644  -0.000675
     7  C   -0.002160   0.006189  -1.757257   0.435568  -0.008275  -0.034863
     8  H    0.000791  -0.000144  -0.075719  -0.022476  -0.000439   0.006072
     9  H   -0.001157   0.000489  -0.008189   0.025534  -0.000758  -0.001160
    10  C   -0.026970   0.019113   5.941413  -0.644126  -0.054843   0.212966
    11  H    0.000815  -0.000416   0.099454  -0.083223   0.006857   0.010424
    12  C   -0.027998  -0.040340  -2.615732   0.213715  -0.013473  -0.030133
    13  C   -0.097721  -0.018337   0.088623   0.128487  -0.003323   0.005574
    14  H    0.001332   0.003693   0.002010  -0.004388   0.000079  -0.000147
    15  H   -0.004620   0.001934   0.010538   0.001663  -0.000229   0.000110
    16  H    0.002535  -0.006009  -0.018895   0.004450   0.000062  -0.000180
    17  C    0.466079   0.421006   0.740830  -0.269881   0.001821   0.009331
    18  H   -0.021737  -0.034790  -0.007962   0.024899  -0.001698   0.000843
    19  H    0.547139  -0.045527   0.008940  -0.002017   0.000087   0.000294
    20  H   -0.045527   0.578159  -0.018707  -0.008575   0.000255  -0.000226
    21  C    0.008940  -0.018707  14.620895  -1.032344   0.040375   0.035958
    22  C   -0.002017  -0.008575  -1.032344   8.356547   0.384942   0.306742
    23  H    0.000087   0.000255   0.040375   0.384942   0.545950  -0.030757
    24  H    0.000294  -0.000226   0.035958   0.306742  -0.030757   0.585143
    25  H   -0.000776   0.000198  -0.057288   0.580651  -0.038647  -0.058660
    26  O   -0.007057   0.004339  -0.116692  -0.145661  -0.013132   0.015059
    27  O   -0.000239  -0.000683   0.263718   0.061006  -0.017521  -0.006446
    28  H    0.001739  -0.000144   0.753394  -0.049951   0.003868   0.004132
    29  N   -0.000285   0.000268   0.170488  -0.221669   0.014813   0.023698
    30  O   -0.000054   0.000128   0.018831  -0.058585   0.016217  -0.005118
    31  O   -0.000036  -0.000035  -0.018245   0.035704  -0.004252   0.004075
              25         26         27         28         29         30
     1  C   -0.101118   0.427117  -0.190364  -0.415821   0.124453   0.012356
     2  C    0.000184   0.071109  -0.159668  -0.254572  -0.155918   0.122224
     3  H   -0.000290  -0.001009  -0.000916   0.000398  -0.006319   0.000319
     4  H    0.000519   0.002360   0.006875  -0.013424  -0.005059   0.002169
     5  C   -0.010255  -0.052672  -0.031020   0.104097   0.088537  -0.013986
     6  H   -0.000145  -0.001557  -0.001951  -0.002584   0.000673   0.000376
     7  C    0.049239   0.062474   0.085627  -0.087464  -0.094062   0.011839
     8  H    0.003923   0.000834   0.002046  -0.001358   0.000966  -0.000830
     9  H   -0.000313   0.003586   0.005489  -0.000658  -0.004223   0.000488
    10  C   -0.123388  -0.077626  -0.019800   0.297967   0.144662  -0.041709
    11  H   -0.024756  -0.008714  -0.007979   0.001900   0.008343   0.000140
    12  C    0.065699  -0.012077   0.029220  -0.146127  -0.043987   0.008877
    13  C   -0.000208  -0.000445   0.002893  -0.007161   0.001636  -0.000104
    14  H   -0.000093  -0.000712  -0.000323   0.000139   0.000191  -0.000013
    15  H    0.000072  -0.000152   0.000352  -0.000174   0.000025  -0.000026
    16  H    0.000999   0.000462  -0.000068  -0.000881  -0.000046  -0.000012
    17  C   -0.019725  -0.078357  -0.009232   0.055826   0.014499  -0.003379
    18  H    0.000330  -0.020765   0.001230  -0.016099   0.008460  -0.001669
    19  H   -0.000776  -0.007057  -0.000239   0.001739  -0.000285  -0.000054
    20  H    0.000198   0.004339  -0.000683  -0.000144   0.000268   0.000128
    21  C   -0.057288  -0.116692   0.263718   0.753394   0.170488   0.018831
    22  C    0.580651  -0.145661   0.061006  -0.049951  -0.221669  -0.058585
    23  H   -0.038647  -0.013132  -0.017521   0.003868   0.014813   0.016217
    24  H   -0.058660   0.015059  -0.006446   0.004132   0.023698  -0.005118
    25  H    0.594817  -0.012473   0.011512  -0.005669  -0.016161  -0.001034
    26  O   -0.012473   8.035468   0.009656  -0.012241   0.004911  -0.005878
    27  O    0.011512   0.009656   8.295702   0.000408  -0.162758  -0.141990
    28  H   -0.005669  -0.012241   0.000408   0.611542  -0.057775   0.009295
    29  N   -0.016161   0.004911  -0.162758  -0.057775   6.538090   0.328560
    30  O   -0.001034  -0.005878  -0.141990   0.009295   0.328560   7.827133
    31  O    0.000365   0.000285  -0.111545  -0.004912   0.531645  -0.074274
              31
     1  C   -0.062676
     2  C    0.019446
     3  H    0.000805
     4  H    0.000136
     5  C   -0.000623
     6  H   -0.000198
     7  C   -0.002117
     8  H    0.002112
     9  H   -0.000443
    10  C    0.005458
    11  H   -0.000155
    12  C    0.001428
    13  C    0.000251
    14  H    0.000013
    15  H    0.000012
    16  H    0.000011
    17  C   -0.001292
    18  H    0.000287
    19  H   -0.000036
    20  H   -0.000035
    21  C   -0.018245
    22  C    0.035704
    23  H   -0.004252
    24  H    0.004075
    25  H    0.000365
    26  O    0.000285
    27  O   -0.111545
    28  H   -0.004912
    29  N    0.531645
    30  O   -0.074274
    31  O    7.707602
          Atomic-Atomic Spin Densities.
               1          2          3          4          5          6
     1  C    0.757959   0.092217  -0.014866   0.001718   0.222353   0.013448
     2  C    0.092217   0.090462   0.004630   0.005736  -0.025456   0.000407
     3  H   -0.014866   0.004630   0.003670   0.000463  -0.018348  -0.000947
     4  H    0.001718   0.005736   0.000463   0.000389  -0.003570   0.000056
     5  C    0.222353  -0.025456  -0.018348  -0.003570   0.092804   0.005492
     6  H    0.013448   0.000407  -0.000947   0.000056   0.005492   0.000426
     7  C   -0.076245   0.015029   0.004127   0.001809  -0.040379   0.000740
     8  H   -0.001947   0.000482   0.000340   0.000071  -0.003426  -0.000090
     9  H   -0.001644  -0.000648   0.000128   0.000064  -0.000070  -0.000037
    10  C   -0.366006  -0.037016   0.009102  -0.000083  -0.176489  -0.014142
    11  H   -0.019084   0.002604   0.000334   0.000112  -0.013468  -0.000831
    12  C    0.111704  -0.030360   0.000206   0.000011   0.108670   0.009065
    13  C   -0.105011   0.006869   0.002728   0.000185  -0.051991  -0.005975
    14  H    0.005275  -0.001432  -0.000161  -0.000031   0.003960   0.000382
    15  H   -0.002212   0.000680   0.000049   0.000021  -0.002389  -0.000248
    16  H    0.000570   0.000656   0.000031   0.000032  -0.001217  -0.000066
    17  C    0.074794  -0.014895  -0.003254  -0.000201   0.028031   0.001823
    18  H   -0.013645  -0.003217   0.000084  -0.000332   0.000808  -0.000076
    19  H    0.009157  -0.000795  -0.000169  -0.000026   0.003351   0.000291
    20  H   -0.006871  -0.002881   0.000135  -0.000250   0.003685  -0.000090
    21  C   -0.614194  -0.121508   0.013950  -0.005010  -0.131533  -0.010314
    22  C   -0.052049   0.035869  -0.000602   0.000648  -0.016766   0.000224
    23  H    0.000949   0.000635  -0.000041  -0.000009   0.000071   0.000001
    24  H    0.005868   0.001501   0.000114   0.000066  -0.003758  -0.000110
    25  H   -0.013247  -0.000645  -0.000052  -0.000031   0.000959   0.000059
    26  O   -0.000025   0.000539  -0.000077  -0.000637   0.003541  -0.000057
    27  O   -0.000653   0.001537   0.000765   0.000075  -0.000232  -0.000050
    28  H   -0.003774  -0.006123  -0.000596  -0.000562   0.005202   0.000025
    29  N    0.000497  -0.002024   0.000270   0.000028  -0.001348  -0.000045
    30  O   -0.005579  -0.000822  -0.000095  -0.000078   0.000273   0.000008
    31  O   -0.000876   0.000533  -0.000039   0.000005   0.000076   0.000002
               7          8          9         10         11         12
     1  C   -0.076245  -0.001947  -0.001644  -0.366006  -0.019084   0.111704
     2  C    0.015029   0.000482  -0.000648  -0.037016   0.002604  -0.030360
     3  H    0.004127   0.000340   0.000128   0.009102   0.000334   0.000206
     4  H    0.001809   0.000071   0.000064  -0.000083   0.000112   0.000011
     5  C   -0.040379  -0.003426  -0.000070  -0.176489  -0.013468   0.108670
     6  H    0.000740  -0.000090  -0.000037  -0.014142  -0.000831   0.009065
     7  C    0.059822   0.004052  -0.001552   0.042472   0.007873  -0.033122
     8  H    0.004052  -0.000069  -0.000180   0.001016   0.000377  -0.001656
     9  H   -0.001552  -0.000180   0.002829  -0.004362   0.000163   0.004025
    10  C    0.042472   0.001016  -0.004362   0.363376   0.021416  -0.185915
    11  H    0.007873   0.000377   0.000163   0.021416   0.000798  -0.019095
    12  C   -0.033122  -0.001656   0.004025  -0.185915  -0.019095   0.196943
    13  C    0.018727   0.000889   0.000788   0.131031   0.013193  -0.120933
    14  H   -0.001438  -0.000166  -0.000031  -0.008770  -0.000746   0.009572
    15  H    0.000889   0.000058   0.000057   0.004037   0.000263  -0.005252
    16  H    0.001073   0.000025   0.000038   0.000540   0.000164  -0.001713
    17  C   -0.006457  -0.000666  -0.000984  -0.085120  -0.007131   0.066344
    18  H   -0.001486   0.000008  -0.000003   0.011267   0.000112  -0.004821
    19  H   -0.000492   0.000013  -0.000139  -0.009765  -0.000930   0.005455
    20  H   -0.002112  -0.000067   0.000055   0.005399   0.000303  -0.004699
    21  C   -0.000968   0.000236   0.003797   0.342709   0.014872  -0.062957
    22  C    0.024187   0.000835  -0.000138  -0.026375  -0.006769  -0.007087
    23  H   -0.000772  -0.000035  -0.000035  -0.000049  -0.000216  -0.000330
    24  H    0.003741   0.000225   0.000128  -0.005433   0.000236  -0.000983
    25  H    0.000015   0.000032   0.000002   0.006487   0.000374  -0.000335
    26  O   -0.000342   0.000010   0.000305   0.019461   0.005396  -0.040585
    27  O   -0.001846  -0.000155  -0.000061   0.000031   0.000072  -0.001172
    28  H   -0.005185  -0.000274  -0.000095   0.002649  -0.000071  -0.001032
    29  N    0.000606   0.000039   0.000061  -0.001296   0.000193   0.000546
    30  O   -0.000217   0.000015  -0.000005   0.002625   0.000038  -0.000373
    31  O   -0.000092  -0.000051  -0.000004  -0.000130  -0.000002  -0.000064
              13         14         15         16         17         18
     1  C   -0.105011   0.005275  -0.002212   0.000570   0.074794  -0.013645
     2  C    0.006869  -0.001432   0.000680   0.000656  -0.014895  -0.003217
     3  H    0.002728  -0.000161   0.000049   0.000031  -0.003254   0.000084
     4  H    0.000185  -0.000031   0.000021   0.000032  -0.000201  -0.000332
     5  C   -0.051991   0.003960  -0.002389  -0.001217   0.028031   0.000808
     6  H   -0.005975   0.000382  -0.000248  -0.000066   0.001823  -0.000076
     7  C    0.018727  -0.001438   0.000889   0.001073  -0.006457  -0.001486
     8  H    0.000889  -0.000166   0.000058   0.000025  -0.000666   0.000008
     9  H    0.000788  -0.000031   0.000057   0.000038  -0.000984  -0.000003
    10  C    0.131031  -0.008770   0.004037   0.000540  -0.085120   0.011267
    11  H    0.013193  -0.000746   0.000263   0.000164  -0.007131   0.000112
    12  C   -0.120933   0.009572  -0.005252  -0.001713   0.066344  -0.004821
    13  C    0.091887  -0.006380   0.004966   0.001487  -0.036347   0.001567
    14  H   -0.006380   0.000336  -0.000224  -0.000189   0.001449   0.000059
    15  H    0.004966  -0.000224   0.000253   0.000134  -0.001699   0.000004
    16  H    0.001487  -0.000189   0.000134   0.000111  -0.001024  -0.000029
    17  C   -0.036347   0.001449  -0.001699  -0.001024   0.001330   0.003396
    18  H    0.001567   0.000059   0.000004  -0.000029   0.003396   0.000298
    19  H   -0.005057   0.000271  -0.000284  -0.000110   0.003245  -0.000122
    20  H   -0.000198  -0.000036   0.000154  -0.000107   0.003083   0.000200
    21  C    0.061420  -0.001972   0.001124  -0.000478  -0.033631   0.006425
    22  C   -0.004852   0.000251  -0.000277   0.000187   0.003649  -0.001177
    23  H   -0.000106   0.000021  -0.000007  -0.000006   0.000212  -0.000084
    24  H    0.000546  -0.000078   0.000007   0.000007  -0.001170   0.000059
    25  H   -0.000327   0.000031  -0.000004   0.000006   0.001012   0.000008
    26  O    0.007410  -0.000266   0.000115   0.000076   0.005075  -0.001089
    27  O    0.000067  -0.000001  -0.000001   0.000000   0.000318  -0.000096
    28  H   -0.000350   0.000047  -0.000029  -0.000044   0.001420   0.000647
    29  N    0.000132  -0.000020   0.000007  -0.000000  -0.000786   0.000092
    30  O    0.000037   0.000002  -0.000000  -0.000001   0.000166  -0.000028
    31  O   -0.000006   0.000001  -0.000000   0.000000   0.000013  -0.000006
              19         20         21         22         23         24
     1  C    0.009157  -0.006871  -0.614194  -0.052049   0.000949   0.005868
     2  C   -0.000795  -0.002881  -0.121508   0.035869   0.000635   0.001501
     3  H   -0.000169   0.000135   0.013950  -0.000602  -0.000041   0.000114
     4  H   -0.000026  -0.000250  -0.005010   0.000648  -0.000009   0.000066
     5  C    0.003351   0.003685  -0.131533  -0.016766   0.000071  -0.003758
     6  H    0.000291  -0.000090  -0.010314   0.000224   0.000001  -0.000110
     7  C   -0.000492  -0.002112  -0.000968   0.024187  -0.000772   0.003741
     8  H    0.000013  -0.000067   0.000236   0.000835  -0.000035   0.000225
     9  H   -0.000139   0.000055   0.003797  -0.000138  -0.000035   0.000128
    10  C   -0.009765   0.005399   0.342709  -0.026375  -0.000049  -0.005433
    11  H   -0.000930   0.000303   0.014872  -0.006769  -0.000216   0.000236
    12  C    0.005455  -0.004699  -0.062957  -0.007087  -0.000330  -0.000983
    13  C   -0.005057  -0.000198   0.061420  -0.004852  -0.000106   0.000546
    14  H    0.000271  -0.000036  -0.001972   0.000251   0.000021  -0.000078
    15  H   -0.000284   0.000154   0.001124  -0.000277  -0.000007   0.000007
    16  H   -0.000110  -0.000107  -0.000478   0.000187  -0.000006   0.000007
    17  C    0.003245   0.003083  -0.033631   0.003649   0.000212  -0.001170
    18  H   -0.000122   0.000200   0.006425  -0.001177  -0.000084   0.000059
    19  H    0.000688   0.000669  -0.005336  -0.000108  -0.000012  -0.000035
    20  H    0.000669  -0.002342   0.005141   0.000201   0.000029   0.000006
    21  C   -0.005336   0.005141   0.715885  -0.099289  -0.001376   0.001686
    22  C   -0.000108   0.000201  -0.099289   0.164186   0.000391  -0.002151
    23  H   -0.000012   0.000029  -0.001376   0.000391  -0.000310  -0.000365
    24  H   -0.000035   0.000006   0.001686  -0.002151  -0.000365  -0.000569
    25  H    0.000091  -0.000049  -0.000125   0.004078  -0.000094   0.001025
    26  O    0.000370  -0.000629  -0.027402  -0.000489  -0.000051   0.000027
    27  O   -0.000004   0.000013  -0.008754   0.001897   0.000369  -0.000397
    28  H    0.000050   0.000281   0.006233  -0.002426   0.000334  -0.000253
    29  N   -0.000012  -0.000010   0.011197  -0.006708  -0.000157   0.000266
    30  O   -0.000004   0.000007   0.000294   0.002230  -0.000015   0.000056
    31  O   -0.000001   0.000001  -0.000019   0.000732   0.000009  -0.000007
              25         26         27         28         29         30
     1  C   -0.013247  -0.000025  -0.000653  -0.003774   0.000497  -0.005579
     2  C   -0.000645   0.000539   0.001537  -0.006123  -0.002024  -0.000822
     3  H   -0.000052  -0.000077   0.000765  -0.000596   0.000270  -0.000095
     4  H   -0.000031  -0.000637   0.000075  -0.000562   0.000028  -0.000078
     5  C    0.000959   0.003541  -0.000232   0.005202  -0.001348   0.000273
     6  H    0.000059  -0.000057  -0.000050   0.000025  -0.000045   0.000008
     7  C    0.000015  -0.000342  -0.001846  -0.005185   0.000606  -0.000217
     8  H    0.000032   0.000010  -0.000155  -0.000274   0.000039   0.000015
     9  H    0.000002   0.000305  -0.000061  -0.000095   0.000061  -0.000005
    10  C    0.006487   0.019461   0.000031   0.002649  -0.001296   0.002625
    11  H    0.000374   0.005396   0.000072  -0.000071   0.000193   0.000038
    12  C   -0.000335  -0.040585  -0.001172  -0.001032   0.000546  -0.000373
    13  C   -0.000327   0.007410   0.000067  -0.000350   0.000132   0.000037
    14  H    0.000031  -0.000266  -0.000001   0.000047  -0.000020   0.000002
    15  H   -0.000004   0.000115  -0.000001  -0.000029   0.000007  -0.000000
    16  H    0.000006   0.000076   0.000000  -0.000044  -0.000000  -0.000001
    17  C    0.001012   0.005075   0.000318   0.001420  -0.000786   0.000166
    18  H    0.000008  -0.001089  -0.000096   0.000647   0.000092  -0.000028
    19  H    0.000091   0.000370  -0.000004   0.000050  -0.000012  -0.000004
    20  H   -0.000049  -0.000629   0.000013   0.000281  -0.000010   0.000007
    21  C   -0.000125  -0.027402  -0.008754   0.006233   0.011197   0.000294
    22  C    0.004078  -0.000489   0.001897  -0.002426  -0.006708   0.002230
    23  H   -0.000094  -0.000051   0.000369   0.000334  -0.000157  -0.000015
    24  H    0.001025   0.000027  -0.000397  -0.000253   0.000266   0.000056
    25  H   -0.001373   0.001484  -0.000063  -0.000042  -0.000129   0.000007
    26  O    0.001484   0.890698  -0.000250   0.002397  -0.000946  -0.000127
    27  O   -0.000063  -0.000250   0.018951   0.000425  -0.000500   0.000009
    28  H   -0.000042   0.002397   0.000425  -0.002220  -0.001333   0.001066
    29  N   -0.000129  -0.000946  -0.000500  -0.001333   0.001929  -0.000438
    30  O    0.000007  -0.000127   0.000009   0.001066  -0.000438   0.001546
    31  O    0.000012   0.000006  -0.000223   0.000058  -0.000663   0.000126
              31
     1  C   -0.000876
     2  C    0.000533
     3  H   -0.000039
     4  H    0.000005
     5  C    0.000076
     6  H    0.000002
     7  C   -0.000092
     8  H   -0.000051
     9  H   -0.000004
    10  C   -0.000130
    11  H   -0.000002
    12  C   -0.000064
    13  C   -0.000006
    14  H    0.000001
    15  H   -0.000000
    16  H    0.000000
    17  C    0.000013
    18  H   -0.000006
    19  H   -0.000001
    20  H    0.000001
    21  C   -0.000019
    22  C    0.000732
    23  H    0.000009
    24  H   -0.000007
    25  H    0.000012
    26  O    0.000006
    27  O   -0.000223
    28  H    0.000058
    29  N   -0.000663
    30  O    0.000126
    31  O    0.002653
 Mulliken charges and spin densities:
               1          2
     1  C   -1.104895  -0.001418
     2  C   -0.575045   0.012566
     3  H    0.189122   0.001880
     4  H    0.149194   0.000670
     5  C    0.331372  -0.011165
     6  H    0.193793  -0.000626
     7  C   -0.440908   0.012458
     8  H    0.188698  -0.000060
     9  H    0.163706   0.002451
    10  C    0.719540   0.042666
    11  H    0.208895   0.000548
    12  C   -0.630679  -0.009942
    13  C   -0.363594   0.006398
    14  H    0.136247  -0.000284
    15  H    0.157195   0.000191
    16  H    0.155695   0.000151
    17  C   -0.274234   0.001993
    18  H    0.177117  -0.001177
    19  H    0.157530   0.000249
    20  H    0.163214  -0.000980
    21  C   -0.007255   0.060102
    22  C   -0.134186   0.012304
    23  H    0.160230  -0.001049
    24  H    0.143894   0.000255
    25  H    0.162490  -0.000834
    26  O   -0.070439   0.863936
    27  O    0.086770   0.010072
    28  H    0.232310  -0.003574
    29  N   -0.236656  -0.000549
    30  O   -0.010290   0.000724
    31  O   -0.028831   0.002044
 Sum of Mulliken charges =  -0.00000   1.00000
 Mulliken charges and spin densities with hydrogens summed into heavy atoms:
               1          2
     1  C   -1.104895  -0.001418
     2  C   -0.236728   0.015115
     5  C    0.525165  -0.011791
     7  C   -0.088504   0.014849
    10  C    0.928435   0.043214
    12  C   -0.630679  -0.009942
    13  C    0.085542   0.006457
    17  C    0.223627   0.000085
    21  C    0.225055   0.056528
    22  C    0.332428   0.010675
    26  O   -0.070439   0.863936
    27  O    0.086770   0.010072
    29  N   -0.236656  -0.000549
    30  O   -0.010290   0.000724
    31  O   -0.028831   0.002044
 Electronic spatial extent (au):  <R**2>=           3069.2469
 Charge=             -0.0000 electrons
 Dipole moment (field-independent basis, Debye):
    X=             -3.4027    Y=             -1.6100    Z=              0.1676  Tot=              3.7681
 Quadrupole moment (field-independent basis, Debye-Ang):
   XX=           -100.5990   YY=            -94.0560   ZZ=            -88.1777
   XY=              1.9088   XZ=             -1.8064   YZ=              4.6602
 Traceless Quadrupole moment (field-independent basis, Debye-Ang):
   XX=             -6.3214   YY=              0.2215   ZZ=              6.0999
   XY=              1.9088   XZ=             -1.8064   YZ=              4.6602
 Octapole moment (field-independent basis, Debye-Ang**2):
  XXX=            -22.5162  YYY=            -10.4092  ZZZ=             -4.4223  XYY=              6.4667
  XXY=              5.4364  XXZ=             -1.7655  XZZ=              8.8441  YZZ=             -1.0223
  YYZ=              3.1811  XYZ=              4.8974
 Hexadecapole moment (field-independent basis, Debye-Ang**3):
 XXXX=          -2916.9380 YYYY=           -713.7292 ZZZZ=           -571.1380 XXXY=              3.6924
 XXXZ=            -11.0449 YYYX=            -10.9390 YYYZ=             12.2075 ZZZX=            -11.7474
 ZZZY=             -5.4642 XXYY=           -565.0362 XXZZ=           -548.4573 YYZZ=           -206.5800
 XXYZ=             21.9143 YYXZ=             -7.5704 ZZXY=             -2.8090
 N-N= 1.141760973686D+03 E-N=-4.021991484470D+03  KE= 7.396402233967D+02
                          Isotropic Fermi Contact Couplings
        Atom                 a.u.       MegaHertz       Gauss      10(-4) cm-1
     1  C(13)             -0.02987     -33.57908     -11.98185     -11.20078
     2  C(13)              0.00183       2.06196       0.73576       0.68779
     3  H(1)               0.00057       2.53874       0.90589       0.84683
     4  H(1)               0.00016       0.70243       0.25064       0.23430
     5  C(13)              0.00039       0.44130       0.15747       0.14720
     6  H(1)              -0.00008      -0.35178      -0.12552      -0.11734
     7  C(13)              0.00243       2.72797       0.97341       0.90995
     8  H(1)              -0.00009      -0.38462      -0.13724      -0.12830
     9  H(1)               0.00112       5.02330       1.79244       1.67559
    10  C(13)              0.02704      30.40207      10.84821      10.14104
    11  H(1)              -0.00086      -3.84168      -1.37081      -1.28145
    12  C(13)             -0.00147      -1.64993      -0.58874      -0.55036
    13  C(13)              0.00057       0.64552       0.23034       0.21532
    14  H(1)              -0.00001      -0.05415      -0.01932      -0.01806
    15  H(1)               0.00005       0.20234       0.07220       0.06749
    16  H(1)              -0.00002      -0.09648      -0.03442      -0.03218
    17  C(13)              0.00060       0.67497       0.24085       0.22515
    18  H(1)              -0.00005      -0.23804      -0.08494      -0.07940
    19  H(1)               0.00011       0.48631       0.17353       0.16221
    20  H(1)              -0.00018      -0.79857      -0.28495      -0.26637
    21  C(13)              0.06599      74.18129      26.46973      24.74422
    22  C(13)             -0.00005      -0.05856      -0.02090      -0.01953
    23  H(1)              -0.00036      -1.62795      -0.58089      -0.54302
    24  H(1)               0.00019       0.86178       0.30750       0.28746
    25  H(1)              -0.00051      -2.27678      -0.81241      -0.75945
    26  O(17)              0.09904     -60.03741     -21.42284     -20.02632
    27  O(17)              0.00535      -3.24021      -1.15619      -1.08082
    28  H(1)              -0.00154      -6.87974      -2.45486      -2.29484
    29  N(14)             -0.00044      -0.14085      -0.05026      -0.04698
    30  O(17)              0.00005      -0.02898      -0.01034      -0.00967
    31  O(17)              0.00036      -0.21881      -0.07808      -0.07299
 --------------------------------------------------------
       Center         ----  Spin Dipole Couplings  ----
                      3XX-RR        3YY-RR        3ZZ-RR
 --------------------------------------------------------
     1   Atom       -0.019215      0.014022      0.005193
     2   Atom       -0.004953      0.009617     -0.004664
     3   Atom       -0.001955      0.004290     -0.002334
     4   Atom       -0.002971      0.003391     -0.000421
     5   Atom       -0.001050      0.004329     -0.003279
     6   Atom       -0.000610      0.002049     -0.001440
     7   Atom       -0.007972      0.013407     -0.005434
     8   Atom       -0.002025      0.002589     -0.000564
     9   Atom       -0.000919      0.001015     -0.000096
    10   Atom        0.018565     -0.006794     -0.011772
    11   Atom       -0.001908     -0.003608      0.005516
    12   Atom        0.003100      0.001273     -0.004373
    13   Atom        0.003334     -0.000975     -0.002359
    14   Atom        0.001197     -0.000192     -0.001005
    15   Atom        0.001323     -0.000188     -0.001135
    16   Atom        0.003055     -0.001345     -0.001710
    17   Atom        0.006327     -0.002340     -0.003987
    18   Atom        0.000461     -0.002842      0.002381
    19   Atom        0.008001     -0.004584     -0.003417
    20   Atom        0.001447     -0.000643     -0.000804
    21   Atom       -0.046999      0.061164     -0.014166
    22   Atom        0.003609     -0.010926      0.007317
    23   Atom        0.006983     -0.006986      0.000003
    24   Atom       -0.001657     -0.002023      0.003680
    25   Atom       -0.006016     -0.007333      0.013349
    26   Atom        0.319907     -1.190911      0.871004
    27   Atom       -0.009774      0.046301     -0.036527
    28   Atom       -0.005090      0.002192      0.002898
    29   Atom        0.003370     -0.000384     -0.002986
    30   Atom        0.002912      0.000507     -0.003419
    31   Atom       -0.002907      0.006205     -0.003298
 --------------------------------------------------------
                        XY            XZ            YZ
 --------------------------------------------------------
     1   Atom       -0.015605     -0.017326     -0.026756
     2   Atom        0.004665      0.002063      0.006235
     3   Atom       -0.000501      0.000265      0.001139
     4   Atom        0.001276      0.001278      0.003670
     5   Atom        0.003426     -0.000687      0.000240
     6   Atom        0.001788     -0.000003      0.000158
     7   Atom        0.002644     -0.001550     -0.009092
     8   Atom       -0.000793      0.000033     -0.004037
     9   Atom        0.001263     -0.002076     -0.002316
    10   Atom        0.045911     -0.043400     -0.033959
    11   Atom        0.002271     -0.011530     -0.002639
    12   Atom        0.006045     -0.000516     -0.001144
    13   Atom        0.002657     -0.000820     -0.000572
    14   Atom        0.001750     -0.001072     -0.000865
    15   Atom        0.001585      0.000090      0.000055
    16   Atom        0.001312     -0.001035     -0.000360
    17   Atom        0.003361      0.007058      0.002560
    18   Atom        0.008487      0.010494      0.008907
    19   Atom        0.002097      0.004948      0.000897
    20   Atom        0.002390      0.002556      0.001682
    21   Atom       -0.040734     -0.025498      0.066002
    22   Atom       -0.004576      0.018211     -0.006081
    23   Atom       -0.000686      0.009969     -0.000421
    24   Atom       -0.001881      0.004493     -0.003650
    25   Atom        0.000520      0.007288      0.002366
    26   Atom       -0.890581     -2.186212      1.008922
    27   Atom       -0.043353     -0.014106      0.020957
    28   Atom       -0.010722     -0.012237      0.006377
    29   Atom       -0.002173      0.001046     -0.000546
    30   Atom       -0.004732     -0.003103      0.002759
    31   Atom        0.003689      0.004947      0.006073
 --------------------------------------------------------


 ---------------------------------------------------------------------------------
              Anisotropic Spin Dipole Couplings in Principal Axis System
 ---------------------------------------------------------------------------------

       Atom             a.u.   MegaHertz   Gauss  10(-4) cm-1        Axes

              Baa    -0.0417    -5.594    -1.996    -1.866  0.7199  0.4538  0.5251
     1 C(13)  Bbb     0.0050     0.665     0.237     0.222  0.6939 -0.4543 -0.5587
              Bcc     0.0367     4.930     1.759     1.644 -0.0150  0.7666 -0.6420
 
              Baa    -0.0071    -0.954    -0.340    -0.318 -0.3433 -0.2425  0.9074
     2 C(13)  Bbb    -0.0063    -0.840    -0.300    -0.280  0.9002 -0.3604  0.2443
              Bcc     0.0134     1.794     0.640     0.599  0.2678  0.9007  0.3420
 
              Baa    -0.0027    -1.436    -0.512    -0.479 -0.4365 -0.1752  0.8825
     3 H(1)   Bbb    -0.0018    -0.971    -0.347    -0.324  0.8970 -0.0088  0.4419
              Bcc     0.0045     2.407     0.859     0.803 -0.0696  0.9845  0.1611
 
              Baa    -0.0035    -1.878    -0.670    -0.626  0.8835  0.0817 -0.4612
     4 H(1)   Bbb    -0.0024    -1.305    -0.466    -0.435  0.4267 -0.5464  0.7207
              Bcc     0.0060     3.183     1.136     1.062  0.1931  0.8335  0.5176
 
              Baa    -0.0038    -0.506    -0.181    -0.169  0.5104 -0.2402  0.8257
     5 C(13)  Bbb    -0.0022    -0.298    -0.106    -0.099  0.7401 -0.3664 -0.5640
              Bcc     0.0060     0.805     0.287     0.268  0.4380  0.8989 -0.0092
 
              Baa    -0.0016    -0.831    -0.296    -0.277  0.7386 -0.3903  0.5497
     6 H(1)   Bbb    -0.0014    -0.744    -0.266    -0.248 -0.5035  0.2229  0.8348
              Bcc     0.0030     1.575     0.562     0.525  0.4483  0.8933  0.0319
 
              Baa    -0.0093    -1.249    -0.446    -0.417  0.4115  0.2970  0.8616
     7 C(13)  Bbb    -0.0081    -1.091    -0.389    -0.364  0.9037 -0.2559 -0.3434
              Bcc     0.0174     2.340     0.835     0.781  0.1185  0.9200 -0.3737
 
              Baa    -0.0034    -1.841    -0.657    -0.614  0.2925  0.5577  0.7768
     8 H(1)   Bbb    -0.0020    -1.044    -0.373    -0.348  0.9520 -0.0930 -0.2917
              Bcc     0.0054     2.885     1.030     0.962 -0.0904  0.8248 -0.5581
 
              Baa    -0.0027    -1.459    -0.521    -0.487  0.6657  0.2168  0.7140
     9 H(1)   Bbb    -0.0012    -0.641    -0.229    -0.214 -0.6080  0.7124  0.3506
              Bcc     0.0039     2.100     0.749     0.701  0.4326  0.6675 -0.6061
 
              Baa    -0.0434    -5.826    -2.079    -1.943  0.1519  0.5629  0.8124
    10 C(13)  Bbb    -0.0415    -5.569    -1.987    -1.858  0.7081 -0.6354  0.3079
              Bcc     0.0849    11.395     4.066     3.801  0.6896  0.5285 -0.4951
 
              Baa    -0.0103    -5.507    -1.965    -1.837  0.8112 -0.0452  0.5830
    11 H(1)   Bbb    -0.0043    -2.271    -0.811    -0.758 -0.0735  0.9812  0.1783
              Bcc     0.0146     7.778     2.776     2.595 -0.5801 -0.1875  0.7927
 
              Baa    -0.0048    -0.644    -0.230    -0.215 -0.2831  0.4424  0.8509
    12 C(13)  Bbb    -0.0036    -0.484    -0.173    -0.161 -0.5945  0.6152 -0.5177
              Bcc     0.0084     1.127     0.402     0.376  0.7526  0.6525 -0.0889
 
              Baa    -0.0026    -0.346    -0.123    -0.115 -0.0780  0.4481  0.8906
    13 C(13)  Bbb    -0.0022    -0.290    -0.104    -0.097 -0.4438  0.7843 -0.4334
              Bcc     0.0047     0.636     0.227     0.212  0.8927  0.4291 -0.1377
 
              Baa    -0.0016    -0.830    -0.296    -0.277 -0.0594  0.5878  0.8069
    14 H(1)   Bbb    -0.0013    -0.702    -0.250    -0.234  0.6295 -0.6053  0.4872
              Bcc     0.0029     1.532     0.547     0.511  0.7747  0.5368 -0.3340
 
              Baa    -0.0012    -0.634    -0.226    -0.212 -0.5342  0.8449  0.0267
    15 H(1)   Bbb    -0.0011    -0.607    -0.217    -0.203 -0.0114 -0.0388  0.9992
              Bcc     0.0023     1.241     0.443     0.414  0.8453  0.5335  0.0303
 
              Baa    -0.0020    -1.042    -0.372    -0.348  0.1118  0.3160  0.9421
    16 H(1)   Bbb    -0.0017    -0.900    -0.321    -0.300 -0.3110  0.9116 -0.2689
              Bcc     0.0036     1.942     0.693     0.648  0.9438  0.2629 -0.2002
 
              Baa    -0.0077    -1.034    -0.369    -0.345 -0.4098 -0.1708  0.8960
    17 C(13)  Bbb    -0.0035    -0.468    -0.167    -0.156 -0.3393  0.9404  0.0240
              Bcc     0.0112     1.502     0.536     0.501  0.8467  0.2942  0.4433
 
              Baa    -0.0099    -5.265    -1.879    -1.756 -0.5333  0.8328 -0.1487
    18 H(1)   Bbb    -0.0090    -4.827    -1.722    -1.610 -0.6060 -0.2534  0.7540
              Bcc     0.0189    10.092     3.601     3.366  0.5902  0.4922  0.6398
 
              Baa    -0.0053    -2.825    -1.008    -0.942 -0.2955 -0.2807  0.9132
    19 H(1)   Bbb    -0.0049    -2.617    -0.934    -0.873 -0.2364  0.9476  0.2148
              Bcc     0.0102     5.441     1.942     1.815  0.9256  0.1524  0.3464
 
              Baa    -0.0025    -1.335    -0.477    -0.445 -0.3930 -0.2855  0.8741
    20 H(1)   Bbb    -0.0022    -1.177    -0.420    -0.393 -0.5574  0.8300  0.0205
              Bcc     0.0047     2.513     0.897     0.838  0.7313  0.4792  0.4853
 
              Baa    -0.0616    -8.266    -2.949    -2.757  0.9451  0.1606  0.2846
    21 C(13)  Bbb    -0.0522    -7.010    -2.501    -2.338 -0.1578 -0.5384  0.8278
              Bcc     0.1138    15.276     5.451     5.095 -0.2862  0.8272  0.4835
 
              Baa    -0.0134    -1.793    -0.640    -0.598 -0.5023  0.6031  0.6197
    22 C(13)  Bbb    -0.0120    -1.609    -0.574    -0.537  0.5663  0.7710 -0.2913
              Bcc     0.0254     3.402     1.214     1.135  0.6535 -0.2046  0.7288
 
              Baa    -0.0071    -3.789    -1.352    -1.264 -0.5071 -0.5293  0.6802
    23 H(1)   Bbb    -0.0070    -3.726    -1.329    -1.243 -0.2801  0.8476  0.4507
              Bcc     0.0141     7.515     2.682     2.507  0.8151 -0.0381  0.5781
 
              Baa    -0.0043    -2.273    -0.811    -0.758  0.7849 -0.2588 -0.5631
    24 H(1)   Bbb    -0.0037    -1.958    -0.699    -0.653  0.4232  0.8875  0.1821
              Bcc     0.0079     4.231     1.510     1.411  0.4526 -0.3812  0.8061
 
              Baa    -0.0085    -4.547    -1.622    -1.517  0.9070  0.2611 -0.3305
    25 H(1)   Bbb    -0.0075    -4.008    -1.430    -1.337 -0.2803  0.9598 -0.0109
              Bcc     0.0160     8.555     3.053     2.854  0.3144  0.1026  0.9437
 
              Baa    -1.6081   116.362    41.521    38.814  0.7661  0.1001  0.6349
    26 O(17)  Bbb    -1.6023   115.943    41.371    38.674  0.1139  0.9510 -0.2873
              Bcc     3.2104  -232.305   -82.892   -77.489 -0.6325  0.2924  0.7172
 
              Baa    -0.0427     3.093     1.104     1.032  0.3117 -0.0712  0.9475
    27 O(17)  Bbb    -0.0328     2.373     0.847     0.792  0.8255  0.5142 -0.2329
              Bcc     0.0755    -5.466    -1.950    -1.823 -0.4706  0.8547  0.2191
 
              Baa    -0.0158    -8.434    -3.009    -2.813  0.8349  0.3456  0.4284
    28 H(1)   Bbb    -0.0038    -2.041    -0.728    -0.681  0.0282  0.7504 -0.6604
              Bcc     0.0196    10.474     3.737     3.494 -0.5497  0.5635  0.6167
 
              Baa    -0.0032    -0.122    -0.044    -0.041 -0.1264  0.0947  0.9874
    29 N(14)  Bbb    -0.0014    -0.053    -0.019    -0.018  0.4220  0.9060 -0.0329
              Bcc     0.0045     0.175     0.063     0.059  0.8977 -0.4126  0.1545
 
              Baa    -0.0049     0.358     0.128     0.119  0.1759 -0.3185  0.9315
    30 O(17)  Bbb    -0.0031     0.227     0.081     0.076  0.6520  0.7467  0.1321
              Bcc     0.0081    -0.585    -0.209    -0.195  0.7376 -0.5840 -0.3390
 
              Baa    -0.0084     0.607     0.217     0.202 -0.5906 -0.1782  0.7870
    31 O(17)  Bbb    -0.0030     0.214     0.076     0.071  0.7178 -0.5617  0.4115
              Bcc     0.0113    -0.821    -0.293    -0.274  0.3687  0.8079  0.4597
 

 ---------------------------------------------------------------------------------

 Calling FoFJK, ICntrl=      2127 FMM=F ISym2X=0 I1Cent= 0 IOpClX= 1 NMat=1 NMatS=1 NMatT=0.
 ***** Axes restored to original set *****
 -------------------------------------------------------------------
 Center     Atomic                   Forces (Hartrees/Bohr)
 Number     Number              X              Y              Z
 -------------------------------------------------------------------
      1        6           0.019750324    0.017301783    0.038245522
      2        6          -0.000600641    0.000191570    0.000353959
      3        1           0.002016701   -0.002113424    0.000302368
      4        1          -0.000637055    0.000592605   -0.002745851
      5        6          -0.000698306    0.000902283    0.000864009
      6        1          -0.001333366   -0.002898111   -0.000773633
      7        6           0.001035277    0.000101917   -0.001204837
      8        1           0.002746329   -0.000724636    0.001316876
      9        1          -0.002072908   -0.000677790    0.002122233
     10        6          -0.005086681   -0.001848440   -0.009104497
     11        1          -0.000121056    0.001865583    0.002292707
     12        6          -0.001115704   -0.000156039    0.001439068
     13        6           0.000342306   -0.000470021   -0.000206657
     14        1          -0.000438391   -0.001419503    0.002593278
     15        1          -0.001752908   -0.001391973   -0.001727629
     16        1          -0.001227087    0.002428943    0.000531151
     17        6           0.000970936   -0.002054026   -0.004747459
     18        1          -0.001504985    0.000401706   -0.000485091
     19        1          -0.000238702    0.002676587    0.000032861
     20        1          -0.002892701   -0.002423201   -0.000869980
     21        6          -0.001263810   -0.001022964   -0.009580473
     22        6           0.000133517   -0.021530033    0.000439334
     23        1           0.002103141    0.001644602   -0.001622624
     24        1           0.004244359    0.000519103    0.007472400
     25        1          -0.001666191    0.002097786    0.000900933
     26        8          -0.009023173    0.003128611   -0.023400894
     27        8          -0.008120016    0.002857010    0.001718112
     28        1           0.002440054   -0.000464165   -0.003460339
     29        7          -0.006125008   -0.000862389    0.001425018
     30        8           0.000645385    0.010822891   -0.009916377
     31        8           0.009490360   -0.007476266    0.007796512
 -------------------------------------------------------------------
 Cartesian Forces:  Max     0.038245522 RMS     0.006762354

 GradGradGradGradGradGradGradGradGradGradGradGradGradGradGradGradGradGrad
 Berny optimization.
 FormGI is forming the generalized inverse of G from B-inverse, IUseBI=4.
 Internal  Forces:  Max     0.016632598 RMS     0.003262285
 Search for a local minimum.
 Step number   1 out of a maximum of  186
 All quantities printed in internal units (Hartrees-Bohrs-Radians)
 Mixed Optimization -- RFO/linear search
 Second derivative matrix not updated -- first step.
 ITU=  0
     Eigenvalues ---    0.00230   0.00282   0.00403   0.00497   0.00905
     Eigenvalues ---    0.01044   0.01413   0.01524   0.02226   0.02773
     Eigenvalues ---    0.02847   0.02892   0.03148   0.03292   0.03514
     Eigenvalues ---    0.03711   0.04146   0.04417   0.04700   0.04854
     Eigenvalues ---    0.05258   0.05341   0.05350   0.05575   0.05636
     Eigenvalues ---    0.05686   0.05732   0.05802   0.05810   0.06601
     Eigenvalues ---    0.06776   0.07150   0.07311   0.07550   0.08312
     Eigenvalues ---    0.08727   0.09147   0.09561   0.10385   0.12035
     Eigenvalues ---    0.12843   0.16000   0.16000   0.16000   0.16000
     Eigenvalues ---    0.16000   0.16000   0.16000   0.16000   0.16000
     Eigenvalues ---    0.16389   0.18616   0.21035   0.22317   0.23946
     Eigenvalues ---    0.24886   0.25000   0.25000   0.25000   0.26044
     Eigenvalues ---    0.27255   0.27614   0.27982   0.29384   0.29663
     Eigenvalues ---    0.30333   0.34536   0.34646   0.34670   0.34776
     Eigenvalues ---    0.34831   0.34864   0.34871   0.34888   0.34911
     Eigenvalues ---    0.34932   0.34961   0.35084   0.35139   0.35186
     Eigenvalues ---    0.35370   0.35403   0.38381   0.47133   0.52405
     Eigenvalues ---    1.05307   1.08422
 RFO step:  Lambda=-1.42135749D-02 EMin= 2.30000000D-03
 Linear search not attempted -- first point.
 Iteration  1 RMS(Cart)=  0.06752899 RMS(Int)=  0.00159218
 Iteration  2 RMS(Cart)=  0.00283700 RMS(Int)=  0.00055296
 Iteration  3 RMS(Cart)=  0.00000350 RMS(Int)=  0.00055296
 Iteration  4 RMS(Cart)=  0.00000000 RMS(Int)=  0.00055296
 Variable       Old X    -DE/DX   Delta X   Delta X   Delta X     New X
                                 (Linear)    (Quad)   (Total)
    R1        2.91805   0.00546   0.00000   0.02386   0.02349   2.94154
    R2        2.97380   0.00348   0.00000   0.01748   0.01770   2.99149
    R3        2.92990   0.00260   0.00000   0.00894   0.00894   2.93885
    R4        2.57513   0.01663   0.00000   0.03090   0.03090   2.60603
    R5        2.05820   0.00287   0.00000   0.00790   0.00790   2.06610
    R6        2.05884   0.00286   0.00000   0.00789   0.00789   2.06674
    R7        2.87912   0.00434   0.00000   0.00836   0.00858   2.88771
    R8        2.91597   0.00387   0.00000   0.01067   0.01117   2.92714
    R9        2.05950   0.00326   0.00000   0.00899   0.00899   2.06849
   R10        2.91909   0.00131   0.00000   0.00368   0.00403   2.92313
   R11        2.94044   0.00210   0.00000   0.00133   0.00125   2.94169
   R12        2.05785   0.00310   0.00000   0.00853   0.00853   2.06639
   R13        2.05078   0.00303   0.00000   0.00824   0.00824   2.05902
   R14        2.92087   0.00146   0.00000   0.00688   0.00676   2.92763
   R15        2.05897   0.00281   0.00000   0.00775   0.00775   2.06672
   R16        2.94093   0.00729   0.00000   0.02863   0.02793   2.96886
   R17        2.88640   0.00337   0.00000   0.01085   0.01085   2.89725
   R18        2.87305   0.00490   0.00000   0.01543   0.01543   2.88848
   R19        2.05738   0.00295   0.00000   0.00812   0.00812   2.06550
   R20        2.06253   0.00282   0.00000   0.00783   0.00783   2.07036
   R21        2.06215   0.00277   0.00000   0.00768   0.00768   2.06982
   R22        2.05857  -0.00102   0.00000  -0.00281  -0.00281   2.05576
   R23        2.06040   0.00245   0.00000   0.00677   0.00677   2.06717
   R24        2.06435   0.00344   0.00000   0.00956   0.00956   2.07391
   R25        2.73814  -0.00502   0.00000  -0.01261  -0.01261   2.72552
   R26        2.05025   0.00347   0.00000   0.00941   0.00941   2.05966
   R27        2.05450   0.00301   0.00000   0.00823   0.00823   2.06273
   R28        2.05539   0.00507   0.00000   0.01390   0.01390   2.06929
   R29        2.05374   0.00275   0.00000   0.00752   0.00752   2.06126
   R30        2.62874   0.00470   0.00000   0.00969   0.00969   2.63843
   R31        2.26586   0.01467   0.00000   0.01374   0.01374   2.27960
   R32        2.25444   0.01434   0.00000   0.01306   0.01306   2.26749
    A1        1.93369  -0.00123   0.00000  -0.02274  -0.02461   1.90908
    A2        1.89673   0.00182   0.00000   0.01896   0.01857   1.91530
    A3        1.93715  -0.00178   0.00000  -0.01718  -0.02201   1.91514
    A4        1.96039  -0.00192   0.00000  -0.01451  -0.01335   1.94704
    A5        1.93197  -0.00688   0.00000  -0.07474  -0.07538   1.85658
    A6        1.79992   0.01080   0.00000   0.11985   0.11990   1.91981
    A7        1.86409   0.00009   0.00000   0.00109   0.00100   1.86509
    A8        1.91867   0.00007   0.00000  -0.00098  -0.00048   1.91818
    A9        1.87728  -0.00121   0.00000  -0.01105  -0.01096   1.86632
   A10        1.92646   0.00044   0.00000   0.00286   0.00270   1.92916
   A11        1.90802   0.00076   0.00000   0.00281   0.00307   1.91108
   A12        1.96594  -0.00017   0.00000   0.00476   0.00415   1.97009
   A13        1.94086   0.00063   0.00000   0.00326   0.00372   1.94458
   A14        1.90122  -0.00052   0.00000   0.00211   0.00198   1.90320
   A15        1.93486   0.00092   0.00000  -0.00382  -0.00467   1.93018
   A16        2.06954  -0.00057   0.00000  -0.00103  -0.00109   2.06845
   A17        2.04435  -0.00113   0.00000  -0.00239  -0.00225   2.04210
   A18        1.53757   0.00069   0.00000   0.00115   0.00143   1.53900
   A19        2.04602   0.00062   0.00000   0.00641   0.00661   2.05263
   A20        1.97934  -0.00098   0.00000  -0.00335  -0.00311   1.97623
   A21        1.50201   0.00098   0.00000   0.00119   0.00048   1.50249
   A22        1.89389   0.00017   0.00000  -0.00085  -0.00101   1.89288
   A23        2.05804  -0.00074   0.00000  -0.00366  -0.00365   2.05439
   A24        1.96257  -0.00002   0.00000   0.00046   0.00086   1.96343
   A25        1.89517  -0.00173   0.00000  -0.02164  -0.02240   1.87276
   A26        1.91630  -0.00121   0.00000  -0.01711  -0.01787   1.89844
   A27        1.95323   0.00384   0.00000   0.06791   0.06756   2.02080
   A28        2.08569   0.00066   0.00000  -0.01273  -0.01302   2.07267
   A29        1.53682  -0.00109   0.00000  -0.00893  -0.00824   1.52858
   A30        2.04801  -0.00016   0.00000  -0.00104  -0.00153   2.04648
   A31        1.48891  -0.00110   0.00000  -0.00488  -0.00526   1.48365
   A32        1.95258   0.00153   0.00000  -0.00099  -0.00080   1.95178
   A33        2.07652  -0.00108   0.00000  -0.01456  -0.01472   2.06180
   A34        1.94051  -0.00040   0.00000  -0.00887  -0.00876   1.93175
   A35        2.08972   0.00339   0.00000   0.04527   0.04566   2.13538
   A36        1.88968  -0.00191   0.00000  -0.01378  -0.01432   1.87536
   A37        1.97459   0.00061   0.00000   0.00377   0.00377   1.97836
   A38        1.92073   0.00006   0.00000   0.00030   0.00030   1.92102
   A39        1.92404  -0.00002   0.00000  -0.00035  -0.00035   1.92370
   A40        1.87881  -0.00029   0.00000  -0.00129  -0.00129   1.87752
   A41        1.88110  -0.00030   0.00000  -0.00169  -0.00169   1.87941
   A42        1.88156  -0.00009   0.00000  -0.00100  -0.00100   1.88056
   A43        1.98683   0.00218   0.00000   0.01397   0.01398   2.00080
   A44        1.92478   0.00055   0.00000   0.00239   0.00236   1.92714
   A45        1.92009  -0.00245   0.00000  -0.01471  -0.01470   1.90539
   A46        1.86729  -0.00128   0.00000  -0.00609  -0.00613   1.86117
   A47        1.87886   0.00045   0.00000   0.00405   0.00410   1.88296
   A48        1.88226   0.00053   0.00000   0.00012   0.00009   1.88235
   A49        1.99606   0.00145   0.00000   0.02167   0.02082   2.01688
   A50        1.95054  -0.00569   0.00000  -0.04727  -0.04727   1.90327
   A51        1.86303   0.00219   0.00000   0.02283   0.02277   1.88580
   A52        1.83143   0.00227   0.00000   0.00161   0.00211   1.83353
   A53        1.94004  -0.00065   0.00000   0.00441   0.00386   1.94389
   A54        1.88099   0.00022   0.00000  -0.00601  -0.00592   1.87507
   A55        1.93642  -0.00235   0.00000  -0.01528  -0.01569   1.92073
   A56        1.90499   0.01093   0.00000   0.06986   0.06976   1.97476
   A57        1.89623  -0.00264   0.00000  -0.02052  -0.02071   1.87552
   A58        1.91498  -0.00306   0.00000  -0.00751  -0.00779   1.90720
   A59        1.89938   0.00042   0.00000  -0.01163  -0.01217   1.88722
   A60        1.91162  -0.00338   0.00000  -0.01560  -0.01548   1.89614
   A61        2.04205  -0.00115   0.00000  -0.00436  -0.00436   2.03769
   A62        2.07032  -0.00054   0.00000  -0.00205  -0.00205   2.06826
   A63        1.96035  -0.00081   0.00000  -0.00309  -0.00310   1.95726
   A64        2.25249   0.00135   0.00000   0.00508   0.00507   2.25756
    D1        0.67391   0.00421   0.00000   0.09505   0.09388   0.76779
    D2        2.98323   0.00276   0.00000   0.04771   0.04733   3.03056
    D3       -0.99366   0.00475   0.00000   0.08911   0.08911  -0.90456
    D4       -1.48788   0.00620   0.00000   0.11539   0.11437  -1.37351
    D5        0.82144   0.00475   0.00000   0.06805   0.06782   0.88926
    D6        3.12773   0.00674   0.00000   0.10944   0.10960  -3.04586
    D7        2.82771  -0.00677   0.00000  -0.02921  -0.02945   2.79826
    D8       -1.14615  -0.00821   0.00000  -0.07655  -0.07601  -1.22216
    D9        1.16014  -0.00622   0.00000  -0.03515  -0.03423   1.12592
   D10        0.31341  -0.00455   0.00000  -0.08806  -0.08760   0.22581
   D11       -1.76414  -0.00433   0.00000  -0.07054  -0.06980  -1.83394
   D12        2.46656  -0.00281   0.00000  -0.05125  -0.05026   2.41629
   D13        2.43827  -0.00444   0.00000  -0.09013  -0.09020   2.34807
   D14        0.36072  -0.00422   0.00000  -0.07261  -0.07240   0.28832
   D15       -1.69177  -0.00270   0.00000  -0.05331  -0.05286  -1.74463
   D16       -1.84338   0.00346   0.00000   0.00279   0.00188  -1.84150
   D17        2.36225   0.00369   0.00000   0.02031   0.01968   2.38193
   D18        0.30977   0.00521   0.00000   0.03961   0.03922   0.34898
   D19       -3.11650  -0.00056   0.00000  -0.01046  -0.01202  -3.12852
   D20        1.05441  -0.00242   0.00000  -0.03720  -0.03879   1.01562
   D21       -1.02917  -0.00314   0.00000  -0.04698  -0.04828  -1.07745
   D22        1.02089   0.00100   0.00000   0.01472   0.01512   1.03601
   D23       -1.09138  -0.00085   0.00000  -0.01202  -0.01165  -1.10303
   D24        3.10822  -0.00158   0.00000  -0.02180  -0.02114   3.08708
   D25       -1.05970   0.00366   0.00000   0.03884   0.03977  -1.01993
   D26        3.11121   0.00180   0.00000   0.01210   0.01300   3.12421
   D27        1.02763   0.00108   0.00000   0.00232   0.00351   1.03114
   D28       -0.85750   0.00016   0.00000   0.01052   0.01044  -0.84706
   D29        1.45487  -0.00053   0.00000   0.01357   0.01372   1.46860
   D30        3.11892   0.00038   0.00000   0.01430   0.01438   3.13330
   D31        1.19440   0.00058   0.00000   0.01298   0.01300   1.20740
   D32       -2.77641  -0.00012   0.00000   0.01604   0.01628  -2.76013
   D33       -1.11236   0.00079   0.00000   0.01676   0.01694  -1.09542
   D34       -2.95070   0.00176   0.00000   0.02206   0.02194  -2.92876
   D35       -0.63832   0.00106   0.00000   0.02512   0.02522  -0.61310
   D36        1.02573   0.00197   0.00000   0.02585   0.02588   1.05161
   D37       -2.45034   0.00268   0.00000   0.03255   0.03295  -2.41739
   D38       -0.30680  -0.00197   0.00000  -0.01244  -0.01242  -0.31923
   D39        1.72177  -0.00076   0.00000  -0.01647  -0.01633   1.70544
   D40        1.81502   0.00283   0.00000   0.03579   0.03610   1.85112
   D41       -2.32463  -0.00182   0.00000  -0.00921  -0.00927  -2.33390
   D42       -0.29606  -0.00060   0.00000  -0.01323  -0.01317  -0.30923
   D43       -0.33340   0.00184   0.00000   0.02679   0.02747  -0.30593
   D44        1.81013  -0.00281   0.00000  -0.01821  -0.01790   1.79224
   D45       -2.44448  -0.00160   0.00000  -0.02224  -0.02180  -2.46628
   D46       -0.60091   0.00015   0.00000  -0.01586  -0.01627  -0.61719
   D47       -2.83010   0.00028   0.00000  -0.01737  -0.01796  -2.84806
   D48        1.48466  -0.00003   0.00000  -0.01804  -0.01878   1.46588
   D49        1.64145   0.00005   0.00000  -0.01003  -0.00995   1.63150
   D50       -0.58773   0.00017   0.00000  -0.01154  -0.01163  -0.59937
   D51       -2.55616  -0.00013   0.00000  -0.01221  -0.01245  -2.56862
   D52       -2.54561  -0.00102   0.00000  -0.01241  -0.01201  -2.55762
   D53        1.50839  -0.00090   0.00000  -0.01393  -0.01370   1.49470
   D54       -0.46003  -0.00120   0.00000  -0.01459  -0.01452  -0.47455
   D55       -1.45497   0.00049   0.00000   0.00876   0.00881  -1.44616
   D56        2.89157   0.00126   0.00000   0.02035   0.02040   2.91197
   D57        0.66662   0.00353   0.00000   0.05519   0.05524   0.72186
   D58        2.57565  -0.00028   0.00000   0.00992   0.00999   2.58564
   D59        0.63900   0.00049   0.00000   0.02150   0.02157   0.66058
   D60       -1.58595   0.00276   0.00000   0.05635   0.05641  -1.52953
   D61        0.45714   0.00030   0.00000   0.01109   0.01103   0.46817
   D62       -1.47951   0.00107   0.00000   0.02268   0.02262  -1.45689
   D63        2.57873   0.00334   0.00000   0.05753   0.05746   2.63619
   D64       -1.50335  -0.00316   0.00000  -0.05648  -0.05615  -1.55949
   D65        2.56456  -0.00033   0.00000  -0.00052  -0.00051   2.56405
   D66        0.45996   0.00035   0.00000   0.01016   0.01009   0.47005
   D67        0.57098  -0.00205   0.00000  -0.04921  -0.04906   0.52193
   D68       -1.64430   0.00078   0.00000   0.00675   0.00658  -1.63772
   D69        2.53429   0.00147   0.00000   0.01743   0.01718   2.55147
   D70        2.79491  -0.00251   0.00000  -0.05339  -0.05306   2.74185
   D71        0.57962   0.00032   0.00000   0.00256   0.00258   0.58220
   D72       -1.52497   0.00101   0.00000   0.01325   0.01318  -1.51179
   D73        1.45031  -0.00222   0.00000  -0.03074  -0.03173   1.41858
   D74       -2.88403  -0.00102   0.00000  -0.03426  -0.03510  -2.91913
   D75       -0.65903  -0.00110   0.00000  -0.02171  -0.02248  -0.68151
   D76       -0.45685  -0.00030   0.00000  -0.01072  -0.01073  -0.46759
   D77        1.49200   0.00090   0.00000  -0.01424  -0.01411   1.47789
   D78       -2.56619   0.00081   0.00000  -0.00169  -0.00148  -2.56767
   D79       -2.59468  -0.00038   0.00000   0.00966   0.00959  -2.58509
   D80       -0.64583   0.00082   0.00000   0.00614   0.00622  -0.63961
   D81        1.57917   0.00074   0.00000   0.01869   0.01884   1.59801
   D82        0.79820   0.00036   0.00000   0.00761   0.00748   0.80568
   D83       -1.30416   0.00028   0.00000   0.00650   0.00637  -1.29779
   D84        2.90586   0.00037   0.00000   0.00777   0.00764   2.91350
   D85       -0.83370   0.00117   0.00000   0.01743   0.01756  -0.81614
   D86       -2.93606   0.00109   0.00000   0.01632   0.01646  -2.91960
   D87        1.27397   0.00118   0.00000   0.01759   0.01772   1.29169
   D88        3.11988  -0.00147   0.00000  -0.02479  -0.02479   3.09509
   D89        1.01752  -0.00155   0.00000  -0.02589  -0.02590   0.99162
   D90       -1.05565  -0.00146   0.00000  -0.02463  -0.02463  -1.08028
   D91       -0.94212   0.00018   0.00000   0.00806   0.00856  -0.93357
   D92       -3.04092  -0.00007   0.00000   0.00460   0.00507  -3.03585
   D93        1.16819   0.00047   0.00000   0.01213   0.01259   1.18078
   D94        0.83881   0.00028   0.00000   0.02243   0.02210   0.86091
   D95       -1.25999   0.00003   0.00000   0.01897   0.01862  -1.24137
   D96        2.94912   0.00057   0.00000   0.02651   0.02614   2.97525
   D97        3.08702   0.00079   0.00000   0.03578   0.03568   3.12269
   D98        0.98822   0.00054   0.00000   0.03232   0.03219   1.02041
   D99       -1.08586   0.00108   0.00000   0.03985   0.03971  -1.04615
   D100      -1.63984   0.00037   0.00000   0.01146   0.01114  -1.62870
   D101       2.47070   0.00047   0.00000   0.01195   0.01194   2.48264
   D102       0.40183  -0.00004   0.00000   0.00892   0.00925   0.41108
   D103      -0.04838  -0.00016   0.00000  -0.00356  -0.00355  -0.05193
   D104       3.10059   0.00016   0.00000   0.00331   0.00330   3.10388
   D105      -3.13280   0.00039   0.00000   0.00824   0.00825  -3.12456
         Item               Value     Threshold  Converged?
 Maximum Force            0.016633     0.000450     NO 
 RMS     Force            0.003262     0.000300     NO 
 Maximum Displacement     0.246410     0.001800     NO 
 RMS     Displacement     0.066813     0.001200     NO 
 Predicted change in Energy=-8.362289D-03
 GradGradGradGradGradGradGradGradGradGradGradGradGradGradGradGradGradGrad

                          Input orientation:                          
 ---------------------------------------------------------------------
 Center     Atomic      Atomic             Coordinates (Angstroms)
 Number     Number       Type             X           Y           Z
 ---------------------------------------------------------------------
      1          6           0        0.022150    0.972456    0.318195
      2          6           0       -0.293403   -1.288094   -1.027712
      3          1           0        0.290457   -2.210914   -0.973995
      4          1           0       -0.596981   -1.165051   -2.071174
      5          6           0       -1.519429   -1.394703   -0.121835
      6          1           0       -2.056437   -2.334458   -0.285007
      7          6           0       -1.114294   -1.016896    1.322422
      8          1           0       -0.114866   -1.304712    1.660081
      9          1           0       -1.837548   -1.340649    2.070276
     10          6           0       -1.331341    0.453492    0.885413
     11          1           0       -1.702984    1.171787    1.621639
     12          6           0       -2.356594   -0.083466   -0.177010
     13          6           0       -3.742897   -0.265307    0.452013
     14          1           0       -3.717532   -0.783354    1.414129
     15          1           0       -4.386983   -0.844601   -0.218724
     16          1           0       -4.217129    0.709087    0.611223
     17          6           0       -2.554240    0.588801   -1.535451
     18          1           0       -1.634150    0.791275   -2.079405
     19          1           0       -3.064859    1.548746   -1.415479
     20          1           0       -3.184674   -0.051112   -2.165927
     21          6           0        0.654054   -0.130730   -0.625027
     22          6           0        0.977231    1.337646    1.489952
     23          1           0        1.923503    1.714820    1.097785
     24          1           0        1.174381    0.496434    2.162681
     25          1           0        0.503689    2.137244    2.061072
     26          8           0       -0.198730    2.080214   -0.472926
     27          8           0        1.750604   -0.766492    0.063138
     28          1           0        1.064917    0.369686   -1.501791
     29          7           0        3.023616   -0.238423   -0.160345
     30          8           0        3.140444    0.669421   -0.946066
     31          8           0        3.865981   -0.801225    0.482656
 ---------------------------------------------------------------------
                    Distance matrix (angstroms):
                    1          2          3          4          5
     1  C    0.000000
     2  C    2.649740   0.000000
     3  H    3.446097   1.093332   0.000000
     4  H    3.265171   1.093669   1.756467   0.000000
     5  C    2.858939   1.528109   2.160571   2.168772   0.000000
     6  H    3.952222   2.180545   2.449057   2.586101   1.094597
     7  C    2.501499   2.504104   2.944917   3.435994   1.546851
     8  H    2.646682   2.693768   2.814933   3.764865   2.270709
     9  H    3.446552   3.461888   3.814886   4.326829   2.215732
    10  C    1.556598   2.787559   3.631348   3.449692   2.113232
    11  H    2.171357   3.880335   4.706782   4.507874   3.108097
    12  C    2.649268   2.536055   3.488280   2.802485   1.556674
    13  C    3.965545   3.890332   4.699663   4.131924   2.559033
    14  H    4.274244   4.235800   4.879041   4.693705   2.750380
    15  H    4.799004   4.196253   4.931095   4.230647   2.921450
    16  H    4.257548   4.697921   5.599791   4.879868   3.498699
    17  C    3.197027   2.981932   4.030625   2.682137   2.646401
    18  H    2.919699   2.688388   3.733521   2.214271   2.936621
    19  H    3.587110   3.984845   5.058468   3.726265   3.567319
    20  H    4.183572   3.344414   4.261688   2.818864   2.959154
    21  C    1.583031   1.548975   2.140362   2.173994   2.564149
    22  C    1.555172   3.853265   4.374354   4.628526   4.036942
    23  H    2.184950   4.295335   4.729746   4.968783   4.796914
    24  H    2.226289   3.939231   4.236720   4.880962   4.006498
    25  H    2.150868   4.680693   5.306937   5.402970   4.618738
    26  O    1.379054   3.415004   4.347891   3.639334   3.733974
    27  O    2.465065   2.374866   2.300875   3.197702   3.334963
    28  H    2.182439   2.194998   2.745514   2.332706   3.419969
    29  N    3.271701   3.585631   3.467406   4.197455   4.688040
    30  O    3.378452   3.953459   4.052102   4.312714   5.162788
    31  O    4.236511   4.451823   4.110161   5.154847   5.451629
                    6          7          8          9         10
     6  H    0.000000
     7  C    2.281980   0.000000
     8  H    2.934867   1.093484   0.000000
     9  H    2.565721   1.089586   1.771210   0.000000
    10  C    3.109391   1.549234   2.274028   2.208865   0.000000
    11  H    4.006743   2.286137   2.942218   2.555723   1.093662
    12  C    2.273483   2.159374   3.145106   2.626825   1.571054
    13  C    2.769248   2.869156   3.962626   2.721303   2.553451
    14  H    2.837644   2.615301   3.648494   2.067715   2.739203
    15  H    2.766860   3.621507   4.689626   3.461965   3.498730
    16  H    3.838617   3.621106   4.688715   3.463041   2.910031
    17  C    3.218208   3.580383   4.443801   4.151830   2.715580
    18  H    3.628829   3.887436   4.548092   4.669723   2.999323
    19  H    4.168232   4.228868   5.128718   4.690989   3.082008
    20  H    3.166141   4.169867   5.062961   4.628506   3.605572
    21  C    3.509814   2.775770   2.681640   3.864795   2.562135
    22  C    5.083107   3.153793   2.864206   3.928488   2.544936
    23  H    5.843689   4.091570   3.686285   4.942381   3.497150
    24  H    4.944018   2.869536   2.271319   3.529183   2.812810
    25  H    5.661665   3.621060   3.520009   4.192519   2.754002
    26  O    4.793300   3.695081   4.001809   4.566826   2.402939
    27  O    4.131983   3.139448   2.513938   4.151276   3.415096
    28  H    4.305323   3.827237   3.767351   4.910113   3.383462
    29  N    5.496894   4.463957   3.781665   5.460905   4.531888
    30  O    6.038863   5.108081   4.613702   6.157849   4.837127
    31  O    6.165642   5.055181   4.181742   5.944893   5.361779
                   11         12         13         14         15
    11  H    0.000000
    12  C    2.288669   0.000000
    13  C    2.755814   1.533158   0.000000
    14  H    2.814967   2.207650   1.093015   0.000000
    15  H    3.828395   2.168766   1.095589   1.765821   0.000000
    16  H    2.748810   2.170493   1.095302   1.766815   1.769635
    17  C    3.321404   1.528519   2.468283   3.454863   2.673455
    18  H    3.721190   2.214995   3.459951   4.361733   3.703554
    19  H    3.349759   2.167847   2.690363   3.724427   2.984685
    20  H    4.246945   2.154659   2.685350   3.692820   2.422142
    21  C    3.507091   3.044167   4.528941   4.867734   5.107519
    22  C    2.688570   3.989074   5.091796   5.152202   6.037928
    23  H    3.704149   4.814371   6.037054   6.177558   6.935854
    24  H    3.004673   4.275304   5.261774   5.111653   6.196631
    25  H    2.448391   4.256969   5.137589   5.173696   6.165026
    26  O    2.734085   3.070090   4.349495   4.913549   5.114746
    27  O    4.255952   4.170524   5.530006   5.632581   6.144552
    28  H    4.249760   3.696907   5.228350   5.718732   5.730965
    29  N    5.244513   5.382467   6.794219   6.943990   7.435579
    30  O    5.504932   5.601402   7.085812   7.396817   7.712551
    31  O    6.016929   6.298474   7.627789   7.640525   8.282827
                   16         17         18         19         20
    16  H    0.000000
    17  C    2.718065   0.000000
    18  H    3.730685   1.087863   0.000000
    19  H    2.477958   1.093900   1.749711   0.000000
    20  H    3.058828   1.097468   1.766699   1.771178   0.000000
    21  C    5.095294   3.411707   2.863771   4.156412   4.137214
    22  C    5.305528   4.710108   4.456247   4.982428   5.711003
    23  H    6.241442   5.315264   4.858432   5.588187   6.313779
    24  H    5.614323   5.252364   5.096084   5.646392   6.167497
    25  H    5.140799   4.968257   4.850313   5.016699   6.021664
    26  O    4.382111   2.983571   2.510492   3.063586   4.040379
    27  O    6.171836   4.787900   4.298103   5.543944   5.462368
    28  H    5.699125   3.625939   2.792191   4.295658   4.321708
    29  N    7.343125   5.804110   5.141775   6.468296   6.526891
    30  O    7.520678   5.725670   4.908773   6.284850   6.481847
    31  O    8.224003   6.871984   6.273089   7.560543   7.568976
                   21         22         23         24         25
    21  C    0.000000
    22  C    2.594938   0.000000
    23  H    2.825887   1.091552   0.000000
    24  H    2.904374   1.095020   1.783158   0.000000
    25  H    3.518727   1.090769   1.766985   1.775503   0.000000
    26  O    2.374584   2.405657   2.665430   3.367524   2.630169
    27  O    1.442286   2.657311   2.693938   2.516961   3.738746
    28  H    1.089926   3.145658   3.050304   3.668297   4.016620
    29  N    2.417096   3.065153   2.570662   3.058780   4.114429
    30  O    2.631623   3.325688   2.598294   3.682341   4.260265
    31  O    3.463091   3.732866   3.237605   3.427989   4.736138
                   26         27         28         29         30
    26  O    0.000000
    27  O    3.491562   0.000000
    28  H    2.362472   2.051846   0.000000
    29  N    3.982123   1.396196   2.450669   0.000000
    30  O    3.655719   2.238749   2.169444   1.206311   0.000000
    31  O    5.073234   2.156854   3.626986   1.199906   2.174960
                   31
    31  O    0.000000
 Stoichiometry    C10H16NO4(2)
 Framework group  C1[X(C10H16NO4)]
 Deg. of freedom    87
 Full point group                 C1      NOp   1
 Largest Abelian subgroup         C1      NOp   1
 Largest concise Abelian subgroup C1      NOp   1
                         Standard orientation:                         
 ---------------------------------------------------------------------
 Center     Atomic      Atomic             Coordinates (Angstroms)
 Number     Number       Type             X           Y           Z
 ---------------------------------------------------------------------
      1          6           0        0.032375    0.959065    0.314087
      2          6           0       -0.324591   -1.305738   -1.014209
      3          1           0        0.249012   -2.235013   -0.961265
      4          1           0       -0.638352   -1.185464   -2.054978
      5          6           0       -1.541578   -1.392438   -0.094132
      6          1           0       -2.091320   -2.326789   -0.245509
      7          6           0       -1.115942   -1.010670    1.343170
      8          1           0       -0.116234   -1.308159    1.671488
      9          1           0       -1.834527   -1.321361    2.100999
     10          6           0       -1.320664    0.459491    0.899501
     11          1           0       -1.675640    1.186554    1.635346
     12          6           0       -2.363930   -0.071811   -0.148127
     13          6           0       -3.745147   -0.233532    0.497364
     14          1           0       -3.715086   -0.745999    1.462328
     15          1           0       -4.403413   -0.809271   -0.162580
     16          1           0       -4.206153    0.747316    0.655792
     17          6           0       -2.568876    0.594485   -1.508427
     18          1           0       -1.652620    0.782830   -2.063807
     19          1           0       -3.066872    1.561074   -1.388740
     20          1           0       -3.213750   -0.041785   -2.127889
     21          6           0        0.640765   -0.157168   -0.629244
     22          6           0        1.004692    1.320102    1.472883
     23          1           0        1.950865    1.683745    1.067905
     24          1           0        1.199505    0.480725    2.148578
     25          1           0        0.546936    2.128658    2.044263
     26          8           0       -0.184375    2.064526   -0.481377
     27          8           0        1.737434   -0.801591    0.050628
     28          1           0        1.047623    0.333060   -1.513598
     29          7           0        3.013952   -0.289883   -0.190243
     30          8           0        3.132591    0.611745   -0.982819
     31          8           0        3.856817   -0.858637    0.446839
 ---------------------------------------------------------------------
 Rotational constants (GHZ):           1.2873520           0.4116876           0.3945870
 Standard basis: 6-31++G(d,p) (6D, 7F)
 There are   381 symmetry adapted cartesian basis functions of A   symmetry.
 There are   381 symmetry adapted basis functions of A   symmetry.
   381 basis functions,   608 primitive gaussians,   381 cartesian basis functions
    58 alpha electrons       57 beta electrons
       nuclear repulsion energy      1137.8760577703 Hartrees.
 NAtoms=   31 NActive=   31 NUniq=   31 SFac= 1.00D+00 NAtFMM=   60 NAOKFM=F Big=F
 Integral buffers will be    131072 words long.
 Raffenetti 2 integral format.
 Two-electron integral symmetry is turned on.
 Nuclear repulsion after empirical dispersion term =     1137.8477551737 Hartrees.
 One-electron integrals computed using PRISM.
 NBasis=   381 RedAO= T EigKep=  1.35D-06  NBF=   381
 NBsUse=   381 1.00D-06 EigRej= -1.00D+00 NBFU=   381
 Initial guess from the checkpoint file:  "Alpha-Pinene-RO-NO3up-Odown-Conf02-wb97-opt.chk"
 B after Tr=     0.000000   -0.000000    0.000000
         Rot=    0.999976    0.002206   -0.004572    0.004743 Ang=   0.80 deg.
 Initial guess <Sx>= 0.0000 <Sy>= 0.0000 <Sz>= 0.5000 <S**2>= 0.7542 S= 0.5021
 ExpMin= 3.60D-02 ExpMax= 5.48D+03 ExpMxC= 8.25D+02 IAcc=3 IRadAn=         7 AccDes= 0.00D+00
 Harris functional with IExCor= 4639 and IRadAn=       7 diagonalized for initial guess.
 HarFok:  IExCor= 4639 AccDes= 0.00D+00 IRadAn=         7 IDoV= 1 UseB2=F ITyADJ=14
 ICtDFT=  3500011 ScaDFX=  1.000000  1.000000  1.000000  1.000000
 FoFCou: FMM=F IPFlag=           0 FMFlag=      100000 FMFlg1=           0
         NFxFlg=           0 DoJE=T BraDBF=F KetDBF=T FulRan=T
         wScrn=  0.000000 ICntrl=       500 IOpCl=  0 I1Cent=   200000004 NGrid=           0
         NMat0=    1 NMatS0=      1 NMatT0=    0 NMatD0=    1 NMtDS0=    0 NMtDT0=    0
 Petite list used in FoFCou.
 Requested convergence on RMS density matrix=1.00D-08 within 128 cycles.
 Requested convergence on MAX density matrix=1.00D-06.
 Requested convergence on             energy=1.00D-06.
 No special actions if energy rises.
 Restarting incremental Fock formation.
 Restarting incremental Fock formation.
 SCF Done:  E(UwB97XD) =  -745.934117205     A.U. after   60 cycles
            NFock= 60  Conv=0.80D-08     -V/T= 2.0089
 <Sx>= 0.0000 <Sy>= 0.0000 <Sz>= 0.5000 <S**2>= 0.7542 S= 0.5021
 <L.S>= 0.000000000000E+00
 Annihilation of the first spin contaminant:
 S**2 before annihilation     0.7542,   after     0.7500
 Calling FoFJK, ICntrl=      2127 FMM=F ISym2X=0 I1Cent= 0 IOpClX= 1 NMat=1 NMatS=1 NMatT=0.
 ***** Axes restored to original set *****
 -------------------------------------------------------------------
 Center     Atomic                   Forces (Hartrees/Bohr)
 Number     Number              X              Y              Z
 -------------------------------------------------------------------
      1        6          -0.020278334   -0.001615686    0.008939033
      2        6          -0.000087165    0.000239235    0.001716049
      3        1           0.000368166    0.000109079    0.000092389
      4        1           0.000500587    0.000434942    0.000218213
      5        6          -0.001256502    0.000021244    0.001635607
      6        1           0.000585867   -0.000636352   -0.000727095
      7        6          -0.002933857   -0.001227889    0.001855678
      8        1          -0.000240550   -0.000660362   -0.000345674
      9        1           0.000529668   -0.001349381    0.000111691
     10        6           0.006627182   -0.003195914   -0.000062266
     11        1          -0.001241580    0.000439396    0.000466392
     12        6           0.003832774    0.001056763   -0.000082767
     13        6           0.000044178    0.000245215    0.000962153
     14        1          -0.000270225    0.000283690   -0.000179477
     15        1           0.000069983   -0.000093036   -0.000096168
     16        1          -0.000005180    0.000105713   -0.000013925
     17        6          -0.000718539    0.001546751    0.002060830
     18        1           0.002791170    0.000665336   -0.000400380
     19        1           0.000092954    0.000266618    0.000056503
     20        1           0.000475718    0.000026200    0.000225659
     21        6           0.003963079    0.000405889   -0.005100254
     22        6          -0.002386059    0.003787276   -0.007130557
     23        1          -0.000104965    0.001576910    0.000720592
     24        1          -0.002881702    0.000763345   -0.003673361
     25        1           0.000313280    0.001266800    0.001123409
     26        8           0.009825122   -0.000694054    0.000228297
     27        8           0.002237253   -0.002270315   -0.001215843
     28        1          -0.000836357   -0.000292948   -0.000643370
     29        7          -0.002065542   -0.002248582   -0.001546655
     30        8           0.001021339    0.001307413   -0.000722716
     31        8           0.002028236   -0.000263298    0.001528013
 -------------------------------------------------------------------
 Cartesian Forces:  Max     0.020278334 RMS     0.003077420

 GradGradGradGradGradGradGradGradGradGradGradGradGradGradGradGradGradGrad
 Berny optimization.
 Using GEDIIS/GDIIS optimizer.
 FormGI is forming the generalized inverse of G from B-inverse, IUseBI=4.
 Internal  Forces:  Max     0.008123483 RMS     0.001802556
 Search for a local minimum.
 Step number   2 out of a maximum of  186
 All quantities printed in internal units (Hartrees-Bohrs-Radians)
 Mixed Optimization -- RFO/linear search
 Update second derivatives using D2CorX and points    1    2
 DE= -4.83D-03 DEPred=-8.36D-03 R= 5.77D-01
 TightC=F SS=  1.41D+00  RLast= 4.28D-01 DXNew= 5.0454D-01 1.2853D+00
 Trust test= 5.77D-01 RLast= 4.28D-01 DXMaxT set to 5.05D-01
 ITU=  1  0
 Use linear search instead of GDIIS.
     Eigenvalues ---    0.00230   0.00277   0.00403   0.00500   0.00981
     Eigenvalues ---    0.01050   0.01413   0.01548   0.02197   0.02765
     Eigenvalues ---    0.02821   0.02885   0.03208   0.03299   0.03589
     Eigenvalues ---    0.03750   0.04323   0.04422   0.04721   0.04901
     Eigenvalues ---    0.05240   0.05265   0.05296   0.05325   0.05642
     Eigenvalues ---    0.05682   0.05723   0.05790   0.05879   0.06011
     Eigenvalues ---    0.06754   0.07320   0.07421   0.08049   0.08340
     Eigenvalues ---    0.08812   0.09397   0.09840   0.11193   0.11978
     Eigenvalues ---    0.12562   0.15942   0.16000   0.16000   0.16000
     Eigenvalues ---    0.16000   0.16000   0.16000   0.16000   0.16153
     Eigenvalues ---    0.17442   0.18736   0.21120   0.22899   0.24164
     Eigenvalues ---    0.24921   0.24995   0.25000   0.25247   0.26095
     Eigenvalues ---    0.27106   0.27727   0.28962   0.29620   0.29837
     Eigenvalues ---    0.30554   0.34445   0.34580   0.34658   0.34724
     Eigenvalues ---    0.34792   0.34845   0.34870   0.34896   0.34920
     Eigenvalues ---    0.34942   0.34965   0.35112   0.35161   0.35339
     Eigenvalues ---    0.35389   0.35568   0.38654   0.47043   0.52155
     Eigenvalues ---    1.04189   1.07734
 RFO step:  Lambda=-2.45860822D-03 EMin= 2.30254196D-03
 Quartic linear search produced a step of -0.24957.
 Iteration  1 RMS(Cart)=  0.04919308 RMS(Int)=  0.00066631
 Iteration  2 RMS(Cart)=  0.00126174 RMS(Int)=  0.00015968
 Iteration  3 RMS(Cart)=  0.00000082 RMS(Int)=  0.00015968
 Variable       Old X    -DE/DX   Delta X   Delta X   Delta X     New X
                                 (Linear)    (Quad)   (Total)
    R1        2.94154  -0.00363  -0.00586  -0.00260  -0.00838   2.93316
    R2        2.99149   0.00775  -0.00442   0.03038   0.02600   3.01750
    R3        2.93885  -0.00812  -0.00223  -0.01787  -0.02010   2.91874
    R4        2.60603  -0.00226  -0.00771   0.01024   0.00252   2.60856
    R5        2.06610   0.00011  -0.00197   0.00371   0.00174   2.06784
    R6        2.06674  -0.00030  -0.00197   0.00283   0.00086   2.06760
    R7        2.88771  -0.00044  -0.00214   0.00482   0.00260   2.89031
    R8        2.92714  -0.00286  -0.00279   0.00179  -0.00106   2.92608
    R9        2.06849   0.00037  -0.00224   0.00474   0.00249   2.07098
   R10        2.92313   0.00070  -0.00101  -0.00024  -0.00129   2.92184
   R11        2.94169  -0.00082  -0.00031   0.00332   0.00311   2.94480
   R12        2.06639  -0.00015  -0.00213   0.00343   0.00130   2.06768
   R13        2.05902   0.00013  -0.00206   0.00389   0.00183   2.06085
   R14        2.92763   0.00301  -0.00169   0.00986   0.00803   2.93566
   R15        2.06672   0.00102  -0.00193   0.00560   0.00366   2.07038
   R16        2.96886  -0.00562  -0.00697  -0.00624  -0.01313   2.95574
   R17        2.89725   0.00036  -0.00271   0.00569   0.00299   2.90023
   R18        2.88848  -0.00097  -0.00385   0.00445   0.00060   2.88909
   R19        2.06550  -0.00030  -0.00203   0.00294   0.00091   2.06641
   R20        2.07036   0.00007  -0.00195   0.00359   0.00163   2.07200
   R21        2.06982   0.00010  -0.00192   0.00358   0.00167   2.07149
   R22        2.05576   0.00269   0.00070   0.00449   0.00519   2.06095
   R23        2.06717   0.00020  -0.00169   0.00340   0.00171   2.06888
   R24        2.07391  -0.00042  -0.00239   0.00331   0.00092   2.07484
   R25        2.72552   0.00305   0.00315   0.00038   0.00353   2.72905
   R26        2.05966   0.00007  -0.00235   0.00428   0.00193   2.06159
   R27        2.06273   0.00020  -0.00205   0.00403   0.00198   2.06472
   R28        2.06929  -0.00336  -0.00347  -0.00102  -0.00449   2.06480
   R29        2.06126   0.00138  -0.00188   0.00623   0.00435   2.06560
   R30        2.63843   0.00056  -0.00242   0.00511   0.00269   2.64112
   R31        2.27960   0.00155  -0.00343   0.00702   0.00359   2.28319
   R32        2.26749   0.00237  -0.00326   0.00726   0.00400   2.27149
    A1        1.90908   0.00064   0.00614  -0.00379   0.00262   1.91170
    A2        1.91530  -0.00137  -0.00463   0.01659   0.01192   1.92722
    A3        1.91514   0.00501   0.00549   0.02817   0.03500   1.95015
    A4        1.94704   0.00260   0.00333   0.00736   0.01031   1.95736
    A5        1.85658  -0.00237   0.01881  -0.06493  -0.04596   1.81062
    A6        1.91981  -0.00439  -0.02992   0.01503  -0.01542   1.90440
    A7        1.86509   0.00033  -0.00025   0.00047   0.00021   1.86530
    A8        1.91818   0.00004   0.00012   0.00600   0.00595   1.92413
    A9        1.86632  -0.00014   0.00274  -0.00114   0.00166   1.86798
   A10        1.92916  -0.00047  -0.00067  -0.00446  -0.00494   1.92421
   A11        1.91108  -0.00151  -0.00077  -0.01199  -0.01285   1.89824
   A12        1.97009   0.00170  -0.00104   0.01073   0.00960   1.97968
   A13        1.94458  -0.00094  -0.00093  -0.00558  -0.00651   1.93808
   A14        1.90320   0.00183  -0.00049   0.00346   0.00292   1.90612
   A15        1.93018  -0.00179   0.00117  -0.00900  -0.00777   1.92242
   A16        2.06845  -0.00008   0.00027   0.00183   0.00205   2.07051
   A17        2.04210   0.00157   0.00056   0.00768   0.00822   2.05032
   A18        1.53900  -0.00046  -0.00036   0.00287   0.00252   1.54152
   A19        2.05263  -0.00015  -0.00165  -0.00339  -0.00503   2.04760
   A20        1.97623   0.00059   0.00078  -0.00202  -0.00126   1.97497
   A21        1.50249  -0.00151  -0.00012  -0.00341  -0.00347   1.49902
   A22        1.89288  -0.00065   0.00025  -0.00304  -0.00283   1.89005
   A23        2.05439   0.00061   0.00091   0.00304   0.00391   2.05830
   A24        1.96343   0.00118  -0.00022   0.00965   0.00941   1.97284
   A25        1.87276   0.00244   0.00559   0.01771   0.02353   1.89629
   A26        1.89844   0.00019   0.00446  -0.00208   0.00225   1.90069
   A27        2.02080  -0.00219  -0.01686  -0.00763  -0.02456   1.99623
   A28        2.07267  -0.00033   0.00325  -0.00294   0.00027   2.07294
   A29        1.52858   0.00037   0.00206   0.00272   0.00480   1.53338
   A30        2.04648  -0.00030   0.00038  -0.00510  -0.00468   2.04180
   A31        1.48365   0.00169   0.00131   0.00059   0.00183   1.48549
   A32        1.95178  -0.00116   0.00020   0.00440   0.00462   1.95640
   A33        2.06180   0.00019   0.00367  -0.00085   0.00286   2.06466
   A34        1.93175  -0.00020   0.00219  -0.00164   0.00056   1.93231
   A35        2.13538  -0.00265  -0.01140  -0.00396  -0.01536   2.12002
   A36        1.87536   0.00180   0.00357   0.00166   0.00523   1.88058
   A37        1.97836   0.00046  -0.00094   0.00409   0.00315   1.98151
   A38        1.92102  -0.00023  -0.00007  -0.00095  -0.00102   1.92000
   A39        1.92370  -0.00014   0.00009  -0.00100  -0.00091   1.92278
   A40        1.87752  -0.00006   0.00032  -0.00047  -0.00014   1.87737
   A41        1.87941  -0.00016   0.00042  -0.00143  -0.00101   1.87840
   A42        1.88056   0.00011   0.00025  -0.00043  -0.00018   1.88038
   A43        2.00080  -0.00140  -0.00349  -0.00117  -0.00466   1.99614
   A44        1.92714   0.00022  -0.00059   0.00198   0.00140   1.92854
   A45        1.90539   0.00019   0.00367  -0.00466  -0.00100   1.90439
   A46        1.86117   0.00029   0.00153  -0.00355  -0.00202   1.85915
   A47        1.88296   0.00061  -0.00102   0.00480   0.00376   1.88672
   A48        1.88235   0.00018  -0.00002   0.00303   0.00301   1.88536
   A49        2.01688  -0.00294  -0.00520  -0.00356  -0.00868   2.00819
   A50        1.90327   0.00490   0.01180   0.00683   0.01870   1.92196
   A51        1.88580   0.00052  -0.00568   0.01329   0.00752   1.89332
   A52        1.83353  -0.00225  -0.00053  -0.00435  -0.00489   1.82865
   A53        1.94389   0.00076  -0.00096  -0.00948  -0.01028   1.93361
   A54        1.87507  -0.00080   0.00148  -0.00308  -0.00181   1.87326
   A55        1.92073   0.00207   0.00391   0.00400   0.00803   1.92876
   A56        1.97476  -0.00529  -0.01741   0.00687  -0.01051   1.96425
   A57        1.87552   0.00187   0.00517  -0.00195   0.00326   1.87878
   A58        1.90720   0.00183   0.00194   0.00657   0.00860   1.91580
   A59        1.88722  -0.00151   0.00304  -0.01176  -0.00860   1.87862
   A60        1.89614   0.00111   0.00386  -0.00497  -0.00115   1.89500
   A61        2.03769   0.00254   0.00109   0.00560   0.00669   2.04438
   A62        2.06826   0.00089   0.00051   0.00175   0.00225   2.07051
   A63        1.95726   0.00030   0.00077  -0.00044   0.00032   1.95758
   A64        2.25756  -0.00118  -0.00127  -0.00121  -0.00249   2.25507
    D1        0.76779  -0.00084  -0.02343   0.01557  -0.00763   0.76017
    D2        3.03056   0.00058  -0.01181   0.02283   0.01128   3.04184
    D3       -0.90456  -0.00175  -0.02224   0.00600  -0.01587  -0.92043
    D4       -1.37351  -0.00360  -0.02854  -0.00187  -0.03022  -1.40373
    D5        0.88926  -0.00218  -0.01692   0.00539  -0.01132   0.87794
    D6       -3.04586  -0.00450  -0.02735  -0.01144  -0.03847  -3.08433
    D7        2.79826  -0.00048   0.00735  -0.04883  -0.04183   2.75644
    D8       -1.22216   0.00094   0.01897  -0.04157  -0.02292  -1.24508
    D9        1.12592  -0.00138   0.00854  -0.05840  -0.05008   1.07584
   D10        0.22581   0.00115   0.02186  -0.03610  -0.01427   0.21154
   D11       -1.83394   0.00237   0.01742  -0.03318  -0.01586  -1.84980
   D12        2.41629   0.00041   0.01254  -0.04048  -0.02823   2.38806
   D13        2.34807   0.00156   0.02251  -0.01295   0.00961   2.35768
   D14        0.28832   0.00278   0.01807  -0.01003   0.00801   0.29634
   D15       -1.74463   0.00082   0.01319  -0.01733  -0.00435  -1.74898
   D16       -1.84150  -0.00378  -0.00047  -0.03111  -0.03128  -1.87279
   D17        2.38193  -0.00256  -0.00491  -0.02820  -0.03288   2.34906
   D18        0.34898  -0.00452  -0.00979  -0.03550  -0.04524   0.30374
   D19       -3.12852  -0.00023   0.00300   0.01093   0.01440  -3.11412
   D20        1.01562  -0.00041   0.00968  -0.00540   0.00477   1.02040
   D21       -1.07745   0.00017   0.01205  -0.00207   0.01039  -1.06706
   D22        1.03601  -0.00182  -0.00377  -0.00047  -0.00430   1.03171
   D23       -1.10303  -0.00199   0.00291  -0.01679  -0.01393  -1.11696
   D24        3.08708  -0.00142   0.00528  -0.01347  -0.00831   3.07877
   D25       -1.01993   0.00231  -0.00993   0.06596   0.05566  -0.96427
   D26        3.12421   0.00214  -0.00325   0.04963   0.04604  -3.11293
   D27        1.03114   0.00271  -0.00088   0.05296   0.05165   1.08279
   D28       -0.84706  -0.00046  -0.00261  -0.02176  -0.02435  -0.87142
   D29        1.46860   0.00020  -0.00342  -0.02098  -0.02449   1.44410
   D30        3.13330  -0.00026  -0.00359  -0.01974  -0.02343   3.10987
   D31        1.20740  -0.00033  -0.00325  -0.02021  -0.02346   1.18394
   D32       -2.76013   0.00034  -0.00406  -0.01943  -0.02360  -2.78372
   D33       -1.09542  -0.00012  -0.00423  -0.01819  -0.02254  -1.11795
   D34       -2.92876  -0.00142  -0.00548  -0.03143  -0.03700  -2.96577
   D35       -0.61310  -0.00075  -0.00629  -0.03065  -0.03714  -0.65025
   D36        1.05161  -0.00121  -0.00646  -0.02941  -0.03608   1.01552
   D37       -2.41739  -0.00146  -0.00822   0.03079   0.02241  -2.39499
   D38       -0.31923   0.00136   0.00310   0.03419   0.03727  -0.28196
   D39        1.70544  -0.00048   0.00407   0.02344   0.02747   1.73291
   D40        1.85112  -0.00101  -0.00901   0.03692   0.02773   1.87885
   D41       -2.33390   0.00181   0.00231   0.04031   0.04259  -2.29131
   D42       -0.30923  -0.00003   0.00329   0.02957   0.03279  -0.27644
   D43       -0.30593  -0.00048  -0.00686   0.04402   0.03693  -0.26899
   D44        1.79224   0.00235   0.00447   0.04741   0.05179   1.84403
   D45       -2.46628   0.00050   0.00544   0.03667   0.04200  -2.42428
   D46       -0.61719  -0.00083   0.00406  -0.00499  -0.00088  -0.61807
   D47       -2.84806  -0.00031   0.00448   0.00471   0.00924  -2.83882
   D48        1.46588  -0.00101   0.00469  -0.00414   0.00060   1.46648
   D49        1.63150  -0.00048   0.00248  -0.00804  -0.00559   1.62591
   D50       -0.59937   0.00004   0.00290   0.00166   0.00453  -0.59484
   D51       -2.56862  -0.00066   0.00311  -0.00719  -0.00411  -2.57272
   D52       -2.55762   0.00106   0.00300   0.00321   0.00618  -2.55144
   D53        1.49470   0.00158   0.00342   0.01291   0.01630   1.51099
   D54       -0.47455   0.00088   0.00362   0.00406   0.00766  -0.46689
   D55       -1.44616  -0.00111  -0.00220  -0.00529  -0.00748  -1.45363
   D56        2.91197  -0.00151  -0.00509  -0.00400  -0.00907   2.90290
   D57        0.72186  -0.00315  -0.01379  -0.00977  -0.02354   0.69832
   D58        2.58564   0.00056  -0.00249   0.00449   0.00198   2.58762
   D59        0.66058   0.00017  -0.00538   0.00578   0.00039   0.66097
   D60       -1.52953  -0.00148  -0.01408   0.00001  -0.01408  -1.54361
   D61        0.46817   0.00049  -0.00275  -0.00137  -0.00416   0.46401
   D62       -1.45689   0.00009  -0.00564  -0.00008  -0.00576  -1.46265
   D63        2.63619  -0.00155  -0.01434  -0.00585  -0.02023   2.61596
   D64       -1.55949   0.00186   0.01401   0.00287   0.01682  -1.54267
   D65        2.56405  -0.00027   0.00013  -0.00749  -0.00738   2.55667
   D66        0.47005  -0.00006  -0.00252  -0.00238  -0.00489   0.46517
   D67        0.52193   0.00097   0.01224  -0.00229   0.00990   0.53183
   D68       -1.63772  -0.00116  -0.00164  -0.01265  -0.01430  -1.65201
   D69        2.55147  -0.00095  -0.00429  -0.00754  -0.01180   2.53967
   D70        2.74185   0.00173   0.01324   0.00548   0.01869   2.76053
   D71        0.58220  -0.00040  -0.00064  -0.00488  -0.00551   0.57669
   D72       -1.51179  -0.00020  -0.00329   0.00023  -0.00302  -1.51481
   D73        1.41858   0.00259   0.00792   0.02338   0.03136   1.44994
   D74       -2.91913   0.00196   0.00876   0.02822   0.03702  -2.88211
   D75       -0.68151   0.00191   0.00561   0.02508   0.03073  -0.65077
   D76       -0.46759  -0.00007   0.00268   0.00312   0.00580  -0.46179
   D77        1.47789  -0.00070   0.00352   0.00797   0.01146   1.48935
   D78       -2.56767  -0.00075   0.00037   0.00482   0.00518  -2.56250
   D79       -2.58509   0.00017  -0.00239   0.00630   0.00397  -2.58111
   D80       -0.63961  -0.00046  -0.00155   0.01115   0.00963  -0.62998
   D81        1.59801  -0.00050  -0.00470   0.00800   0.00335   1.60136
   D82        0.80568   0.00026  -0.00187   0.00464   0.00273   0.80840
   D83       -1.29779   0.00019  -0.00159   0.00314   0.00151  -1.29628
   D84        2.91350   0.00027  -0.00191   0.00488   0.00293   2.91643
   D85       -0.81614  -0.00114  -0.00438   0.00289  -0.00146  -0.81760
   D86       -2.91960  -0.00121  -0.00411   0.00139  -0.00268  -2.92228
   D87        1.29169  -0.00112  -0.00442   0.00313  -0.00126   1.29043
   D88        3.09509   0.00107   0.00619   0.00822   0.01442   3.10951
   D89        0.99162   0.00100   0.00646   0.00673   0.01321   1.00483
   D90       -1.08028   0.00108   0.00615   0.00847   0.01462  -1.06565
   D91       -0.93357  -0.00043  -0.00214   0.01071   0.00854  -0.92503
   D92       -3.03585   0.00001  -0.00127   0.01468   0.01338  -3.02247
   D93        1.18078  -0.00046  -0.00314   0.01265   0.00947   1.19025
   D94        0.86091   0.00020  -0.00552   0.00812   0.00261   0.86353
   D95       -1.24137   0.00064  -0.00465   0.01209   0.00746  -1.23391
   D96        2.97525   0.00018  -0.00652   0.01005   0.00355   2.97881
   D97        3.12269  -0.00061  -0.00890   0.00375  -0.00514   3.11756
   D98        1.02041  -0.00017  -0.00803   0.00772  -0.00029   1.02012
   D99       -1.04615  -0.00064  -0.00991   0.00569  -0.00420  -1.05035
   D100      -1.62870  -0.00268  -0.00278  -0.05937  -0.06211  -1.69081
   D101       2.48264  -0.00056  -0.00298  -0.05633  -0.05925   2.42339
   D102       0.41108   0.00008  -0.00231  -0.04174  -0.04415   0.36694
   D103      -0.05193  -0.00032   0.00089  -0.02178  -0.02089  -0.07283
   D104       3.10388  -0.00078  -0.00082  -0.02802  -0.02884   3.07504
   D105      -3.12456  -0.00058  -0.00206  -0.00748  -0.00954  -3.13409
         Item               Value     Threshold  Converged?
 Maximum Force            0.008123     0.000450     NO 
 RMS     Force            0.001803     0.000300     NO 
 Maximum Displacement     0.292662     0.001800     NO 
 RMS     Displacement     0.049278     0.001200     NO 
 Predicted change in Energy=-1.966785D-03
 GradGradGradGradGradGradGradGradGradGradGradGradGradGradGradGradGradGrad

                          Input orientation:                          
 ---------------------------------------------------------------------
 Center     Atomic      Atomic             Coordinates (Angstroms)
 Number     Number       Type             X           Y           Z
 ---------------------------------------------------------------------
      1          6           0       -0.006823    0.966704    0.353021
      2          6           0       -0.285062   -1.304769   -0.990464
      3          1           0        0.310175   -2.220480   -0.922975
      4          1           0       -0.579042   -1.193591   -2.038476
      5          6           0       -1.524953   -1.412769   -0.101459
      6          1           0       -2.061225   -2.350472   -0.286283
      7          6           0       -1.141468   -1.052779    1.352497
      8          1           0       -0.147941   -1.353080    1.698811
      9          1           0       -1.875580   -1.389143    2.085470
     10          6           0       -1.345863    0.425763    0.921850
     11          1           0       -1.733817    1.140122    1.656372
     12          6           0       -2.346804   -0.090250   -0.163636
     13          6           0       -3.752661   -0.255857    0.429290
     14          1           0       -3.762741   -0.779477    1.389215
     15          1           0       -4.387509   -0.821574   -0.262912
     16          1           0       -4.216573    0.725562    0.581677
     17          6           0       -2.490370    0.610957   -1.514577
     18          1           0       -1.545511    0.805282   -2.023407
     19          1           0       -2.983509    1.580771   -1.392624
     20          1           0       -3.113161   -0.006104   -2.175542
     21          6           0        0.646747   -0.128999   -0.607201
     22          6           0        0.941497    1.373948    1.502118
     23          1           0        1.873695    1.780875    1.103128
     24          1           0        1.160128    0.544347    2.178755
     25          1           0        0.450582    2.167497    2.071403
     26          8           0       -0.205054    2.052636   -0.475792
     27          8           0        1.775405   -0.750964    0.044618
     28          1           0        1.023104    0.373466   -1.499417
     29          7           0        3.043750   -0.249798   -0.261118
     30          8           0        3.138081    0.613674   -1.100937
     31          8           0        3.908466   -0.780578    0.383393
 ---------------------------------------------------------------------
                    Distance matrix (angstroms):
                    1          2          3          4          5
     1  C    0.000000
     2  C    2.653669   0.000000
     3  H    3.447723   1.094252   0.000000
     4  H    3.273159   1.094126   1.757710   0.000000
     5  C    2.858875   1.529485   2.166790   2.166753   0.000000
     6  H    3.953851   2.178101   2.458823   2.570101   1.095917
     7  C    2.522832   2.507269   2.940844   3.440181   1.546170
     8  H    2.685603   2.693202   2.799289   3.765448   2.267311
     9  H    3.470396   3.463848   3.810432   4.327376   2.214985
    10  C    1.552164   2.788725   3.626078   3.460326   2.111738
    11  H    2.170554   3.883571   4.703677   4.520135   3.106581
    12  C    2.619084   2.531696   3.489128   2.803100   1.558320
    13  C    3.941038   3.891037   4.711157   4.128084   2.565702
    14  H    4.269633   4.246535   4.900138   4.696434   2.762402
    15  H    4.771553   4.194387   4.945791   4.218465   2.927423
    16  H    4.222846   4.695812   5.606656   4.876472   3.504847
    17  C    3.127697   2.967842   4.026174   2.680306   2.650359
    18  H    2.835671   2.666087   3.716148   2.220312   2.934972
    19  H    3.504999   3.971107   5.051577   3.727690   3.571522
    20  H    4.121810   3.330028   4.265162   2.801905   2.966973
    21  C    1.596792   1.548416   2.141795   2.164362   2.572960
    22  C    1.544533   3.859137   4.381730   4.630346   4.052238
    23  H    2.182174   4.308661   4.749793   4.973233   4.816763
    24  H    2.207592   3.943572   4.241158   4.881616   4.029807
    25  H    2.145684   4.687519   5.314165   5.408155   4.630591
    26  O    1.380390   3.397566   4.327233   3.622131   3.727102
    27  O    2.494360   2.371417   2.289675   3.174684   3.369226
    28  H    2.200957   2.187877   2.751202   2.305022   3.411381
    29  N    3.341114   3.567338   3.434250   4.144197   4.717101
    30  O    3.482678   3.925625   4.007636   4.238182   5.181632
    31  O    4.287587   4.443865   4.089941   5.116029   5.491520
                    6          7          8          9         10
     6  H    0.000000
     7  C    2.283760   0.000000
     8  H    2.931901   1.094171   0.000000
     9  H    2.565898   1.090556   1.770746   0.000000
    10  C    3.111079   1.553486   2.281002   2.220021   0.000000
    11  H    4.008160   2.291731   2.955141   2.569320   1.095599
    12  C    2.281491   2.162858   3.146180   2.639631   1.564108
    13  C    2.785752   2.881965   3.976127   2.747854   2.549490
    14  H    2.858405   2.635738   3.673098   2.101866   2.740863
    15  H    2.783823   3.633150   4.701573   3.485229   3.494441
    16  H    3.854980   3.634959   4.703457   3.494799   2.906299
    17  C    3.234647   3.578780   4.435119   4.163978   2.698217
    18  H    3.639004   3.874580   4.524008   4.669832   2.976313
    19  H    4.186797   4.226628   5.119072   4.705851   3.061489
    20  H    3.189347   4.174944   5.061372   4.647647   3.592170
    21  C    3.517250   2.809181   2.729029   3.898792   2.572208
    22  C    5.107448   3.201583   2.943170   3.988847   2.543184
    23  H    5.872146   4.145237   3.776709   5.007103   3.497821
    24  H    4.983323   2.920763   2.354065   3.600363   2.806041
    25  H    5.681540   3.663553   3.590476   4.249814   2.753602
    26  O    4.782117   3.723320   4.041171   4.603973   2.429314
    27  O    4.169850   3.210885   2.607328   4.231080   3.449135
    28  H    4.290061   3.853954   3.818505   4.935644   3.387813
    29  N    5.520348   4.556817   3.904542   5.568159   4.596140
    30  O    6.040083   5.206816   4.743907   6.269072   4.922675
    31  O    6.208885   5.149281   4.302619   6.059919   5.417857
                   11         12         13         14         15
    11  H    0.000000
    12  C    2.280788   0.000000
    13  C    2.744124   1.534738   0.000000
    14  H    2.805845   2.211618   1.093496   0.000000
    15  H    3.817588   2.170061   1.096454   1.766813   0.000000
    16  H    2.736952   2.171883   1.096184   1.767264   1.770927
    17  C    3.302621   1.528838   2.474544   3.461827   2.686624
    18  H    3.699777   2.214227   3.466014   4.367329   3.717924
    19  H    3.324496   2.169819   2.698920   3.730495   3.003119
    20  H    4.230837   2.154565   2.693787   3.705071   2.438669
    21  C    3.521578   3.026483   4.521637   4.883890   5.093322
    22  C    2.689940   3.966301   5.083537   5.174925   6.027765
    23  H    3.705508   4.787319   6.021481   6.197311   6.916754
    24  H    3.000458   4.264749   5.276026   5.158539   6.213192
    25  H    2.449356   4.232988   5.122151   5.186726   6.147413
    26  O    2.777754   3.045734   4.328260   4.914901   5.079304
    27  O    4.299836   4.180014   5.563508   5.699106   6.170985
    28  H    4.259974   3.654535   5.188824   5.707696   5.677306
    29  N    5.332334   5.393796   6.831392   7.023709   7.453223
    30  O    5.622747   5.608744   7.111962   7.467467   7.706927
    31  O    6.094663   6.316977   7.679213   7.736867   8.321213
                   16         17         18         19         20
    16  H    0.000000
    17  C    2.717939   0.000000
    18  H    3.731942   1.090609   0.000000
    19  H    2.479857   1.094804   1.751316   0.000000
    20  H    3.058612   1.097956   1.771728   1.774244   0.000000
    21  C    5.078936   3.348488   2.772096   4.088883   4.075746
    22  C    5.279518   4.632528   4.351772   4.881391   5.645350
    23  H    6.202980   5.221701   4.734763   5.464545   6.229904
    24  H    5.611810   5.193388   5.004672   5.567643   6.125675
    25  H    5.106936   4.891959   4.754733   4.912912   5.954943
    26  O    4.355646   2.894854   2.397463   2.963621   3.947739
    27  O    6.194543   4.741598   4.210358   5.490894   5.420517
    28  H    5.648818   3.521524   2.656843   4.185921   4.208314
    29  N    7.373868   5.739211   5.027940   6.399933   6.452283
    30  O    7.545505   5.643630   4.777416   6.204371   6.373141
    31  O    8.265836   6.817900   6.168753   7.498635   7.513402
                   21         22         23         24         25
    21  C    0.000000
    22  C    2.606713   0.000000
    23  H    2.842226   1.092600   0.000000
    24  H    2.911787   1.092646   1.787499   0.000000
    25  H    3.533736   1.093071   1.764167   1.774710   0.000000
    26  O    2.345712   2.384811   2.624508   3.344440   2.632728
    27  O    1.444153   2.708313   2.745964   2.571174   3.792153
    28  H    1.090948   3.164939   3.078563   3.684689   4.036965
    29  N    2.424869   3.188262   2.711795   3.183030   4.243641
    30  O    2.646145   3.489826   2.796235   3.830598   4.438553
    31  O    3.470539   3.833593   3.349531   3.540073   4.847421
                   26         27         28         29         30
    26  O    0.000000
    27  O    3.471774   0.000000
    28  H    2.318575   2.052888   0.000000
    29  N    3.987733   1.397620   2.450481   0.000000
    30  O    3.692962   2.243083   2.165552   1.208212   0.000000
    31  O    5.068170   2.159999   3.633471   1.202021   2.177307
                   31
    31  O    0.000000
 Stoichiometry    C10H16NO4(2)
 Framework group  C1[X(C10H16NO4)]
 Deg. of freedom    87
 Full point group                 C1      NOp   1
 Largest Abelian subgroup         C1      NOp   1
 Largest concise Abelian subgroup C1      NOp   1
                         Standard orientation:                         
 ---------------------------------------------------------------------
 Center     Atomic      Atomic             Coordinates (Angstroms)
 Number     Number       Type             X           Y           Z
 ---------------------------------------------------------------------
      1          6           0       -0.010072    0.966778    0.341799
      2          6           0       -0.290931   -1.338204   -0.942776
      3          1           0        0.294700   -2.257026   -0.841835
      4          1           0       -0.569290   -1.253264   -1.997486
      5          6           0       -1.543994   -1.410552   -0.068748
      6          1           0       -2.086418   -2.348125   -0.235380
      7          6           0       -1.177357   -1.014158    1.380076
      8          1           0       -0.191589   -1.313738    1.748483
      9          1           0       -1.924688   -1.323614    2.111544
     10          6           0       -1.361887    0.453754    0.906259
     11          1           0       -1.753278    1.191511    1.615389
     12          6           0       -2.352468   -0.082908   -0.178719
     13          6           0       -3.767906   -0.219492    0.398604
     14          1           0       -3.796210   -0.716392    1.372269
     15          1           0       -4.398366   -0.798309   -0.286745
     16          1           0       -4.224665    0.769880    0.517490
     17          6           0       -2.470699    0.582128   -1.550249
     18          1           0       -1.517092    0.753877   -2.050814
     19          1           0       -2.956368    1.559324   -1.461876
     20          1           0       -3.090019   -0.047260   -2.202798
     21          6           0        0.646454   -0.160760   -0.578731
     22          6           0        0.925993    1.396941    1.492592
     23          1           0        1.867410    1.784338    1.095815
     24          1           0        1.127429    0.584338    2.194715
     25          1           0        0.434689    2.210233    2.032943
     26          8           0       -0.186597    2.031234   -0.519158
     27          8           0        1.760080   -0.774679    0.105753
     28          1           0        1.039846    0.313563   -1.478968
     29          7           0        3.037187   -0.293539   -0.195648
     30          8           0        3.151250    0.545617   -1.057381
     31          8           0        3.887865   -0.814139    0.475305
 ---------------------------------------------------------------------
 Rotational constants (GHZ):           1.2741566           0.4089397           0.3932329
 Standard basis: 6-31++G(d,p) (6D, 7F)
 There are   381 symmetry adapted cartesian basis functions of A   symmetry.
 There are   381 symmetry adapted basis functions of A   symmetry.
   381 basis functions,   608 primitive gaussians,   381 cartesian basis functions
    58 alpha electrons       57 beta electrons
       nuclear repulsion energy      1135.3952164194 Hartrees.
 NAtoms=   31 NActive=   31 NUniq=   31 SFac= 1.00D+00 NAtFMM=   60 NAOKFM=F Big=F
 Integral buffers will be    131072 words long.
 Raffenetti 2 integral format.
 Two-electron integral symmetry is turned on.
 Nuclear repulsion after empirical dispersion term =     1135.3669425250 Hartrees.
 One-electron integrals computed using PRISM.
 NBasis=   381 RedAO= T EigKep=  1.40D-06  NBF=   381
 NBsUse=   381 1.00D-06 EigRej= -1.00D+00 NBFU=   381
 Initial guess from the checkpoint file:  "Alpha-Pinene-RO-NO3up-Odown-Conf02-wb97-opt.chk"
 B after Tr=    -0.000000    0.000000   -0.000000
         Rot=    0.999909    0.011564    0.006844   -0.001487 Ang=   1.55 deg.
 Initial guess <Sx>= 0.0000 <Sy>= 0.0000 <Sz>= 0.5000 <S**2>= 0.7542 S= 0.5021
 ExpMin= 3.60D-02 ExpMax= 5.48D+03 ExpMxC= 8.25D+02 IAcc=3 IRadAn=         7 AccDes= 0.00D+00
 Harris functional with IExCor= 4639 and IRadAn=       7 diagonalized for initial guess.
 HarFok:  IExCor= 4639 AccDes= 0.00D+00 IRadAn=         7 IDoV= 1 UseB2=F ITyADJ=14
 ICtDFT=  3500011 ScaDFX=  1.000000  1.000000  1.000000  1.000000
 FoFCou: FMM=F IPFlag=           0 FMFlag=      100000 FMFlg1=           0
         NFxFlg=           0 DoJE=T BraDBF=F KetDBF=T FulRan=T
         wScrn=  0.000000 ICntrl=       500 IOpCl=  0 I1Cent=   200000004 NGrid=           0
         NMat0=    1 NMatS0=      1 NMatT0=    0 NMatD0=    1 NMtDS0=    0 NMtDT0=    0
 Petite list used in FoFCou.
 Requested convergence on RMS density matrix=1.00D-08 within 128 cycles.
 Requested convergence on MAX density matrix=1.00D-06.
 Requested convergence on             energy=1.00D-06.
 No special actions if energy rises.
 Restarting incremental Fock formation.
 Restarting incremental Fock formation.
 SCF Done:  E(UwB97XD) =  -745.935840964     A.U. after   49 cycles
            NFock= 49  Conv=0.14D-08     -V/T= 2.0090
 <Sx>= 0.0000 <Sy>= 0.0000 <Sz>= 0.5000 <S**2>= 0.7543 S= 0.5021
 <L.S>= 0.000000000000E+00
 Annihilation of the first spin contaminant:
 S**2 before annihilation     0.7543,   after     0.7500
 Calling FoFJK, ICntrl=      2127 FMM=F ISym2X=0 I1Cent= 0 IOpClX= 1 NMat=1 NMatS=1 NMatT=0.
 ***** Axes restored to original set *****
 -------------------------------------------------------------------
 Center     Atomic                   Forces (Hartrees/Bohr)
 Number     Number              X              Y              Z
 -------------------------------------------------------------------
      1        6           0.002043993    0.004034719    0.006105332
      2        6          -0.001120599   -0.000323119   -0.000545669
      3        1          -0.000432196    0.000494377    0.000438323
      4        1          -0.000042837   -0.000642082    0.000398372
      5        6          -0.000371527   -0.000073524   -0.000615891
      6        1           0.000508822    0.000481143   -0.000236857
      7        6           0.000783293    0.000426231   -0.000941349
      8        1           0.000087215    0.000356585   -0.000355741
      9        1           0.000295748    0.000919159   -0.000237375
     10        6           0.000411011    0.001077103   -0.002010769
     11        1           0.000084285   -0.000418573   -0.000104354
     12        6           0.000197213   -0.000150003    0.000465889
     13        6          -0.000071344   -0.000074389   -0.000175383
     14        1           0.000217970    0.000219343   -0.000318120
     15        1           0.000325788    0.000258961    0.000325330
     16        1           0.000273696   -0.000389657   -0.000136656
     17        6          -0.000375894   -0.000196223   -0.000679596
     18        1          -0.000824170   -0.000128608    0.000522868
     19        1           0.000275234   -0.000364275    0.000050081
     20        1           0.000053164    0.000359228    0.000564968
     21        6           0.001326240   -0.002837367   -0.004011369
     22        6          -0.002960662   -0.001828769   -0.002842306
     23        1           0.000120435   -0.000379036   -0.000042348
     24        1           0.000100917    0.000285561   -0.000623033
     25        1           0.000256664    0.000202651    0.000246446
     26        8           0.000716096   -0.003926975    0.001752187
     27        8           0.000211765    0.001755515    0.001345702
     28        1          -0.000874834    0.000200123    0.000916994
     29        7           0.000112160    0.001518755    0.000876389
     30        8          -0.000219161   -0.001313935    0.001236520
     31        8          -0.001108485    0.000457079   -0.001368586
 -------------------------------------------------------------------
 Cartesian Forces:  Max     0.006105332 RMS     0.001293707

 GradGradGradGradGradGradGradGradGradGradGradGradGradGradGradGradGradGrad
 Berny optimization.
 Using GEDIIS/GDIIS optimizer.
 FormGI is forming the generalized inverse of G from B-inverse, IUseBI=4.
 Internal  Forces:  Max     0.004404922 RMS     0.000764500
 Search for a local minimum.
 Step number   3 out of a maximum of  186
 All quantities printed in internal units (Hartrees-Bohrs-Radians)
 Mixed Optimization -- En-DIIS/RFO-DIIS
 Update second derivatives using D2CorX and points    1    2    3
 DE= -1.72D-03 DEPred=-1.97D-03 R= 8.76D-01
 TightC=F SS=  1.41D+00  RLast= 2.62D-01 DXNew= 8.4853D-01 7.8452D-01
 Trust test= 8.76D-01 RLast= 2.62D-01 DXMaxT set to 7.85D-01
 ITU=  1  1  0
 Use linear search instead of GDIIS.
     Eigenvalues ---    0.00232   0.00267   0.00403   0.00498   0.00969
     Eigenvalues ---    0.01154   0.01444   0.01546   0.02216   0.02760
     Eigenvalues ---    0.02773   0.02884   0.03213   0.03297   0.03598
     Eigenvalues ---    0.03943   0.04147   0.04429   0.04684   0.04803
     Eigenvalues ---    0.04898   0.05275   0.05306   0.05310   0.05317
     Eigenvalues ---    0.05631   0.05692   0.05789   0.05865   0.05878
     Eigenvalues ---    0.06756   0.07332   0.07533   0.08248   0.08441
     Eigenvalues ---    0.08811   0.09498   0.10021   0.11508   0.11960
     Eigenvalues ---    0.12642   0.15926   0.16000   0.16000   0.16000
     Eigenvalues ---    0.16000   0.16000   0.16000   0.16008   0.16400
     Eigenvalues ---    0.18129   0.18974   0.21126   0.23169   0.24002
     Eigenvalues ---    0.24938   0.24999   0.25009   0.25602   0.26520
     Eigenvalues ---    0.27425   0.27854   0.29225   0.29535   0.29928
     Eigenvalues ---    0.30444   0.34551   0.34654   0.34682   0.34780
     Eigenvalues ---    0.34830   0.34844   0.34879   0.34917   0.34921
     Eigenvalues ---    0.34963   0.35096   0.35109   0.35160   0.35379
     Eigenvalues ---    0.35462   0.35637   0.38956   0.47193   0.53475
     Eigenvalues ---    1.05049   1.08126
 RFO step:  Lambda=-6.79142284D-04 EMin= 2.31540027D-03
 Quartic linear search produced a step of -0.10399.
 Iteration  1 RMS(Cart)=  0.02810450 RMS(Int)=  0.00036606
 Iteration  2 RMS(Cart)=  0.00061625 RMS(Int)=  0.00003053
 Iteration  3 RMS(Cart)=  0.00000037 RMS(Int)=  0.00003052
 Variable       Old X    -DE/DX   Delta X   Delta X   Delta X     New X
                                 (Linear)    (Quad)   (Total)
    R1        2.93316  -0.00280   0.00087  -0.01230  -0.01144   2.92172
    R2        3.01750   0.00017  -0.00270   0.01283   0.01008   3.02758
    R3        2.91874  -0.00440   0.00209  -0.02270  -0.02061   2.89813
    R4        2.60856  -0.00424  -0.00026  -0.00589  -0.00616   2.60240
    R5        2.06784  -0.00062  -0.00018  -0.00079  -0.00097   2.06686
    R6        2.06760  -0.00044  -0.00009  -0.00068  -0.00077   2.06683
    R7        2.89031  -0.00094  -0.00027  -0.00203  -0.00228   2.88803
    R8        2.92608   0.00047   0.00011   0.00223   0.00231   2.92839
    R9        2.07098  -0.00062  -0.00026  -0.00047  -0.00073   2.07026
   R10        2.92184  -0.00043   0.00013  -0.00171  -0.00154   2.92030
   R11        2.94480   0.00017  -0.00032   0.00055   0.00021   2.94501
   R12        2.06768  -0.00013  -0.00013   0.00030   0.00016   2.06785
   R13        2.06085  -0.00064  -0.00019  -0.00078  -0.00097   2.05988
   R14        2.93566  -0.00163  -0.00084  -0.00117  -0.00199   2.93368
   R15        2.07038  -0.00037  -0.00038   0.00065   0.00027   2.07065
   R16        2.95574   0.00025   0.00137  -0.00564  -0.00425   2.95149
   R17        2.90023  -0.00080  -0.00031  -0.00108  -0.00139   2.89885
   R18        2.88909  -0.00047  -0.00006  -0.00100  -0.00106   2.88803
   R19        2.06641  -0.00039  -0.00009  -0.00053  -0.00062   2.06579
   R20        2.07200  -0.00053  -0.00017  -0.00061  -0.00078   2.07122
   R21        2.07149  -0.00048  -0.00017  -0.00048  -0.00065   2.07084
   R22        2.06095  -0.00098  -0.00054  -0.00040  -0.00094   2.06001
   R23        2.06888  -0.00044  -0.00018  -0.00036  -0.00054   2.06834
   R24        2.07484  -0.00057  -0.00010  -0.00100  -0.00110   2.07374
   R25        2.72905  -0.00088  -0.00037  -0.00074  -0.00111   2.72794
   R26        2.06159  -0.00096  -0.00020  -0.00154  -0.00174   2.05985
   R27        2.06472  -0.00002  -0.00021   0.00086   0.00065   2.06537
   R28        2.06480  -0.00058   0.00047  -0.00322  -0.00275   2.06205
   R29        2.06560   0.00016  -0.00045   0.00231   0.00186   2.06746
   R30        2.64112  -0.00103  -0.00028  -0.00073  -0.00101   2.64011
   R31        2.28319  -0.00182  -0.00037   0.00011  -0.00026   2.28293
   R32        2.27149  -0.00173  -0.00042   0.00038  -0.00003   2.27146
    A1        1.91170   0.00001  -0.00027   0.00072   0.00035   1.91205
    A2        1.92722   0.00064  -0.00124   0.00902   0.00784   1.93506
    A3        1.95015  -0.00027  -0.00364   0.01497   0.01126   1.96141
    A4        1.95736  -0.00062  -0.00107   0.00042  -0.00064   1.95672
    A5        1.81062  -0.00035   0.00478  -0.02643  -0.02158   1.78904
    A6        1.90440   0.00052   0.00160  -0.00035   0.00112   1.90552
    A7        1.86530  -0.00014  -0.00002   0.00057   0.00053   1.86583
    A8        1.92413  -0.00014  -0.00062  -0.00205  -0.00262   1.92151
    A9        1.86798   0.00031  -0.00017  -0.00155  -0.00167   1.86631
   A10        1.92421   0.00036   0.00051  -0.00022   0.00033   1.92454
   A11        1.89824   0.00072   0.00134   0.00200   0.00339   1.90162
   A12        1.97968  -0.00106  -0.00100   0.00122   0.00007   1.97976
   A13        1.93808  -0.00036   0.00068  -0.00437  -0.00370   1.93438
   A14        1.90612  -0.00048  -0.00030  -0.00637  -0.00667   1.89945
   A15        1.92242   0.00098   0.00081   0.00417   0.00496   1.92738
   A16        2.07051   0.00041  -0.00021   0.00301   0.00278   2.07329
   A17        2.05032  -0.00007  -0.00085   0.00465   0.00380   2.05412
   A18        1.54152  -0.00043  -0.00026  -0.00028  -0.00054   1.54098
   A19        2.04760  -0.00001   0.00052  -0.00289  -0.00237   2.04523
   A20        1.97497  -0.00027   0.00013   0.00355   0.00369   1.97866
   A21        1.49902   0.00072   0.00036   0.00142   0.00177   1.50079
   A22        1.89005   0.00038   0.00029   0.00122   0.00151   1.89156
   A23        2.05830  -0.00012  -0.00041  -0.00163  -0.00203   2.05627
   A24        1.97284  -0.00076  -0.00098  -0.00170  -0.00268   1.97017
   A25        1.89629  -0.00079  -0.00245  -0.00248  -0.00497   1.89132
   A26        1.90069  -0.00005  -0.00023   0.00176   0.00157   1.90226
   A27        1.99623   0.00092   0.00255   0.00219   0.00473   2.00096
   A28        2.07294   0.00016  -0.00003  -0.00219  -0.00220   2.07075
   A29        1.53338  -0.00006  -0.00050   0.00158   0.00108   1.53445
   A30        2.04180  -0.00018   0.00049  -0.00120  -0.00071   2.04109
   A31        1.48549  -0.00007  -0.00019   0.00209   0.00190   1.48738
   A32        1.95640   0.00009  -0.00048  -0.00011  -0.00058   1.95582
   A33        2.06466   0.00009  -0.00030   0.00461   0.00430   2.06896
   A34        1.93231  -0.00018  -0.00006  -0.00382  -0.00387   1.92843
   A35        2.12002   0.00043   0.00160  -0.00093   0.00064   2.12066
   A36        1.88058  -0.00030  -0.00054  -0.00141  -0.00195   1.87863
   A37        1.98151  -0.00028  -0.00033  -0.00032  -0.00065   1.98085
   A38        1.92000   0.00005   0.00011   0.00006   0.00016   1.92017
   A39        1.92278  -0.00009   0.00009  -0.00099  -0.00089   1.92189
   A40        1.87737   0.00013   0.00002   0.00078   0.00080   1.87817
   A41        1.87840   0.00016   0.00010   0.00014   0.00024   1.87865
   A42        1.88038   0.00005   0.00002   0.00042   0.00044   1.88081
   A43        1.99614   0.00004   0.00048  -0.00132  -0.00083   1.99531
   A44        1.92854  -0.00014  -0.00015  -0.00072  -0.00087   1.92767
   A45        1.90439  -0.00018   0.00010  -0.00133  -0.00123   1.90317
   A46        1.85915   0.00002   0.00021  -0.00114  -0.00094   1.85821
   A47        1.88672   0.00021  -0.00039   0.00382   0.00343   1.89015
   A48        1.88536   0.00006  -0.00031   0.00093   0.00061   1.88598
   A49        2.00819   0.00047   0.00090   0.00097   0.00175   2.00994
   A50        1.92196  -0.00316  -0.00194  -0.01479  -0.01669   1.90527
   A51        1.89332  -0.00012  -0.00078  -0.00277  -0.00350   1.88981
   A52        1.82865   0.00230   0.00051   0.01079   0.01131   1.83995
   A53        1.93361  -0.00002   0.00107   0.00126   0.00237   1.93598
   A54        1.87326   0.00055   0.00019   0.00497   0.00506   1.87832
   A55        1.92876  -0.00020  -0.00083   0.00108   0.00024   1.92900
   A56        1.96425  -0.00029   0.00109  -0.00632  -0.00523   1.95902
   A57        1.87878   0.00070  -0.00034   0.00692   0.00658   1.88536
   A58        1.91580  -0.00009  -0.00089  -0.00006  -0.00097   1.91483
   A59        1.87862  -0.00008   0.00089  -0.00248  -0.00159   1.87703
   A60        1.89500  -0.00002   0.00012   0.00113   0.00126   1.89626
   A61        2.04438  -0.00170  -0.00070  -0.00337  -0.00406   2.04031
   A62        2.07051  -0.00021  -0.00023   0.00013  -0.00011   2.07041
   A63        1.95758   0.00024  -0.00003   0.00096   0.00093   1.95850
   A64        2.25507  -0.00003   0.00026  -0.00113  -0.00087   2.25420
    D1        0.76017   0.00023   0.00079   0.01479   0.01558   0.77574
    D2        3.04184  -0.00019  -0.00117   0.01142   0.01023   3.05207
    D3       -0.92043   0.00033   0.00165   0.01332   0.01496  -0.90547
    D4       -1.40373   0.00058   0.00314   0.00764   0.01078  -1.39295
    D5        0.87794   0.00016   0.00118   0.00427   0.00544   0.88338
    D6       -3.08433   0.00068   0.00400   0.00617   0.01016  -3.07417
    D7        2.75644  -0.00034   0.00435  -0.00844  -0.00413   2.75230
    D8       -1.24508  -0.00076   0.00238  -0.01181  -0.00948  -1.25456
    D9        1.07584  -0.00024   0.00521  -0.00991  -0.00475   1.07109
   D10        0.21154  -0.00031   0.00148  -0.03182  -0.03038   0.18116
   D11       -1.84980  -0.00129   0.00165  -0.03564  -0.03398  -1.88379
   D12        2.38806  -0.00010   0.00294  -0.03167  -0.02878   2.35929
   D13        2.35768   0.00008  -0.00100  -0.01948  -0.02052   2.33716
   D14        0.29634  -0.00090  -0.00083  -0.02329  -0.02412   0.27221
   D15       -1.74898   0.00029   0.00045  -0.01932  -0.01892  -1.76790
   D16       -1.87279   0.00019   0.00325  -0.03520  -0.03197  -1.90475
   D17        2.34906  -0.00079   0.00342  -0.03902  -0.03557   2.31348
   D18        0.30374   0.00040   0.00470  -0.03505  -0.03037   0.27337
   D19       -3.11412  -0.00039  -0.00150  -0.00219  -0.00374  -3.11786
   D20        1.02040   0.00008  -0.00050   0.00162   0.00107   1.02147
   D21       -1.06706  -0.00018  -0.00108  -0.00053  -0.00166  -1.06872
   D22        1.03171  -0.00042   0.00045  -0.00990  -0.00941   1.02229
   D23       -1.11696   0.00005   0.00145  -0.00609  -0.00460  -1.12156
   D24        3.07877  -0.00021   0.00086  -0.00824  -0.00733   3.07143
   D25       -0.96427   0.00004  -0.00579   0.02227   0.01649  -0.94778
   D26       -3.11293   0.00051  -0.00479   0.02608   0.02130  -3.09164
   D27        1.08279   0.00025  -0.00537   0.02393   0.01857   1.10136
   D28       -0.87142  -0.00001   0.00253  -0.02073  -0.01823  -0.88965
   D29        1.44410  -0.00015   0.00255  -0.02566  -0.02309   1.42101
   D30        3.10987  -0.00045   0.00244  -0.02692  -0.02451   3.08537
   D31        1.18394  -0.00005   0.00244  -0.02142  -0.01898   1.16496
   D32       -2.78372  -0.00019   0.00245  -0.02634  -0.02384  -2.80757
   D33       -1.11795  -0.00049   0.00234  -0.02761  -0.02526  -1.14321
   D34       -2.96577   0.00041   0.00385  -0.01812  -0.01428  -2.98004
   D35       -0.65025   0.00027   0.00386  -0.02304  -0.01914  -0.66938
   D36        1.01552  -0.00003   0.00375  -0.02431  -0.02055   0.99497
   D37       -2.39499   0.00095  -0.00233   0.03979   0.03747  -2.35751
   D38       -0.28196  -0.00111  -0.00388   0.02945   0.02557  -0.25639
   D39        1.73291   0.00078  -0.00286   0.04175   0.03892   1.77183
   D40        1.87885   0.00060  -0.00288   0.03893   0.03604   1.91489
   D41       -2.29131  -0.00146  -0.00443   0.02859   0.02414  -2.26717
   D42       -0.27644   0.00042  -0.00341   0.04089   0.03749  -0.23895
   D43       -0.26899   0.00033  -0.00384   0.03690   0.03306  -0.23593
   D44        1.84403  -0.00173  -0.00539   0.02657   0.02116   1.86519
   D45       -2.42428   0.00015  -0.00437   0.03886   0.03450  -2.38978
   D46       -0.61807   0.00063   0.00009   0.01080   0.01089  -0.60718
   D47       -2.83882   0.00034  -0.00096   0.00825   0.00728  -2.83154
   D48        1.46648   0.00089  -0.00006   0.00912   0.00904   1.47552
   D49        1.62591   0.00002   0.00058   0.00095   0.00152   1.62744
   D50       -0.59484  -0.00027  -0.00047  -0.00160  -0.00208  -0.59692
   D51       -2.57272   0.00028   0.00043  -0.00074  -0.00032  -2.57305
   D52       -2.55144  -0.00021  -0.00064   0.00711   0.00648  -2.54497
   D53        1.51099  -0.00050  -0.00169   0.00456   0.00287   1.51386
   D54       -0.46689   0.00005  -0.00080   0.00543   0.00463  -0.46226
   D55       -1.45363   0.00023   0.00078   0.00182   0.00262  -1.45102
   D56        2.90290   0.00045   0.00094   0.00512   0.00607   2.90897
   D57        0.69832   0.00071   0.00245   0.00313   0.00559   0.70391
   D58        2.58762  -0.00014  -0.00021  -0.00001  -0.00022   2.58740
   D59        0.66097   0.00008  -0.00004   0.00329   0.00324   0.66421
   D60       -1.54361   0.00034   0.00146   0.00130   0.00275  -1.54086
   D61        0.46401  -0.00034   0.00043  -0.00467  -0.00424   0.45977
   D62       -1.46265  -0.00012   0.00060  -0.00138  -0.00078  -1.46343
   D63        2.61596   0.00014   0.00210  -0.00337  -0.00126   2.61470
   D64       -1.54267  -0.00093  -0.00175  -0.00698  -0.00871  -1.55138
   D65        2.55667  -0.00027   0.00077  -0.00542  -0.00466   2.55201
   D66        0.46517  -0.00007   0.00051  -0.00439  -0.00389   0.46128
   D67        0.53183  -0.00056  -0.00103  -0.00985  -0.01086   0.52097
   D68       -1.65201   0.00010   0.00149  -0.00829  -0.00682  -1.65883
   D69        2.53967   0.00031   0.00123  -0.00726  -0.00604   2.53362
   D70        2.76053  -0.00087  -0.00194  -0.01129  -0.01321   2.74732
   D71        0.57669  -0.00021   0.00057  -0.00974  -0.00917   0.56752
   D72       -1.51481  -0.00000   0.00031  -0.00870  -0.00839  -1.52321
   D73        1.44994  -0.00065  -0.00326   0.00303  -0.00025   1.44969
   D74       -2.88211  -0.00059  -0.00385   0.00347  -0.00039  -2.88250
   D75       -0.65077  -0.00081  -0.00320  -0.00363  -0.00684  -0.65761
   D76       -0.46179   0.00014  -0.00060   0.00477   0.00417  -0.45762
   D77        1.48935   0.00020  -0.00119   0.00520   0.00402   1.49338
   D78       -2.56250  -0.00003  -0.00054  -0.00190  -0.00242  -2.56492
   D79       -2.58111   0.00004  -0.00041   0.00672   0.00627  -2.57484
   D80       -0.62998   0.00010  -0.00100   0.00715   0.00613  -0.62384
   D81        1.60136  -0.00012  -0.00035   0.00005  -0.00032   1.60104
   D82        0.80840   0.00003  -0.00028   0.00677   0.00649   0.81489
   D83       -1.29628   0.00001  -0.00016   0.00594   0.00579  -1.29049
   D84        2.91643  -0.00003  -0.00030   0.00600   0.00571   2.92213
   D85       -0.81760   0.00015   0.00015   0.00604   0.00619  -0.81141
   D86       -2.92228   0.00013   0.00028   0.00521   0.00549  -2.91679
   D87        1.29043   0.00010   0.00013   0.00528   0.00541   1.29583
   D88        3.10951  -0.00003  -0.00150   0.01168   0.01017   3.11968
   D89        1.00483  -0.00005  -0.00137   0.01085   0.00947   1.01429
   D90       -1.06565  -0.00009  -0.00152   0.01091   0.00938  -1.05627
   D91       -0.92503  -0.00011  -0.00089   0.00758   0.00670  -0.91833
   D92       -3.02247  -0.00006  -0.00139   0.01052   0.00913  -3.01333
   D93        1.19025   0.00005  -0.00099   0.01064   0.00965   1.19990
   D94        0.86353   0.00015  -0.00027   0.01322   0.01295   0.87647
   D95       -1.23391   0.00020  -0.00078   0.01616   0.01538  -1.21853
   D96        2.97881   0.00031  -0.00037   0.01627   0.01590   2.99471
   D97        3.11756  -0.00003   0.00053   0.00522   0.00576   3.12331
   D98        1.02012   0.00001   0.00003   0.00816   0.00819   1.02831
   D99       -1.05035   0.00013   0.00044   0.00828   0.00871  -1.04164
   D100      -1.69081   0.00145   0.00646   0.04453   0.05090  -1.63991
   D101       2.42339   0.00125   0.00616   0.04505   0.05134   2.47472
   D102       0.36694  -0.00011   0.00459   0.03600   0.04055   0.40748
   D103      -0.07283   0.00039   0.00217   0.01918   0.02135  -0.05148
   D104       3.07504   0.00070   0.00300   0.02378   0.02679   3.10183
   D105      -3.13409   0.00037   0.00099   0.00549   0.00648  -3.12761
         Item               Value     Threshold  Converged?
 Maximum Force            0.004405     0.000450     NO 
 RMS     Force            0.000764     0.000300     NO 
 Maximum Displacement     0.198728     0.001800     NO 
 RMS     Displacement     0.028136     0.001200     NO 
 Predicted change in Energy=-3.630189D-04
 GradGradGradGradGradGradGradGradGradGradGradGradGradGradGradGradGradGrad

                          Input orientation:                          
 ---------------------------------------------------------------------
 Center     Atomic      Atomic             Coordinates (Angstroms)
 Number     Number       Type             X           Y           Z
 ---------------------------------------------------------------------
      1          6           0       -0.002216    0.950402    0.357374
      2          6           0       -0.290283   -1.330434   -0.982082
      3          1           0        0.303214   -2.244142   -0.886384
      4          1           0       -0.576218   -1.245688   -2.034356
      5          6           0       -1.535571   -1.418448   -0.100518
      6          1           0       -2.076571   -2.353502   -0.282680
      7          6           0       -1.146596   -1.054096    1.350023
      8          1           0       -0.152410   -1.357308    1.692154
      9          1           0       -1.878625   -1.380302    2.088883
     10          6           0       -1.344017    0.423347    0.916157
     11          1           0       -1.730391    1.139229    1.650239
     12          6           0       -2.345011   -0.088427   -0.168050
     13          6           0       -3.750807   -0.238674    0.427203
     14          1           0       -3.762858   -0.752013    1.392268
     15          1           0       -4.389864   -0.806700   -0.258555
     16          1           0       -4.207033    0.747408    0.569900
     17          6           0       -2.486539    0.612499   -1.518719
     18          1           0       -1.542058    0.791789   -2.032676
     19          1           0       -2.962440    1.590234   -1.394104
     20          1           0       -3.124554    0.004479   -2.172537
     21          6           0        0.641033   -0.147009   -0.616654
     22          6           0        0.948529    1.339873    1.495972
     23          1           0        1.885663    1.733997    1.094752
     24          1           0        1.157390    0.502918    2.164237
     25          1           0        0.475102    2.139194    2.073817
     26          8           0       -0.171073    2.030291   -0.480373
     27          8           0        1.784228   -0.744204    0.031685
     28          1           0        0.997588    0.359146   -1.513781
     29          7           0        3.033461   -0.184926   -0.248436
     30          8           0        3.096922    0.718836   -1.047577
     31          8           0        3.917965   -0.716850    0.367620
 ---------------------------------------------------------------------
                    Distance matrix (angstroms):
                    1          2          3          4          5
     1  C    0.000000
     2  C    2.660702   0.000000
     3  H    3.441704   1.093736   0.000000
     4  H    3.297371   1.093719   1.757313   0.000000
     5  C    2.858722   1.528281   2.163443   2.165625   0.000000
     6  H    3.953277   2.174087   2.457600   2.558648   1.095532
     7  C    2.512563   2.499669   2.918848   3.437450   1.545355
     8  H    2.670154   2.677922   2.764584   3.752192   2.265071
     9  H    3.457053   3.457765   3.789308   4.326140   2.216443
    10  C    1.546110   2.790952   3.616354   3.475733   2.112470
    11  H    2.166506   3.886163   4.692249   4.538302   3.105611
    12  C    2.616089   2.535179   3.489442   2.819748   1.558432
    13  C    3.933283   3.892717   4.709830   4.141421   2.564689
    14  H    4.255779   4.246278   4.894041   4.705331   2.762852
    15  H    4.766365   4.195754   4.948272   4.229667   2.923389
    16  H    4.215076   4.697553   5.604682   4.892586   3.503870
    17  C    3.131416   2.981025   4.042644   2.714419   2.653371
    18  H    2.847562   2.678529   3.733080   2.254809   2.935715
    19  H    3.498569   3.980011   5.062086   3.761174   3.572322
    20  H    4.128464   3.351457   4.296519   2.841835   2.973693
    21  C    1.602127   1.549639   2.141224   2.167643   2.573044
    22  C    1.533626   3.847849   4.351691   4.633917   4.040775
    23  H    2.172978   4.294033   4.717481   4.972996   4.803271
    24  H    2.193099   3.918707   4.193119   4.867361   4.009090
    25  H    2.141784   4.686433   5.292066   5.425844   4.628969
    26  O    1.377132   3.400058   4.319788   3.648430   3.728263
    27  O    2.483776   2.382223   2.299145   3.176746   3.390154
    28  H    2.202364   2.189977   2.766386   2.307240   3.402065
    29  N    3.297166   3.591337   3.478734   4.164673   4.734924
    30  O    3.410596   3.959414   4.075540   4.280776   5.188920
    31  O    4.260005   4.461786   4.119656   5.123166   5.518373
                    6          7          8          9         10
     6  H    0.000000
     7  C    2.284519   0.000000
     8  H    2.931683   1.094257   0.000000
     9  H    2.571111   1.090041   1.771367   0.000000
    10  C    3.112031   1.552435   2.278778   2.216809   0.000000
    11  H    4.006893   2.289459   2.953723   2.561722   1.095741
    12  C    2.283805   2.161773   3.142915   2.642008   1.561860
    13  C    2.789175   2.880699   3.974910   2.751284   2.543618
    14  H    2.865969   2.633982   3.673098   2.104841   2.731107
    15  H    2.782895   3.628707   4.697282   3.485084   3.488575
    16  H    3.857642   3.635971   4.704174   3.500850   2.902030
    17  C    3.239294   3.578082   4.431479   4.166006   2.696249
    18  H    3.638825   3.873801   4.519303   4.671028   2.978353
    19  H    4.192026   4.221375   5.109722   4.704247   3.052577
    20  H    3.198421   4.176281   5.062009   4.650769   3.589679
    21  C    3.516464   2.808246   2.724879   3.897386   2.572010
    22  C    5.094688   3.184641   2.919819   3.967832   2.536133
    23  H    5.856984   4.127132   3.750573   4.985681   3.490061
    24  H    4.960347   2.897514   2.323549   3.573455   2.796618
    25  H    5.678770   3.653886   3.572809   4.234041   2.755631
    26  O    4.784103   3.716913   4.024431   4.598799   2.430712
    27  O    4.194572   3.228588   2.623665   4.248902   3.454183
    28  H    4.280715   3.846577   3.814017   4.927217   3.375178
    29  N    5.551245   4.558882   3.910261   5.569611   4.570402
    30  O    6.065424   5.186446   4.730186   6.244984   4.864720
    31  O    6.247878   5.169974   4.328109   6.083039   5.411967
                   11         12         13         14         15
    11  H    0.000000
    12  C    2.278392   0.000000
    13  C    2.734322   1.534003   0.000000
    14  H    2.788238   2.210256   1.093167   0.000000
    15  H    3.808272   2.169224   1.096043   1.766732   0.000000
    16  H    2.730277   2.170327   1.095839   1.766875   1.770598
    17  C    3.300227   1.528278   2.471736   3.459007   2.687896
    18  H    3.704058   2.212768   3.462865   4.364117   3.716541
    19  H    3.315022   2.168485   2.698812   3.727017   3.012027
    20  H    4.224330   2.152739   2.685137   3.699668   2.433588
    21  C    3.523757   3.020122   4.515120   4.878120   5.086586
    22  C    2.690849   3.956819   5.071276   5.155959   6.015362
    23  H    3.706502   4.776452   6.008897   6.178555   6.904261
    24  H    3.001394   4.249242   5.259054   5.136110   6.193307
    25  H    2.458362   4.235717   5.120928   5.175315   6.147044
    26  O    2.786570   3.051642   4.334328   4.914155   5.088804
    27  O    4.303439   4.185756   5.572128   5.711515   6.181227
    28  H    4.249873   3.631016   5.164501   5.686971   5.653268
    29  N    5.296474   5.379938   6.818040   7.014516   7.449326
    30  O    5.545980   5.571344   7.069880   7.427841   7.681262
    31  O    6.082274   6.317176   7.683897   7.748947   8.331878
                   16         17         18         19         20
    16  H    0.000000
    17  C    2.709359   0.000000
    18  H    3.725247   1.090111   0.000000
    19  H    2.473192   1.094521   1.750078   0.000000
    20  H    3.040504   1.097374   1.773052   1.773939   0.000000
    21  C    5.070665   3.342497   2.766288   4.075226   4.077177
    22  C    5.271475   4.627864   4.353708   4.869384   5.641918
    23  H    6.194334   5.215759   4.734747   5.451529   6.226450
    24  H    5.601672   5.182123   4.998454   5.551310   6.114826
    25  H    5.110893   4.899840   4.769457   4.913708   5.962051
    26  O    4.363237   2.906834   2.413117   2.969897   3.961109
    27  O    6.197564   4.741714   4.205359   5.478443   5.432795
    28  H    5.619658   3.493330   2.627971   4.148701   4.189487
    29  N    7.345997   5.720132   5.007280   6.357246   6.454393
    30  O    7.480964   5.604313   4.742982   6.131500   6.362595
    31  O    8.258363   6.807578   6.152175   7.467682   7.521288
                   21         22         23         24         25
    21  C    0.000000
    22  C    2.601645   0.000000
    23  H    2.831289   1.092946   0.000000
    24  H    2.902134   1.091190   1.785983   0.000000
    25  H    3.534529   1.094053   1.764210   1.775131   0.000000
    26  O    2.327816   2.374052   2.607483   3.330412   2.636909
    27  O    1.443565   2.680654   2.698496   2.548729   3.768037
    28  H    1.090028   3.165887   3.079502   3.684294   4.038864
    29  N    2.420894   3.116875   2.608421   3.132693   4.164084
    30  O    2.639465   3.386875   2.662194   3.758212   4.316765
    31  O    3.468687   3.784288   3.265826   3.512327   4.787630
                   26         27         28         29         30
    26  O    0.000000
    27  O    3.432671   0.000000
    28  H    2.286137   2.055395   0.000000
    29  N    3.902565   1.397083   2.458025   0.000000
    30  O    3.566711   2.242423   2.180350   1.208073   0.000000
    31  O    4.998610   2.160193   3.636761   1.202004   2.176715
                   31
    31  O    0.000000
 Stoichiometry    C10H16NO4(2)
 Framework group  C1[X(C10H16NO4)]
 Deg. of freedom    87
 Full point group                 C1      NOp   1
 Largest Abelian subgroup         C1      NOp   1
 Largest concise Abelian subgroup C1      NOp   1
                         Standard orientation:                         
 ---------------------------------------------------------------------
 Center     Atomic      Atomic             Coordinates (Angstroms)
 Number     Number       Type             X           Y           Z
 ---------------------------------------------------------------------
      1          6           0        0.007513    0.928503    0.379221
      2          6           0       -0.316828   -1.334641   -0.981778
      3          1           0        0.255135   -2.262104   -0.887285
      4          1           0       -0.589494   -1.235191   -2.036285
      5          6           0       -1.573156   -1.401809   -0.114156
      6          1           0       -2.132837   -2.323075   -0.309646
      7          6           0       -1.191766   -1.057745    1.343337
      8          1           0       -0.208300   -1.385786    1.693455
      9          1           0       -1.938759   -1.373369    2.071741
     10          6           0       -1.351601    0.427132    0.919488
     11          1           0       -1.729812    1.145622    1.655272
     12          6           0       -2.352036   -0.053550   -0.179366
     13          6           0       -3.767136   -0.177080    0.399769
     14          1           0       -3.800962   -0.697656    1.360430
     15          1           0       -4.411274   -0.725239   -0.297311
     16          1           0       -4.202818    0.817783    0.545689
     17          6           0       -2.463431    0.661047   -1.525686
     18          1           0       -1.509732    0.823269   -2.028164
     19          1           0       -2.918773    1.648147   -1.398122
     20          1           0       -3.107758    0.072628   -2.191144
     21          6           0        0.636609   -0.175243   -0.596890
     22          6           0        0.954410    1.287607    1.530933
     23          1           0        1.904333    1.663873    1.142858
     24          1           0        1.137415    0.440925    2.194510
     25          1           0        0.492706    2.092695    2.110256
     26          8           0       -0.128276    2.018501   -0.451416
     27          8           0        1.759210   -0.802940    0.058582
     28          1           0        1.013945    0.329920   -1.486041
     29          7           0        3.023510   -0.269495   -0.203763
     30          8           0        3.115636    0.638931   -0.994784
     31          8           0        3.889298   -0.825906    0.417231
 ---------------------------------------------------------------------
 Rotational constants (GHZ):           1.2889089           0.4109226           0.3948964
 Standard basis: 6-31++G(d,p) (6D, 7F)
 There are   381 symmetry adapted cartesian basis functions of A   symmetry.
 There are   381 symmetry adapted basis functions of A   symmetry.
   381 basis functions,   608 primitive gaussians,   381 cartesian basis functions
    58 alpha electrons       57 beta electrons
       nuclear repulsion energy      1137.7768909982 Hartrees.
 NAtoms=   31 NActive=   31 NUniq=   31 SFac= 1.00D+00 NAtFMM=   60 NAOKFM=F Big=F
 Integral buffers will be    131072 words long.
 Raffenetti 2 integral format.
 Two-electron integral symmetry is turned on.
 Nuclear repulsion after empirical dispersion term =     1137.7485364510 Hartrees.
 One-electron integrals computed using PRISM.
 NBasis=   381 RedAO= T EigKep=  1.40D-06  NBF=   381
 NBsUse=   381 1.00D-06 EigRej= -1.00D+00 NBFU=   381
 Initial guess from the checkpoint file:  "Alpha-Pinene-RO-NO3up-Odown-Conf02-wb97-opt.chk"
 B after Tr=    -0.000000    0.000000   -0.000000
         Rot=    0.999799   -0.019726   -0.001066    0.003290 Ang=  -2.30 deg.
 Initial guess <Sx>= 0.0000 <Sy>= 0.0000 <Sz>= 0.5000 <S**2>= 0.7543 S= 0.5022
 ExpMin= 3.60D-02 ExpMax= 5.48D+03 ExpMxC= 8.25D+02 IAcc=3 IRadAn=         7 AccDes= 0.00D+00
 Harris functional with IExCor= 4639 and IRadAn=       7 diagonalized for initial guess.
 HarFok:  IExCor= 4639 AccDes= 0.00D+00 IRadAn=         7 IDoV= 1 UseB2=F ITyADJ=14
 ICtDFT=  3500011 ScaDFX=  1.000000  1.000000  1.000000  1.000000
 FoFCou: FMM=F IPFlag=           0 FMFlag=      100000 FMFlg1=           0
         NFxFlg=           0 DoJE=T BraDBF=F KetDBF=T FulRan=T
         wScrn=  0.000000 ICntrl=       500 IOpCl=  0 I1Cent=   200000004 NGrid=           0
         NMat0=    1 NMatS0=      1 NMatT0=    0 NMatD0=    1 NMtDS0=    0 NMtDT0=    0
 Petite list used in FoFCou.
 Requested convergence on RMS density matrix=1.00D-08 within 128 cycles.
 Requested convergence on MAX density matrix=1.00D-06.
 Requested convergence on             energy=1.00D-06.
 No special actions if energy rises.
 Restarting incremental Fock formation.
 Restarting incremental Fock formation.
 Restarting incremental Fock formation.
 SCF Done:  E(UwB97XD) =  -745.936066357     A.U. after   80 cycles
            NFock= 80  Conv=0.89D-08     -V/T= 2.0089
 <Sx>= 0.0000 <Sy>= 0.0000 <Sz>= 0.5000 <S**2>= 0.7542 S= 0.5021
 <L.S>= 0.000000000000E+00
 Annihilation of the first spin contaminant:
 S**2 before annihilation     0.7542,   after     0.7500
 Calling FoFJK, ICntrl=      2127 FMM=F ISym2X=0 I1Cent= 0 IOpClX= 1 NMat=1 NMatS=1 NMatT=0.
 ***** Axes restored to original set *****
 -------------------------------------------------------------------
 Center     Atomic                   Forces (Hartrees/Bohr)
 Number     Number              X              Y              Z
 -------------------------------------------------------------------
      1        6           0.015173793    0.003310727   -0.006535102
      2        6           0.001393540    0.000008327   -0.000634593
      3        1          -0.000456338   -0.000346913    0.000243433
      4        1           0.000087337   -0.000247307    0.000042951
      5        6           0.000344715    0.000049380   -0.000521484
      6        1          -0.000020587    0.000536620    0.000102566
      7        6           0.001995971   -0.000060365   -0.001008254
      8        1          -0.000274875    0.000239216   -0.000229021
      9        1           0.000024113    0.001178164    0.000002410
     10        6          -0.005035734    0.003254607   -0.000730431
     11        1           0.000409615   -0.000312557   -0.000374983
     12        6          -0.000500321   -0.000620727   -0.000363401
     13        6          -0.000264254   -0.000231481    0.000212322
     14        1           0.000043650    0.000055776   -0.000131088
     15        1           0.000256649    0.000176746    0.000250132
     16        1           0.000098864   -0.000251976   -0.000059035
     17        6           0.000243727   -0.000539360   -0.000761667
     18        1          -0.000357485   -0.000431842    0.000653441
     19        1          -0.000207809   -0.000115137    0.000144137
     20        1          -0.000123127    0.000560137    0.000248354
     21        6          -0.002212729   -0.003062078    0.001946636
     22        6          -0.003196689   -0.001196483    0.002856790
     23        1          -0.000593362   -0.000191371    0.000570354
     24        1           0.001339499    0.000255981    0.000983095
     25        1           0.000231402   -0.000180523   -0.000296482
     26        8          -0.007908279    0.000204471    0.003286905
     27        8           0.001765811   -0.001217594   -0.001100306
     28        1          -0.000734845    0.000267406    0.001011800
     29        7          -0.000547271   -0.001466377   -0.000220070
     30        8          -0.000219378   -0.000514395    0.000765842
     31        8          -0.000755603    0.000888926   -0.000355252
 -------------------------------------------------------------------
 Cartesian Forces:  Max     0.015173793 RMS     0.002227676

 GradGradGradGradGradGradGradGradGradGradGradGradGradGradGradGradGradGrad
 Berny optimization.
 Using GEDIIS/GDIIS optimizer.
 FormGI is forming the generalized inverse of G from B-inverse, IUseBI=4.
 Internal  Forces:  Max     0.003401991 RMS     0.000918079
 Search for a local minimum.
 Step number   4 out of a maximum of  186
 All quantities printed in internal units (Hartrees-Bohrs-Radians)
 Mixed Optimization -- En-DIIS/RFO-DIIS
 Swapping is turned off.
 Update second derivatives using D2CorX and points    1    2    3    4
 DE= -2.25D-04 DEPred=-3.63D-04 R= 6.21D-01
 TightC=F SS=  1.41D+00  RLast= 1.91D-01 DXNew= 1.3194D+00 5.7245D-01
 Trust test= 6.21D-01 RLast= 1.91D-01 DXMaxT set to 7.85D-01
 ITU=  1  1  1  0
     Eigenvalues ---    0.00223   0.00257   0.00402   0.00491   0.00947
     Eigenvalues ---    0.01156   0.01449   0.01520   0.02177   0.02653
     Eigenvalues ---    0.02775   0.02895   0.03217   0.03303   0.03648
     Eigenvalues ---    0.03892   0.04094   0.04455   0.04703   0.04874
     Eigenvalues ---    0.05265   0.05289   0.05313   0.05322   0.05585
     Eigenvalues ---    0.05695   0.05746   0.05799   0.05846   0.06715
     Eigenvalues ---    0.06861   0.07334   0.07600   0.08435   0.08811
     Eigenvalues ---    0.09371   0.09497   0.10572   0.11936   0.12145
     Eigenvalues ---    0.14306   0.15846   0.16000   0.16000   0.16000
     Eigenvalues ---    0.16000   0.16000   0.16005   0.16039   0.17645
     Eigenvalues ---    0.18490   0.21054   0.22006   0.22321   0.24093
     Eigenvalues ---    0.24940   0.24995   0.25020   0.25532   0.26995
     Eigenvalues ---    0.27345   0.28717   0.29208   0.29645   0.30410
     Eigenvalues ---    0.32432   0.34548   0.34654   0.34672   0.34767
     Eigenvalues ---    0.34836   0.34861   0.34875   0.34910   0.34957
     Eigenvalues ---    0.34960   0.34991   0.35141   0.35245   0.35372
     Eigenvalues ---    0.35404   0.36831   0.39142   0.47740   0.52633
     Eigenvalues ---    1.04715   1.07952
 En-DIIS/RFO-DIIS/Sim-DIIS IScMMF=       -3 using points:     4    3
 RFO step:  Lambda=-6.34491510D-04.
 DidBck=F Rises=F RFO-DIIS coefs:    1.16643   -0.16643
 Iteration  1 RMS(Cart)=  0.00865427 RMS(Int)=  0.00005000
 Iteration  2 RMS(Cart)=  0.00005999 RMS(Int)=  0.00002098
 Iteration  3 RMS(Cart)=  0.00000000 RMS(Int)=  0.00002098
 Variable       Old X    -DE/DX   Delta X   Delta X   Delta X     New X
                                 (Linear)    (Quad)   (Total)
    R1        2.92172   0.00130  -0.00190   0.00035  -0.00157   2.92016
    R2        3.02758   0.00206   0.00168   0.00597   0.00764   3.03522
    R3        2.89813   0.00134  -0.00343  -0.00126  -0.00469   2.89344
    R4        2.60240  -0.00087  -0.00102  -0.00142  -0.00244   2.59996
    R5        2.06686   0.00006  -0.00016  -0.00002  -0.00018   2.06668
    R6        2.06683  -0.00008  -0.00013  -0.00020  -0.00033   2.06650
    R7        2.88803  -0.00044  -0.00038  -0.00117  -0.00153   2.88650
    R8        2.92839  -0.00047   0.00038  -0.00056  -0.00017   2.92822
    R9        2.07026  -0.00046  -0.00012  -0.00056  -0.00068   2.06958
   R10        2.92030  -0.00042  -0.00026  -0.00019  -0.00042   2.91987
   R11        2.94501   0.00023   0.00004  -0.00082  -0.00079   2.94422
   R12        2.06785  -0.00039   0.00003  -0.00042  -0.00039   2.06745
   R13        2.05988  -0.00037  -0.00016  -0.00049  -0.00065   2.05923
   R14        2.93368  -0.00069  -0.00033  -0.00150  -0.00183   2.93185
   R15        2.07065  -0.00060   0.00004  -0.00054  -0.00049   2.07016
   R16        2.95149   0.00031  -0.00071  -0.00024  -0.00095   2.95054
   R17        2.89885   0.00001  -0.00023  -0.00010  -0.00033   2.89851
   R18        2.88803  -0.00045  -0.00018  -0.00078  -0.00096   2.88707
   R19        2.06579  -0.00014  -0.00010  -0.00025  -0.00035   2.06543
   R20        2.07122  -0.00040  -0.00013  -0.00052  -0.00065   2.07058
   R21        2.07084  -0.00028  -0.00011  -0.00037  -0.00047   2.07036
   R22        2.06001  -0.00069  -0.00016  -0.00062  -0.00078   2.05923
   R23        2.06834   0.00000  -0.00009  -0.00003  -0.00012   2.06822
   R24        2.07374  -0.00039  -0.00018  -0.00058  -0.00077   2.07297
   R25        2.72794   0.00074  -0.00018   0.00087   0.00068   2.72862
   R26        2.05985  -0.00095  -0.00029  -0.00121  -0.00150   2.05835
   R27        2.06537  -0.00079   0.00011  -0.00077  -0.00067   2.06470
   R28        2.06205   0.00066  -0.00046   0.00014  -0.00032   2.06173
   R29        2.06746  -0.00039   0.00031  -0.00010   0.00021   2.06767
   R30        2.64011  -0.00184  -0.00017  -0.00157  -0.00174   2.63837
   R31        2.28293  -0.00090  -0.00004  -0.00030  -0.00034   2.28258
   R32        2.27146  -0.00113  -0.00001  -0.00033  -0.00033   2.27113
    A1        1.91205  -0.00133   0.00006  -0.00329  -0.00324   1.90880
    A2        1.93506  -0.00135   0.00131  -0.00691  -0.00557   1.92949
    A3        1.96141  -0.00340   0.00187  -0.01825  -0.01636   1.94505
    A4        1.95672   0.00221  -0.00011   0.01120   0.01105   1.96777
    A5        1.78904   0.00260  -0.00359   0.01239   0.00871   1.79775
    A6        1.90552   0.00155   0.00019   0.00622   0.00620   1.91172
    A7        1.86583  -0.00008   0.00009   0.00016   0.00024   1.86607
    A8        1.92151   0.00011  -0.00044  -0.00267  -0.00309   1.91842
    A9        1.86631   0.00003  -0.00028   0.00044   0.00016   1.86646
   A10        1.92454  -0.00026   0.00005   0.00159   0.00165   1.92619
   A11        1.90162   0.00063   0.00056   0.00218   0.00276   1.90438
   A12        1.97976  -0.00041   0.00001  -0.00162  -0.00164   1.97812
   A13        1.93438  -0.00013  -0.00062   0.00012  -0.00050   1.93388
   A14        1.89945  -0.00030  -0.00111  -0.00279  -0.00390   1.89555
   A15        1.92738   0.00082   0.00083   0.00216   0.00297   1.93035
   A16        2.07329   0.00038   0.00046   0.00098   0.00143   2.07472
   A17        2.05412  -0.00047   0.00063  -0.00056   0.00008   2.05420
   A18        1.54098  -0.00025  -0.00009   0.00004  -0.00005   1.54094
   A19        2.04523   0.00013  -0.00039  -0.00017  -0.00055   2.04467
   A20        1.97866  -0.00021   0.00061   0.00245   0.00308   1.98173
   A21        1.50079   0.00056   0.00029   0.00100   0.00128   1.50206
   A22        1.89156   0.00032   0.00025   0.00090   0.00113   1.89270
   A23        2.05627   0.00013  -0.00034  -0.00026  -0.00060   2.05568
   A24        1.97017  -0.00099  -0.00045  -0.00409  -0.00453   1.96563
   A25        1.89132  -0.00094  -0.00083  -0.00525  -0.00609   1.88523
   A26        1.90226  -0.00028   0.00026  -0.00025   0.00001   1.90227
   A27        2.00096   0.00117   0.00079   0.00485   0.00563   2.00660
   A28        2.07075   0.00029  -0.00037  -0.00006  -0.00043   2.07032
   A29        1.53445  -0.00019   0.00018   0.00027   0.00046   1.53492
   A30        2.04109  -0.00003  -0.00012   0.00028   0.00015   2.04124
   A31        1.48738   0.00004   0.00032   0.00079   0.00109   1.48848
   A32        1.95582  -0.00001  -0.00010  -0.00080  -0.00089   1.95493
   A33        2.06896  -0.00014   0.00072   0.00095   0.00166   2.07062
   A34        1.92843  -0.00024  -0.00064  -0.00141  -0.00205   1.92638
   A35        2.12066   0.00020   0.00011  -0.00001   0.00010   2.12076
   A36        1.87863   0.00012  -0.00032   0.00032  -0.00001   1.87863
   A37        1.98085  -0.00006  -0.00011  -0.00014  -0.00025   1.98061
   A38        1.92017  -0.00003   0.00003  -0.00012  -0.00010   1.92007
   A39        1.92189   0.00003  -0.00015  -0.00001  -0.00015   1.92174
   A40        1.87817   0.00002   0.00013   0.00006   0.00020   1.87837
   A41        1.87865   0.00003   0.00004   0.00012   0.00015   1.87880
   A42        1.88081   0.00001   0.00007   0.00010   0.00018   1.88099
   A43        1.99531  -0.00067  -0.00014  -0.00185  -0.00199   1.99332
   A44        1.92767  -0.00020  -0.00014  -0.00077  -0.00092   1.92675
   A45        1.90317   0.00041  -0.00020   0.00101   0.00080   1.90397
   A46        1.85821   0.00046  -0.00016   0.00088   0.00072   1.85893
   A47        1.89015   0.00024   0.00057   0.00149   0.00206   1.89221
   A48        1.88598  -0.00022   0.00010  -0.00070  -0.00059   1.88538
   A49        2.00994   0.00096   0.00029   0.00242   0.00267   2.01261
   A50        1.90527   0.00165  -0.00278   0.00569   0.00292   1.90819
   A51        1.88981  -0.00091  -0.00058  -0.00451  -0.00507   1.88474
   A52        1.83995  -0.00197   0.00188  -0.00355  -0.00166   1.83829
   A53        1.93598  -0.00000   0.00039  -0.00115  -0.00074   1.93524
   A54        1.87832   0.00028   0.00084   0.00138   0.00220   1.88052
   A55        1.92900  -0.00006   0.00004  -0.00010  -0.00006   1.92893
   A56        1.95902   0.00219  -0.00087   0.00422   0.00335   1.96237
   A57        1.88536  -0.00040   0.00109  -0.00002   0.00107   1.88643
   A58        1.91483  -0.00108  -0.00016  -0.00204  -0.00220   1.91263
   A59        1.87703  -0.00017  -0.00027  -0.00209  -0.00236   1.87467
   A60        1.89626  -0.00058   0.00021  -0.00020   0.00000   1.89626
   A61        2.04031  -0.00031  -0.00068  -0.00060  -0.00127   2.03904
   A62        2.07041  -0.00036  -0.00002  -0.00044  -0.00046   2.06995
   A63        1.95850   0.00040   0.00015   0.00077   0.00092   1.95942
   A64        2.25420  -0.00003  -0.00015  -0.00028  -0.00043   2.25378
    D1        0.77574   0.00058   0.00259   0.00400   0.00656   0.78231
    D2        3.05207   0.00005   0.00170  -0.00011   0.00158   3.05364
    D3       -0.90547   0.00081   0.00249   0.00444   0.00693  -0.89855
    D4       -1.39295  -0.00038   0.00179  -0.00318  -0.00138  -1.39433
    D5        0.88338  -0.00090   0.00091  -0.00730  -0.00637   0.87700
    D6       -3.07417  -0.00014   0.00169  -0.00275  -0.00102  -3.07519
    D7        2.75230   0.00104  -0.00069   0.00685   0.00610   2.75841
    D8       -1.25456   0.00051  -0.00158   0.00273   0.00112  -1.25344
    D9        1.07109   0.00127  -0.00079   0.00728   0.00647   1.07756
   D10        0.18116  -0.00046  -0.00506  -0.00289  -0.00796   0.17320
   D11       -1.88379   0.00024  -0.00566  -0.00402  -0.00968  -1.89347
   D12        2.35929  -0.00049  -0.00479  -0.00626  -0.01106   2.34822
   D13        2.33716  -0.00162  -0.00342  -0.00634  -0.00979   2.32737
   D14        0.27221  -0.00091  -0.00401  -0.00747  -0.01151   0.26070
   D15       -1.76790  -0.00165  -0.00315  -0.00971  -0.01289  -1.78079
   D16       -1.90475   0.00268  -0.00532   0.01308   0.00779  -1.89697
   D17        2.31348   0.00339  -0.00592   0.01196   0.00607   2.31955
   D18        0.27337   0.00265  -0.00505   0.00971   0.00469   0.27806
   D19       -3.11786   0.00128  -0.00062   0.02077   0.02014  -3.09772
   D20        1.02147   0.00116   0.00018   0.02048   0.02065   1.04212
   D21       -1.06872   0.00080  -0.00028   0.01818   0.01789  -1.05083
   D22        1.02229   0.00240  -0.00157   0.02205   0.02053   1.04282
   D23       -1.12156   0.00228  -0.00077   0.02176   0.02104  -1.10052
   D24        3.07143   0.00193  -0.00122   0.01946   0.01828   3.08972
   D25       -0.94778  -0.00288   0.00274  -0.00275  -0.00004  -0.94782
   D26       -3.09164  -0.00300   0.00354  -0.00304   0.00047  -3.09116
   D27        1.10136  -0.00335   0.00309  -0.00534  -0.00229   1.09907
   D28       -0.88965   0.00030  -0.00303   0.00059  -0.00245  -0.89210
   D29        1.42101   0.00045  -0.00384  -0.00031  -0.00414   1.41687
   D30        3.08537   0.00036  -0.00408  -0.00059  -0.00467   3.08070
   D31        1.16496   0.00012  -0.00316   0.00012  -0.00304   1.16192
   D32       -2.80757   0.00026  -0.00397  -0.00078  -0.00473  -2.81230
   D33       -1.14321   0.00017  -0.00420  -0.00106  -0.00526  -1.14847
   D34       -2.98004   0.00046  -0.00238   0.00300   0.00062  -2.97942
   D35       -0.66938   0.00061  -0.00319   0.00210  -0.00107  -0.67045
   D36        0.99497   0.00051  -0.00342   0.00182  -0.00160   0.99338
   D37       -2.35751  -0.00007   0.00624   0.00396   0.01020  -2.34731
   D38       -0.25639   0.00119   0.00426   0.01003   0.01429  -0.24210
   D39        1.77183   0.00042   0.00648   0.00910   0.01558   1.78741
   D40        1.91489  -0.00031   0.00600   0.00246   0.00846   1.92335
   D41       -2.26717   0.00095   0.00402   0.00853   0.01254  -2.25463
   D42       -0.23895   0.00018   0.00624   0.00760   0.01384  -0.22512
   D43       -0.23593  -0.00016   0.00550  -0.00010   0.00542  -0.23052
   D44        1.86519   0.00109   0.00352   0.00598   0.00950   1.87469
   D45       -2.38978   0.00032   0.00574   0.00504   0.01079  -2.37898
   D46       -0.60718   0.00038   0.00181   0.00386   0.00567  -0.60151
   D47       -2.83154  -0.00000   0.00121   0.00031   0.00151  -2.83003
   D48        1.47552   0.00086   0.00150   0.00408   0.00557   1.48110
   D49        1.62744   0.00022   0.00025   0.00218   0.00244   1.62987
   D50       -0.59692  -0.00016  -0.00035  -0.00137  -0.00172  -0.59864
   D51       -2.57305   0.00070  -0.00005   0.00240   0.00234  -2.57070
   D52       -2.54497  -0.00038   0.00108   0.00184   0.00292  -2.54204
   D53        1.51386  -0.00076   0.00048  -0.00172  -0.00124   1.51263
   D54       -0.46226   0.00010   0.00077   0.00205   0.00283  -0.45944
   D55       -1.45102   0.00008   0.00044   0.00051   0.00094  -1.45007
   D56        2.90897   0.00033   0.00101   0.00177   0.00278   2.91175
   D57        0.70391   0.00030   0.00093   0.00122   0.00215   0.70605
   D58        2.58740  -0.00010  -0.00004  -0.00126  -0.00129   2.58611
   D59        0.66421   0.00015   0.00054   0.00000   0.00054   0.66474
   D60       -1.54086   0.00012   0.00046  -0.00055  -0.00009  -1.54095
   D61        0.45977  -0.00025  -0.00071  -0.00225  -0.00296   0.45681
   D62       -1.46343  -0.00001  -0.00013  -0.00100  -0.00113  -1.46455
   D63        2.61470  -0.00003  -0.00021  -0.00155  -0.00176   2.61294
   D64       -1.55138  -0.00118  -0.00145  -0.00678  -0.00822  -1.55960
   D65        2.55201  -0.00018  -0.00078  -0.00168  -0.00246   2.54955
   D66        0.46128  -0.00012  -0.00065  -0.00215  -0.00280   0.45847
   D67        0.52097  -0.00070  -0.00181  -0.00646  -0.00826   0.51270
   D68       -1.65883   0.00031  -0.00113  -0.00136  -0.00250  -1.66133
   D69        2.53362   0.00037  -0.00101  -0.00183  -0.00285   2.53078
   D70        2.74732  -0.00109  -0.00220  -0.00944  -0.01162   2.73570
   D71        0.56752  -0.00009  -0.00153  -0.00434  -0.00586   0.56166
   D72       -1.52321  -0.00002  -0.00140  -0.00481  -0.00621  -1.52941
   D73        1.44969  -0.00077  -0.00004  -0.00307  -0.00313   1.44656
   D74       -2.88250  -0.00079  -0.00007  -0.00371  -0.00379  -2.88630
   D75       -0.65761  -0.00068  -0.00114  -0.00473  -0.00588  -0.66349
   D76       -0.45762   0.00021   0.00069   0.00203   0.00272  -0.45490
   D77        1.49338   0.00019   0.00067   0.00138   0.00205   1.49543
   D78       -2.56492   0.00030  -0.00040   0.00036  -0.00003  -2.56495
   D79       -2.57484  -0.00001   0.00104   0.00187   0.00290  -2.57194
   D80       -0.62384  -0.00002   0.00102   0.00122   0.00224  -0.62161
   D81        1.60104   0.00009  -0.00005   0.00021   0.00015   1.60120
   D82        0.81489   0.00001   0.00108   0.00206   0.00314   0.81803
   D83       -1.29049   0.00004   0.00096   0.00216   0.00312  -1.28737
   D84        2.92213   0.00003   0.00095   0.00211   0.00305   2.92519
   D85       -0.81141   0.00007   0.00103   0.00207   0.00310  -0.80830
   D86       -2.91679   0.00010   0.00091   0.00217   0.00309  -2.91370
   D87        1.29583   0.00009   0.00090   0.00212   0.00302   1.29886
   D88        3.11968  -0.00010   0.00169   0.00296   0.00465   3.12433
   D89        1.01429  -0.00007   0.00158   0.00306   0.00464   1.01893
   D90       -1.05627  -0.00008   0.00156   0.00301   0.00457  -1.05169
   D91       -0.91833  -0.00002   0.00111   0.00379   0.00491  -0.91343
   D92       -3.01333  -0.00000   0.00152   0.00450   0.00602  -3.00731
   D93        1.19990   0.00014   0.00161   0.00519   0.00681   1.20671
   D94        0.87647   0.00006   0.00215   0.00557   0.00772   0.88419
   D95       -1.21853   0.00008   0.00256   0.00628   0.00884  -1.20969
   D96        2.99471   0.00022   0.00265   0.00698   0.00962   3.00433
   D97        3.12331   0.00001   0.00096   0.00381   0.00477   3.12808
   D98        1.02831   0.00003   0.00136   0.00453   0.00589   1.03420
   D99       -1.04164   0.00017   0.00145   0.00522   0.00667  -1.03497
   D100      -1.63991   0.00015   0.00847  -0.00150   0.00695  -1.63296
   D101       2.47472  -0.00076   0.00854  -0.00550   0.00308   2.47780
   D102       0.40748   0.00011   0.00675  -0.00302   0.00372   0.41120
   D103      -0.05148  -0.00000   0.00355  -0.00105   0.00251  -0.04897
   D104       3.10183  -0.00036   0.00446  -0.00506  -0.00060   3.10122
   D105      -3.12761  -0.00043   0.00108  -0.00480  -0.00372  -3.13133
         Item               Value     Threshold  Converged?
 Maximum Force            0.003402     0.000450     NO 
 RMS     Force            0.000918     0.000300     NO 
 Maximum Displacement     0.041416     0.001800     NO 
 RMS     Displacement     0.008652     0.001200     NO 
 Predicted change in Energy=-3.198425D-04
 GradGradGradGradGradGradGradGradGradGradGradGradGradGradGradGradGradGrad

                          Input orientation:                          
 ---------------------------------------------------------------------
 Center     Atomic      Atomic             Coordinates (Angstroms)
 Number     Number       Type             X           Y           Z
 ---------------------------------------------------------------------
      1          6           0        0.003113    0.950061    0.359620
      2          6           0       -0.288828   -1.335813   -0.981569
      3          1           0        0.301731   -2.250286   -0.876564
      4          1           0       -0.571035   -1.258474   -2.035240
      5          6           0       -1.535082   -1.417343   -0.102152
      6          1           0       -2.077000   -2.352050   -0.281191
      7          6           0       -1.141685   -1.048610    1.345848
      8          1           0       -0.145861   -1.349424    1.684650
      9          1           0       -1.870409   -1.369109    2.089944
     10          6           0       -1.342413    0.427052    0.910903
     11          1           0       -1.729223    1.142456    1.644830
     12          6           0       -2.343110   -0.087060   -0.171747
     13          6           0       -3.747509   -0.235575    0.426779
     14          1           0       -3.757013   -0.743769    1.394382
     15          1           0       -4.386953   -0.807674   -0.254673
     16          1           0       -4.204209    0.750634    0.565087
     17          6           0       -2.487112    0.612382   -1.522350
     18          1           0       -1.543337    0.785198   -2.038940
     19          1           0       -2.956554    1.592930   -1.395926
     20          1           0       -3.132325    0.008405   -2.172158
     21          6           0        0.642904   -0.152364   -0.617673
     22          6           0        0.939447    1.338766    1.507045
     23          1           0        1.873419    1.749939    1.116668
     24          1           0        1.157783    0.499336    2.168870
     25          1           0        0.453260    2.126718    2.090098
     26          8           0       -0.179936    2.031363   -0.471171
     27          8           0        1.789039   -0.752238    0.023769
     28          1           0        0.993030    0.356226   -1.514991
     29          7           0        3.035236   -0.189398   -0.258146
     30          8           0        3.092837    0.720408   -1.050568
     31          8           0        3.923757   -0.721765    0.351368
 ---------------------------------------------------------------------
                    Distance matrix (angstroms):
                    1          2          3          4          5
     1  C    0.000000
     2  C    2.666315   0.000000
     3  H    3.443769   1.093639   0.000000
     4  H    3.307963   1.093546   1.757254   0.000000
     5  C    2.860748   1.527473   2.160415   2.165977   0.000000
     6  H    3.954926   2.172746   2.454218   2.557445   1.095174
     7  C    2.505572   2.495340   2.909741   3.435322   1.545131
     8  H    2.658106   2.670084   2.751674   3.745213   2.264334
     9  H    3.447123   3.454954   3.780852   4.326402   2.218120
    10  C    1.545280   2.792702   3.614746   3.480772   2.113101
    11  H    2.165588   3.887741   4.689660   4.544093   3.105191
    12  C    2.619681   2.536784   3.488768   2.825786   1.558013
    13  C    3.934133   3.893128   4.706815   4.147028   2.563430
    14  H    4.251863   4.245465   4.888783   4.709319   2.762299
    15  H    4.768613   4.195467   4.944860   4.234958   2.920296
    16  H    4.217054   4.698470   5.602444   4.898793   3.502795
    17  C    3.139595   2.986698   4.048402   2.726630   2.653885
    18  H    2.858632   2.681513   3.737587   2.263179   2.932986
    19  H    3.500693   3.983214   5.065222   3.772258   3.571580
    20  H    4.138549   3.363019   4.309639   2.860758   2.978065
    21  C    1.606167   1.549547   2.141192   2.169475   2.570906
    22  C    1.531143   3.854249   4.355407   4.644889   4.038433
    23  H    2.170477   4.312746   4.737613   4.996041   4.809894
    24  H    2.193126   3.922464   4.191410   4.873730   4.010327
    25  H    2.140493   4.687745   5.289821   5.433885   4.617340
    26  O    1.375840   3.407380   4.327686   3.663645   3.723731
    27  O    2.490009   2.380923   2.294958   3.172655   3.392344
    28  H    2.201532   2.188765   2.771171   2.307425   3.396029
    29  N    3.297540   3.589848   3.478757   4.160069   4.734975
    30  O    3.404081   3.958341   4.079899   4.278961   5.185279
    31  O    4.262220   4.460902   4.118649   5.117334   5.521633
                    6          7          8          9         10
     6  H    0.000000
     7  C    2.284956   0.000000
     8  H    2.932419   1.094048   0.000000
     9  H    2.575099   1.089696   1.771642   0.000000
    10  C    3.111930   1.551466   2.277342   2.212490   0.000000
    11  H    4.005256   2.288091   2.952641   2.554607   1.095480
    12  C    2.283193   2.161271   3.141285   2.642412   1.561357
    13  C    2.787702   2.880283   3.974263   2.752185   2.541247
    14  H    2.866454   2.633482   3.673077   2.105738   2.726695
    15  H    2.778792   3.626497   4.694819   3.485030   3.486021
    16  H    3.855885   3.636746   4.704663   3.502160   2.900720
    17  C    3.239834   3.577098   4.428881   4.165969   2.695441
    18  H    3.635492   3.870526   4.513831   4.668587   2.978290
    19  H    4.192746   4.217678   5.103665   4.701562   3.047324
    20  H    3.203313   4.178073   5.063362   4.653547   3.589473
    21  C    3.514216   2.800612   2.712157   3.889525   2.571721
    22  C    5.091056   3.171223   2.904445   3.945585   2.528535
    23  H    5.863968   4.120103   3.742479   4.969102   3.483381
    24  H    4.959538   2.891549   2.313412   3.559110   2.799766
    25  H    5.664325   3.630490   3.550620   4.197647   2.739307
    26  O    4.780089   3.703074   4.009795   4.580417   2.415636
    27  O    4.195074   3.228757   2.618968   4.247489   3.461751
    28  H    4.275757   3.836010   3.800529   4.916464   3.368126
    29  N    5.550905   4.556063   3.903779   5.565123   4.572799
    30  O    6.062933   5.177202   4.717499   6.233997   4.858484
    31  O    6.250363   5.172477   4.328209   6.083918   5.418986
                   11         12         13         14         15
    11  H    0.000000
    12  C    2.277833   0.000000
    13  C    2.730586   1.533827   0.000000
    14  H    2.780738   2.209785   1.092981   0.000000
    15  H    3.804557   2.168746   1.095702   1.766434   0.000000
    16  H    2.728540   2.169873   1.095588   1.766622   1.770233
    17  C    3.299455   1.527771   2.471181   3.458196   2.689417
    18  H    3.705719   2.210629   3.461231   4.361858   3.715778
    19  H    3.309905   2.167325   2.700240   3.726489   3.018511
    20  H    4.221868   2.152584   2.681875   3.698136   2.432453
    21  C    3.524552   3.019833   4.513704   4.874156   5.085338
    22  C    2.679425   3.953037   5.060937   5.138714   6.006779
    23  H    3.691479   4.776368   6.001087   6.164208   6.900306
    24  H    3.003835   4.251894   5.257078   5.128388   6.190795
    25  H    2.435213   4.223321   5.098384   5.142967   6.126685
    26  O    2.769099   3.042481   4.321215   4.896644   5.079960
    27  O    4.312293   4.189909   5.575187   5.712910   6.182514
    28  H    4.244207   3.623622   5.156879   5.677794   5.646883
    29  N    5.300492   5.380013   6.817395   7.012333   7.447897
    30  O    5.540358   5.565416   7.063059   7.419033   7.675660
    31  O    6.091350   6.320611   7.687028   7.751296   8.333221
                   16         17         18         19         20
    16  H    0.000000
    17  C    2.706460   0.000000
    18  H    3.723224   1.089699   0.000000
    19  H    2.472181   1.094456   1.750166   0.000000
    20  H    3.031889   1.096968   1.773707   1.773176   0.000000
    21  C    5.070388   3.346681   2.771041   4.075270   4.085905
    22  C    5.262165   4.631001   4.364019   4.865251   5.646744
    23  H    6.183884   5.222325   4.750033   5.446689   6.237531
    24  H    5.602342   5.188752   5.008337   5.552611   6.122954
    25  H    5.090313   4.897834   4.778601   4.905519   5.959068
    26  O    4.348433   2.905433   2.422744   2.959223   3.962615
    27  O    6.202473   4.747435   4.209894   5.480511   5.442471
    28  H    5.611914   3.489564   2.625204   4.140390   4.191825
    29  N    7.346491   5.721660   5.008432   6.353958   6.460756
    30  O    7.473831   5.600900   4.740800   6.121740   6.365340
    31  O    8.263019   6.811021   6.154155   7.466561   7.529251
                   21         22         23         24         25
    21  C    0.000000
    22  C    2.612630   0.000000
    23  H    2.853220   1.092594   0.000000
    24  H    2.907686   1.091020   1.784172   0.000000
    25  H    3.544320   1.094165   1.762492   1.775086   0.000000
    26  O    2.338203   2.376142   2.610881   3.332630   2.640100
    27  O    1.443926   2.700780   2.731746   2.562494   3.787137
    28  H    1.089234   3.178201   3.105343   3.690320   4.052488
    29  N    2.419480   3.137438   2.645933   3.144771   4.188704
    30  O    2.636533   3.400124   2.691436   3.762724   4.336918
    31  O    3.468034   3.806243   3.301348   3.527749   4.814706
                   26         27         28         29         30
    26  O    0.000000
    27  O    3.445325   0.000000
    28  H    2.295974   2.056722   0.000000
    29  N    3.913373   1.396163   2.459263   0.000000
    30  O    3.572863   2.241156   2.181172   1.207891   0.000000
    31  O    5.009650   2.159924   3.637929   1.201829   2.176171
                   31
    31  O    0.000000
 Stoichiometry    C10H16NO4(2)
 Framework group  C1[X(C10H16NO4)]
 Deg. of freedom    87
 Full point group                 C1      NOp   1
 Largest Abelian subgroup         C1      NOp   1
 Largest concise Abelian subgroup C1      NOp   1
                         Standard orientation:                         
 ---------------------------------------------------------------------
 Center     Atomic      Atomic             Coordinates (Angstroms)
 Number     Number       Type             X           Y           Z
 ---------------------------------------------------------------------
      1          6           0        0.009916    0.940419    0.353935
      2          6           0       -0.311912   -1.370198   -0.937077
      3          1           0        0.258888   -2.293449   -0.803501
      4          1           0       -0.579993   -1.312139   -1.995663
      5          6           0       -1.569895   -1.406311   -0.071428
      6          1           0       -2.128301   -2.334071   -0.235287
      7          6           0       -1.186380   -1.011417    1.372318
      8          1           0       -0.200882   -1.323809    1.730294
      9          1           0       -1.930163   -1.299814    2.114646
     10          6           0       -1.352279    0.457269    0.900635
     11          1           0       -1.733331    1.197281    1.612855
     12          6           0       -2.350180   -0.062310   -0.181985
     13          6           0       -3.764277   -0.168865    0.402482
     14          1           0       -3.795455   -0.653831    1.381483
     15          1           0       -4.406947   -0.744099   -0.273273
     16          1           0       -4.202702    0.829172    0.512112
     17          6           0       -2.464086    0.607827   -1.550205
     18          1           0       -1.510972    0.749715   -2.059011
     19          1           0       -2.915222    1.600178   -1.452480
     20          1           0       -3.113538    0.001590   -2.193656
     21          6           0        0.639000   -0.197170   -0.589421
     22          6           0        0.940187    1.337450    1.503439
     23          1           0        1.886787    1.720751    1.115124
     24          1           0        1.133768    0.509692    2.187302
     25          1           0        0.463030    2.148386    2.061919
     26          8           0       -0.141528    2.005256   -0.504041
     27          8           0        1.765177   -0.804323    0.079919
     28          1           0        1.009881    0.283108   -1.493971
     29          7           0        3.025675   -0.273049   -0.199661
     30          8           0        3.110919    0.616516   -1.012316
     31          8           0        3.896041   -0.808383    0.433010
 ---------------------------------------------------------------------
 Rotational constants (GHZ):           1.2866824           0.4108554           0.3948641
 Standard basis: 6-31++G(d,p) (6D, 7F)
 There are   381 symmetry adapted cartesian basis functions of A   symmetry.
 There are   381 symmetry adapted basis functions of A   symmetry.
   381 basis functions,   608 primitive gaussians,   381 cartesian basis functions
    58 alpha electrons       57 beta electrons
       nuclear repulsion energy      1137.6281436947 Hartrees.
 NAtoms=   31 NActive=   31 NUniq=   31 SFac= 1.00D+00 NAtFMM=   60 NAOKFM=F Big=F
 Integral buffers will be    131072 words long.
 Raffenetti 2 integral format.
 Two-electron integral symmetry is turned on.
 Nuclear repulsion after empirical dispersion term =     1137.5997856169 Hartrees.
 One-electron integrals computed using PRISM.
 NBasis=   381 RedAO= T EigKep=  1.40D-06  NBF=   381
 NBsUse=   381 1.00D-06 EigRej= -1.00D+00 NBFU=   381
 Initial guess from the checkpoint file:  "Alpha-Pinene-RO-NO3up-Odown-Conf02-wb97-opt.chk"
 B after Tr=     0.000000    0.000000    0.000000
         Rot=    0.999885    0.015123    0.000097   -0.000983 Ang=   1.74 deg.
 Initial guess <Sx>= 0.0000 <Sy>= 0.0000 <Sz>= 0.5000 <S**2>= 0.7542 S= 0.5021
 ExpMin= 3.60D-02 ExpMax= 5.48D+03 ExpMxC= 8.25D+02 IAcc=3 IRadAn=         7 AccDes= 0.00D+00
 Harris functional with IExCor= 4639 and IRadAn=       7 diagonalized for initial guess.
 HarFok:  IExCor= 4639 AccDes= 0.00D+00 IRadAn=         7 IDoV= 1 UseB2=F ITyADJ=14
 ICtDFT=  3500011 ScaDFX=  1.000000  1.000000  1.000000  1.000000
 FoFCou: FMM=F IPFlag=           0 FMFlag=      100000 FMFlg1=           0
         NFxFlg=           0 DoJE=T BraDBF=F KetDBF=T FulRan=T
         wScrn=  0.000000 ICntrl=       500 IOpCl=  0 I1Cent=   200000004 NGrid=           0
         NMat0=    1 NMatS0=      1 NMatT0=    0 NMatD0=    1 NMtDS0=    0 NMtDT0=    0
 Petite list used in FoFCou.
 Requested convergence on RMS density matrix=1.00D-08 within 128 cycles.
 Requested convergence on MAX density matrix=1.00D-06.
 Requested convergence on             energy=1.00D-06.
 No special actions if energy rises.
 Restarting incremental Fock formation.
 Restarting incremental Fock formation.
 SCF Done:  E(UwB97XD) =  -745.937067413     A.U. after   58 cycles
            NFock= 58  Conv=0.20D-08     -V/T= 2.0089
 <Sx>= 0.0000 <Sy>= 0.0000 <Sz>= 0.5000 <S**2>= 0.7541 S= 0.5021
 <L.S>= 0.000000000000E+00
 Annihilation of the first spin contaminant:
 S**2 before annihilation     0.7541,   after     0.7500
 Calling FoFJK, ICntrl=      2127 FMM=F ISym2X=0 I1Cent= 0 IOpClX= 1 NMat=1 NMatS=1 NMatT=0.
 ***** Axes restored to original set *****
 -------------------------------------------------------------------
 Center     Atomic                   Forces (Hartrees/Bohr)
 Number     Number              X              Y              Z
 -------------------------------------------------------------------
      1        6           0.017467245   -0.013329946   -0.032160607
      2        6           0.003162517   -0.000334948   -0.000842129
      3        1          -0.000739703   -0.000933362   -0.000088312
      4        1          -0.000120107   -0.000485237   -0.000205054
      5        6           0.000745822   -0.000058827   -0.000707591
      6        1          -0.000418541    0.000409839    0.000402798
      7        6           0.002217305   -0.000348222   -0.001201531
      8        1          -0.000285721   -0.000072388   -0.000250513
      9        1          -0.000074892    0.001096856    0.000297270
     10        6          -0.007260030    0.006107672    0.004059427
     11        1          -0.000187257    0.000031664   -0.000521297
     12        6          -0.000056826   -0.001148144   -0.000906327
     13        6          -0.000357291    0.000190708    0.000375691
     14        1           0.000053218   -0.000022174   -0.000112545
     15        1           0.000228233    0.000055466    0.000177117
     16        1          -0.000036895   -0.000120241    0.000031440
     17        6          -0.000125467    0.000521660    0.001602229
     18        1           0.001567124   -0.000550737   -0.000027348
     19        1          -0.000747874   -0.000015869    0.000297317
     20        1           0.000543657    0.000870400   -0.000407762
     21        6          -0.005187475   -0.003481793    0.012286580
     22        6          -0.002410431    0.008118807    0.003758945
     23        1           0.000154565   -0.000781731    0.000630060
     24        1          -0.000127215   -0.001178404   -0.001688356
     25        1           0.000344507   -0.000211491   -0.000306844
     26        8          -0.011814642    0.010384704    0.013555020
     27        8           0.007510667   -0.004526527   -0.001180342
     28        1          -0.001196954    0.001653019    0.002084604
     29        7          -0.004753185   -0.003171718    0.000725764
     30        8           0.000617762    0.000857172   -0.000047104
     31        8           0.001287885    0.000473790    0.000369398
 -------------------------------------------------------------------
 Cartesian Forces:  Max     0.032160607 RMS     0.005176103

 GradGradGradGradGradGradGradGradGradGradGradGradGradGradGradGradGradGrad
 Berny optimization.
 Using GEDIIS/GDIIS optimizer.
 FormGI is forming the generalized inverse of G from B-inverse, IUseBI=4.
 Internal  Forces:  Max     0.010483967 RMS     0.001943311
 Search for a local minimum.
 Step number   5 out of a maximum of  186
 All quantities printed in internal units (Hartrees-Bohrs-Radians)
 Mixed Optimization -- RFO/linear search
 Update second derivatives using D2CorX and points    1    2    3    4    5
 DE= -1.00D-03 DEPred=-3.20D-04 R= 3.13D+00
 TightC=F SS=  1.41D+00  RLast= 8.26D-02 DXNew= 1.3194D+00 2.4769D-01
 Trust test= 3.13D+00 RLast= 8.26D-02 DXMaxT set to 7.85D-01
 ITU=  1  1  1  1  0
 Use linear search instead of GDIIS.
     Eigenvalues ---   -3.35812   0.00115   0.00245   0.00387   0.00444
     Eigenvalues ---    0.00733   0.00973   0.01171   0.01424   0.01582
     Eigenvalues ---    0.02280   0.02775   0.02892   0.02973   0.03207
     Eigenvalues ---    0.03333   0.03738   0.04009   0.04415   0.04498
     Eigenvalues ---    0.04709   0.04927   0.05279   0.05281   0.05315
     Eigenvalues ---    0.05355   0.05560   0.05697   0.05801   0.05838
     Eigenvalues ---    0.05881   0.06718   0.07303   0.07512   0.08401
     Eigenvalues ---    0.08772   0.08972   0.09471   0.10113   0.11584
     Eigenvalues ---    0.12023   0.14770   0.15707   0.15940   0.15999
     Eigenvalues ---    0.16000   0.16000   0.16000   0.16000   0.16002
     Eigenvalues ---    0.17509   0.18650   0.20445   0.21674   0.23358
     Eigenvalues ---    0.24289   0.24984   0.24991   0.25209   0.25598
     Eigenvalues ---    0.26893   0.27273   0.28307   0.29338   0.29635
     Eigenvalues ---    0.30267   0.34038   0.34483   0.34637   0.34669
     Eigenvalues ---    0.34767   0.34788   0.34845   0.34868   0.34899
     Eigenvalues ---    0.34932   0.34951   0.34993   0.35102   0.35155
     Eigenvalues ---    0.35319   0.35366   0.36857   0.46705   0.50608
     Eigenvalues ---    1.02741   1.07270
 RFO step:  Lambda=-3.35830384D+00 EMin=-3.35812471D+00
 I=     1 Eig=   -3.36D+00 Dot1=  1.47D-02
 I=     1 Stepn=  6.00D-01 RXN=   6.00D-01 EDone=F
 Mixed    1 eigenvectors in step.  Raw Step.Grad=  1.47D-02.
 RFO eigenvector is Hessian eigenvector with negative curvature.
 Taking step of  6.00D-01 in eigenvector direction(s).  Step.Grad= -1.18D-03.
 Skip linear search -- no minimum in search direction.
 Iteration  1 RMS(Cart)=  0.07392240 RMS(Int)=  0.00392296
 Iteration  2 RMS(Cart)=  0.00429745 RMS(Int)=  0.00113982
 Iteration  3 RMS(Cart)=  0.00002976 RMS(Int)=  0.00113946
 Iteration  4 RMS(Cart)=  0.00000019 RMS(Int)=  0.00113946
 Variable       Old X    -DE/DX   Delta X   Delta X   Delta X     New X
                                 (Linear)    (Quad)   (Total)
    R1        2.92016   0.00290   0.00000   0.04120   0.04082   2.96098
    R2        3.03522  -0.00165   0.00000  -0.09689  -0.09641   2.93881
    R3        2.89344   0.00206   0.00000   0.01774   0.01774   2.91118
    R4        2.59996   0.00155   0.00000   0.05875   0.05875   2.65871
    R5        2.06668   0.00037   0.00000   0.00795   0.00795   2.07463
    R6        2.06650   0.00019   0.00000   0.00717   0.00717   2.07367
    R7        2.88650  -0.00032   0.00000   0.00377   0.00404   2.89054
    R8        2.92822  -0.00041   0.00000   0.00156   0.00176   2.92998
    R9        2.06958  -0.00021   0.00000   0.00651   0.00651   2.07609
   R10        2.91987  -0.00101   0.00000  -0.01460  -0.01323   2.90665
   R11        2.94422   0.00149   0.00000   0.03308   0.03184   2.97606
   R12        2.06745  -0.00032   0.00000   0.00190   0.00190   2.06936
   R13        2.05923  -0.00007   0.00000   0.00755   0.00755   2.06678
   R14        2.93185   0.00010   0.00000   0.01996   0.01946   2.95130
   R15        2.07016  -0.00026   0.00000   0.00858   0.00858   2.07874
   R16        2.95054  -0.00167   0.00000  -0.05101  -0.05117   2.89937
   R17        2.89851   0.00028   0.00000   0.00705   0.00705   2.90556
   R18        2.88707  -0.00103   0.00000  -0.01487  -0.01487   2.87220
   R19        2.06543  -0.00009   0.00000   0.00143   0.00143   2.06687
   R20        2.07058  -0.00027   0.00000   0.00316   0.00316   2.07374
   R21        2.07036  -0.00009   0.00000   0.00480   0.00480   2.07516
   R22        2.05923   0.00128   0.00000   0.04975   0.04975   2.10898
   R23        2.06822   0.00034   0.00000   0.00867   0.00867   2.07690
   R24        2.07297  -0.00056   0.00000  -0.00435  -0.00435   2.06862
   R25        2.72862   0.00629   0.00000   0.13978   0.13978   2.86841
   R26        2.05835  -0.00133   0.00000  -0.00996  -0.00996   2.04839
   R27        2.06470  -0.00039   0.00000   0.01027   0.01027   2.07497
   R28        2.06173  -0.00014   0.00000  -0.02012  -0.02012   2.04161
   R29        2.06767  -0.00047   0.00000  -0.00188  -0.00188   2.06579
   R30        2.63837  -0.00350   0.00000  -0.04139  -0.04139   2.59697
   R31        2.28258   0.00071   0.00000   0.03478   0.03478   2.31737
   R32        2.27113   0.00093   0.00000   0.04413   0.04413   2.31526
    A1        1.90880  -0.00088   0.00000   0.01242   0.01045   1.91926
    A2        1.92949  -0.00010   0.00000   0.03182   0.03247   1.96195
    A3        1.94505  -0.00551   0.00000  -0.05913  -0.06824   1.87680
    A4        1.96777  -0.00001   0.00000  -0.05903  -0.05788   1.90989
    A5        1.79775   0.01048   0.00000   0.21738   0.21896   2.01672
    A6        1.91172  -0.00357   0.00000  -0.13649  -0.13509   1.77663
    A7        1.86607  -0.00030   0.00000  -0.00599  -0.00599   1.86008
    A8        1.91842   0.00024   0.00000   0.00372   0.00323   1.92165
    A9        1.86646   0.00116   0.00000   0.03057   0.03098   1.89744
   A10        1.92619  -0.00053   0.00000  -0.00738  -0.00681   1.91938
   A11        1.90438   0.00024   0.00000  -0.01008  -0.01029   1.89410
   A12        1.97812  -0.00075   0.00000  -0.00966  -0.01032   1.96780
   A13        1.93388  -0.00024   0.00000  -0.00318  -0.00289   1.93099
   A14        1.89555  -0.00048   0.00000  -0.00532  -0.00510   1.89045
   A15        1.93035   0.00068   0.00000  -0.00243  -0.00328   1.92707
   A16        2.07472   0.00057   0.00000   0.00558   0.00539   2.08011
   A17        2.05420  -0.00006   0.00000   0.01055   0.01075   2.06495
   A18        1.54094  -0.00047   0.00000  -0.00628  -0.00610   1.53483
   A19        2.04467  -0.00054   0.00000  -0.01807  -0.01749   2.02719
   A20        1.98173   0.00048   0.00000   0.01826   0.01813   1.99987
   A21        1.50206   0.00048   0.00000  -0.00167  -0.00226   1.49980
   A22        1.89270   0.00023   0.00000  -0.00222  -0.00230   1.89039
   A23        2.05568   0.00060   0.00000   0.01294   0.01273   2.06841
   A24        1.96563  -0.00127   0.00000  -0.00818  -0.00764   1.95799
   A25        1.88523  -0.00031   0.00000   0.01677   0.01621   1.90144
   A26        1.90227   0.00046   0.00000   0.02003   0.02034   1.92261
   A27        2.00660  -0.00086   0.00000  -0.05518  -0.05515   1.95144
   A28        2.07032  -0.00019   0.00000  -0.01262  -0.01243   2.05789
   A29        1.53492   0.00021   0.00000   0.01017   0.01057   1.54549
   A30        2.04124   0.00051   0.00000   0.01493   0.01461   2.05584
   A31        1.48848   0.00024   0.00000   0.00570   0.00567   1.49415
   A32        1.95493  -0.00065   0.00000  -0.01683  -0.01641   1.93852
   A33        2.07062   0.00049   0.00000   0.01691   0.01650   2.08712
   A34        1.92638   0.00008   0.00000   0.00860   0.00855   1.93493
   A35        2.12076  -0.00128   0.00000  -0.04030  -0.03984   2.08092
   A36        1.87863   0.00087   0.00000   0.02051   0.02034   1.89897
   A37        1.98061  -0.00011   0.00000  -0.00150  -0.00150   1.97911
   A38        1.92007  -0.00010   0.00000  -0.00189  -0.00189   1.91818
   A39        1.92174   0.00019   0.00000   0.00429   0.00429   1.92603
   A40        1.87837   0.00002   0.00000  -0.00001  -0.00002   1.87835
   A41        1.87880  -0.00001   0.00000  -0.00095  -0.00094   1.87786
   A42        1.88099   0.00001   0.00000   0.00005   0.00005   1.88104
   A43        1.99332  -0.00159   0.00000  -0.02474  -0.02467   1.96865
   A44        1.92675  -0.00037   0.00000  -0.00434  -0.00443   1.92232
   A45        1.90397   0.00161   0.00000   0.03200   0.03208   1.93605
   A46        1.85893   0.00101   0.00000   0.01496   0.01487   1.87380
   A47        1.89221  -0.00017   0.00000  -0.01099  -0.01078   1.88143
   A48        1.88538  -0.00049   0.00000  -0.00716  -0.00722   1.87816
   A49        2.01261   0.00149   0.00000   0.01410   0.01405   2.02667
   A50        1.90819   0.00409   0.00000   0.06545   0.06626   1.97445
   A51        1.88474  -0.00278   0.00000  -0.05098  -0.05142   1.83332
   A52        1.83829  -0.00307   0.00000  -0.02895  -0.03125   1.80704
   A53        1.93524  -0.00008   0.00000  -0.00189  -0.00114   1.93410
   A54        1.88052   0.00048   0.00000   0.00537   0.00611   1.88664
   A55        1.92893   0.00112   0.00000   0.03139   0.03067   1.95960
   A56        1.96237  -0.00287   0.00000  -0.13470  -0.13481   1.82756
   A57        1.88643   0.00071   0.00000   0.02989   0.02944   1.91587
   A58        1.91263   0.00015   0.00000   0.03191   0.03149   1.94412
   A59        1.87467  -0.00017   0.00000   0.00054  -0.00049   1.87418
   A60        1.89626   0.00119   0.00000   0.04707   0.04731   1.94357
   A61        2.03904   0.00082   0.00000   0.02881   0.02881   2.06785
   A62        2.06995   0.00024   0.00000   0.01549   0.01548   2.08543
   A63        1.95942   0.00100   0.00000   0.01589   0.01589   1.97531
   A64        2.25378  -0.00123   0.00000  -0.03135  -0.03135   2.22243
    D1        0.78231  -0.00234   0.00000  -0.07945  -0.07961   0.70270
    D2        3.05364  -0.00249   0.00000  -0.06908  -0.06840   2.98524
    D3       -0.89855  -0.00210   0.00000  -0.07887  -0.07831  -0.97685
    D4       -1.39433  -0.00164   0.00000  -0.03503  -0.03549  -1.42982
    D5        0.87700  -0.00179   0.00000  -0.02466  -0.02428   0.85272
    D6       -3.07519  -0.00140   0.00000  -0.03445  -0.03419  -3.10937
    D7        2.75841   0.00678   0.00000   0.15762   0.15359   2.91200
    D8       -1.25344   0.00663   0.00000   0.16799   0.16480  -1.08864
    D9        1.07756   0.00702   0.00000   0.15820   0.15489   1.23245
   D10        0.17320   0.00202   0.00000   0.06828   0.06893   0.24213
   D11       -1.89347   0.00202   0.00000   0.04865   0.04941  -1.84405
   D12        2.34822   0.00077   0.00000   0.03522   0.03702   2.38525
   D13        2.32737   0.00124   0.00000   0.07723   0.07786   2.40523
   D14        0.26070   0.00123   0.00000   0.05760   0.05834   0.31905
   D15       -1.78079  -0.00001   0.00000   0.04417   0.04595  -1.73484
   D16       -1.89697   0.00326   0.00000   0.01642   0.01097  -1.88599
   D17        2.31955   0.00325   0.00000  -0.00321  -0.00854   2.31101
   D18        0.27806   0.00201   0.00000  -0.01664  -0.02093   0.25712
   D19       -3.09772   0.00215   0.00000   0.02435   0.02368  -3.07404
   D20        1.04212   0.00318   0.00000   0.05587   0.05517   1.09729
   D21       -1.05083   0.00299   0.00000   0.06021   0.06004  -0.99078
   D22        1.04282   0.00338   0.00000   0.02692   0.02851   1.07133
   D23       -1.10052   0.00440   0.00000   0.05844   0.06000  -1.04052
   D24        3.08972   0.00421   0.00000   0.06278   0.06487  -3.12860
   D25       -0.94782  -0.00728   0.00000  -0.12169  -0.12308  -1.07090
   D26       -3.09116  -0.00626   0.00000  -0.09017  -0.09159   3.10043
   D27        1.09907  -0.00645   0.00000  -0.08583  -0.08672   1.01236
   D28       -0.89210   0.00047   0.00000   0.00468   0.00430  -0.88780
   D29        1.41687   0.00065   0.00000   0.00523   0.00502   1.42189
   D30        3.08070   0.00017   0.00000  -0.00496  -0.00515   3.07555
   D31        1.16192  -0.00006   0.00000  -0.00486  -0.00518   1.15674
   D32       -2.81230   0.00012   0.00000  -0.00431  -0.00446  -2.81676
   D33       -1.14847  -0.00036   0.00000  -0.01450  -0.01462  -1.16309
   D34       -2.97942  -0.00068   0.00000  -0.03049  -0.03066  -3.01008
   D35       -0.67045  -0.00050   0.00000  -0.02994  -0.02993  -0.70039
   D36        0.99338  -0.00098   0.00000  -0.04013  -0.04010   0.95328
   D37       -2.34731  -0.00165   0.00000  -0.04288  -0.04293  -2.39023
   D38       -0.24210   0.00220   0.00000   0.02726   0.02673  -0.21538
   D39        1.78741   0.00100   0.00000   0.01642   0.01618   1.80359
   D40        1.92335  -0.00203   0.00000  -0.04693  -0.04697   1.87638
   D41       -2.25463   0.00182   0.00000   0.02321   0.02269  -2.23195
   D42       -0.22512   0.00062   0.00000   0.01237   0.01214  -0.21298
   D43       -0.23052  -0.00101   0.00000  -0.02311  -0.02379  -0.25430
   D44        1.87469   0.00284   0.00000   0.04703   0.04587   1.92056
   D45       -2.37898   0.00165   0.00000   0.03619   0.03532  -2.34366
   D46       -0.60151   0.00037   0.00000   0.00045  -0.00003  -0.60154
   D47       -2.83003   0.00008   0.00000   0.00283   0.00225  -2.82778
   D48        1.48110   0.00121   0.00000   0.01054   0.00966   1.49076
   D49        1.62987   0.00005   0.00000  -0.00442  -0.00445   1.62542
   D50       -0.59864  -0.00024   0.00000  -0.00204  -0.00218  -0.60082
   D51       -2.57070   0.00089   0.00000   0.00567   0.00523  -2.56547
   D52       -2.54204  -0.00014   0.00000   0.00575   0.00602  -2.53602
   D53        1.51263  -0.00043   0.00000   0.00813   0.00830   1.52092
   D54       -0.45944   0.00070   0.00000   0.01584   0.01571  -0.44373
   D55       -1.45007   0.00024   0.00000   0.00421   0.00377  -1.44630
   D56        2.91175   0.00009   0.00000  -0.00635  -0.00665   2.90510
   D57        0.70605  -0.00099   0.00000  -0.03504  -0.03525   0.67080
   D58        2.58611  -0.00003   0.00000   0.00165   0.00143   2.58753
   D59        0.66474  -0.00017   0.00000  -0.00891  -0.00899   0.65575
   D60       -1.54095  -0.00126   0.00000  -0.03760  -0.03759  -1.57854
   D61        0.45681  -0.00039   0.00000  -0.00418  -0.00435   0.45246
   D62       -1.46455  -0.00054   0.00000  -0.01474  -0.01477  -1.47932
   D63        2.61294  -0.00162   0.00000  -0.04343  -0.04337   2.56957
   D64       -1.55960   0.00070   0.00000   0.05094   0.05060  -1.50900
   D65        2.54955   0.00050   0.00000   0.01825   0.01771   2.56725
   D66        0.45847  -0.00018   0.00000  -0.00200  -0.00230   0.45618
   D67        0.51270   0.00047   0.00000   0.03194   0.03180   0.54450
   D68       -1.66133   0.00027   0.00000  -0.00075  -0.00110  -1.66243
   D69        2.53078  -0.00040   0.00000  -0.02099  -0.02110   2.50967
   D70        2.73570   0.00012   0.00000   0.03266   0.03268   2.76838
   D71        0.56166  -0.00008   0.00000  -0.00003  -0.00022   0.56144
   D72       -1.52941  -0.00076   0.00000  -0.02027  -0.02022  -1.54963
   D73        1.44656   0.00023   0.00000   0.02697   0.02584   1.47240
   D74       -2.88630  -0.00037   0.00000   0.01159   0.01091  -2.87539
   D75       -0.66349  -0.00017   0.00000   0.01374   0.01307  -0.65042
   D76       -0.45490   0.00058   0.00000   0.01021   0.00994  -0.44496
   D77        1.49543  -0.00001   0.00000  -0.00517  -0.00499   1.49044
   D78       -2.56495   0.00019   0.00000  -0.00303  -0.00283  -2.56778
   D79       -2.57194   0.00055   0.00000   0.01494   0.01409  -2.55784
   D80       -0.62161  -0.00005   0.00000  -0.00044  -0.00083  -0.62244
   D81        1.60120   0.00015   0.00000   0.00171   0.00133   1.60253
   D82        0.81803  -0.00032   0.00000  -0.00885  -0.00876   0.80927
   D83       -1.28737  -0.00020   0.00000  -0.00645  -0.00637  -1.29374
   D84        2.92519  -0.00027   0.00000  -0.00798  -0.00790   2.91729
   D85       -0.80830  -0.00038   0.00000  -0.01241  -0.01228  -0.82058
   D86       -2.91370  -0.00026   0.00000  -0.01002  -0.00988  -2.92358
   D87        1.29886  -0.00033   0.00000  -0.01155  -0.01141   1.28744
   D88        3.12433   0.00055   0.00000   0.01751   0.01729  -3.14157
   D89        1.01893   0.00066   0.00000   0.01990   0.01968   1.03861
   D90       -1.05169   0.00060   0.00000   0.01837   0.01815  -1.03354
   D91       -0.91343   0.00010   0.00000   0.00342   0.00396  -0.90946
   D92       -3.00731   0.00015   0.00000   0.00427   0.00474  -3.00257
   D93        1.20671  -0.00001   0.00000  -0.00396  -0.00356   1.20315
   D94        0.88419  -0.00010   0.00000  -0.00431  -0.00439   0.87981
   D95       -1.20969  -0.00005   0.00000  -0.00346  -0.00361  -1.21330
   D96        3.00433  -0.00021   0.00000  -0.01169  -0.01191   2.99242
   D97        3.12808  -0.00022   0.00000  -0.00643  -0.00667   3.12141
   D98        1.03420  -0.00017   0.00000  -0.00557  -0.00590   1.02830
   D99       -1.03497  -0.00033   0.00000  -0.01381  -0.01420  -1.04917
   D100      -1.63296   0.00125   0.00000   0.03106   0.03058  -1.60238
   D101       2.47780  -0.00101   0.00000  -0.00568  -0.00533   2.47247
   D102       0.41120   0.00043   0.00000   0.00873   0.00887   0.42007
   D103      -0.04897   0.00023   0.00000   0.00671   0.00675  -0.04222
   D104       3.10122  -0.00023   0.00000   0.00384   0.00380   3.10503
   D105      -3.13133  -0.00057   0.00000  -0.00375  -0.00372  -3.13505
         Item               Value     Threshold  Converged?
 Maximum Force            0.010484     0.000450     NO 
 RMS     Force            0.001943     0.000300     NO 
 Maximum Displacement     0.444865     0.001800     NO 
 RMS     Displacement     0.075104     0.001200     NO 
 Predicted change in Energy=-6.175966D-01
 GradGradGradGradGradGradGradGradGradGradGradGradGradGradGradGradGradGrad

                          Input orientation:                          
 ---------------------------------------------------------------------
 Center     Atomic      Atomic             Coordinates (Angstroms)
 Number     Number       Type             X           Y           Z
 ---------------------------------------------------------------------
      1          6           0       -0.047253    0.947932    0.299484
      2          6           0       -0.284272   -1.358708   -0.953018
      3          1           0        0.307845   -2.277322   -0.849046
      4          1           0       -0.560347   -1.282447   -2.012319
      5          6           0       -1.544009   -1.444686   -0.089667
      6          1           0       -2.082377   -2.382714   -0.282602
      7          6           0       -1.164894   -1.081283    1.356036
      8          1           0       -0.167670   -1.390994    1.685839
      9          1           0       -1.890365   -1.399091    2.110260
     10          6           0       -1.378527    0.403373    0.921000
     11          1           0       -1.763142    1.109586    1.671588
     12          6           0       -2.349877   -0.093344   -0.157779
     13          6           0       -3.765650   -0.264499    0.417007
     14          1           0       -3.785405   -0.799540    1.370741
     15          1           0       -4.391046   -0.823521   -0.290527
     16          1           0       -4.234165    0.715765    0.576586
     17          6           0       -2.443640    0.658809   -1.475190
     18          1           0       -1.446195    0.838439   -1.942472
     19          1           0       -2.913720    1.639780   -1.318268
     20          1           0       -3.056924    0.109243   -2.196409
     21          6           0        0.610602   -0.146093   -0.588673
     22          6           0        0.956887    1.408522    1.373165
     23          1           0        1.860611    1.852194    0.934873
     24          1           0        1.188846    0.514388    1.933458
     25          1           0        0.495486    2.168475    2.009243
     26          8           0       -0.347524    2.158475   -0.351576
     27          8           0        1.828340   -0.783901    0.055009
     28          1           0        0.935880    0.374770   -1.481908
     29          7           0        3.065247   -0.244557   -0.205289
     30          8           0        3.160318    0.701879   -0.979257
     31          8           0        3.972901   -0.808011    0.394508
 ---------------------------------------------------------------------
                    Distance matrix (angstroms):
                    1          2          3          4          5
     1  C    0.000000
     2  C    2.635437   0.000000
     3  H    3.442017   1.097846   0.000000
     4  H    3.253044   1.097339   1.759755   0.000000
     5  C    2.848919   1.529609   2.167787   2.165757   0.000000
     6  H    3.946360   2.175139   2.458684   2.553250   1.098617
     7  C    2.546200   2.486803   2.908927   3.428084   1.538131
     8  H    2.721591   2.641630   2.727148   3.720532   2.247135
     9  H    3.490628   3.459023   3.789579   4.333384   2.227492
    10  C    1.566881   2.795401   3.628090   3.480772   2.112855
    11  H    2.202969   3.894622   4.702523   4.554087   3.110361
    12  C    2.568155   2.549564   3.508718   2.838257   1.574862
    13  C    3.912835   3.897981   4.716748   4.148712   2.566175
    14  H    4.263218   4.239157   4.885283   4.698861   2.751884
    15  H    4.728075   4.194151   4.950258   4.224859   2.920926
    16  H    4.202489   4.716436   5.623241   4.918558   3.514026
    17  C    2.995952   3.000984   4.072296   2.757494   2.674641
    18  H    2.644881   2.675170   3.739011   2.299514   2.941958
    19  H    3.363392   4.004788   5.093362   3.815689   3.591587
    20  H    3.998875   3.374684   4.339672   2.864190   3.023569
    21  C    1.555149   1.550478   2.168316   2.165454   2.564702
    22  C    1.540529   3.822194   4.352577   4.583102   4.066344
    23  H    2.204848   4.298203   4.758818   4.936898   4.848767
    24  H    2.094223   3.743035   4.038828   4.675195   3.924220
    25  H    2.169693   4.671620   5.288680   5.403389   4.649720
    26  O    1.406931   3.568796   4.511461   3.826658   3.805646
    27  O    2.564540   2.410322   2.315064   3.198159   3.439521
    28  H    2.113865   2.184821   2.797952   2.294864   3.376182
    29  N    3.371125   3.608284   3.485659   4.181807   4.764338
    30  O    3.461825   4.013964   4.126644   4.341442   5.246885
    31  O    4.387939   4.499180   4.139799   5.154440   5.574592
                    6          7          8          9         10
     6  H    0.000000
     7  C    2.284870   0.000000
     8  H    2.919653   1.095056   0.000000
     9  H    2.594257   1.093693   1.774225   0.000000
    10  C    3.115500   1.561762   2.295846   2.219278   0.000000
    11  H    4.014589   2.292897   2.966249   2.549917   1.100021
    12  C    2.308322   2.161445   3.137651   2.657090   1.534279
    13  C    2.794583   2.883200   3.977988   2.769675   2.529510
    14  H    2.853118   2.635654   3.679281   2.120738   2.728064
    15  H    2.785874   3.631207   4.697334   3.514038   3.471071
    16  H    3.868974   3.641063   4.712245   3.509725   2.893247
    17  C    3.286889   3.560752   4.401573   4.170914   2.634661
    18  H    3.679092   3.826829   4.446307   4.650641   2.897125
    19  H    4.236058   4.196960   5.074548   4.694336   2.983260
    20  H    3.289718   4.197260   5.066592   4.709918   3.552713
    21  C    3.514013   2.794433   2.707193   3.887039   2.556884
    22  C    5.133436   3.271296   3.033098   4.066060   2.582428
    23  H    5.913023   4.235132   3.898223   5.101197   3.548421
    24  H    4.899492   2.901667   2.352006   3.629628   2.762028
    25  H    5.710626   3.707353   3.635132   4.293019   2.794956
    26  O    4.861776   3.752341   4.096601   4.593176   2.400583
    27  O    4.238383   3.277279   2.648061   4.293166   3.527542
    28  H    4.260508   3.819329   3.790827   4.902848   3.336355
    29  N    5.574561   4.586059   3.916942   5.590420   4.629845
    30  O    6.122572   5.228835   4.749564   6.282402   4.929624
    31  O    6.293216   5.234133   4.376270   6.137676   5.512026
                   11         12         13         14         15
    11  H    0.000000
    12  C    2.266689   0.000000
    13  C    2.733518   1.537559   0.000000
    14  H    2.797288   2.212651   1.093740   0.000000
    15  H    3.806925   2.171900   1.097374   1.768385   0.000000
    16  H    2.731314   2.178184   1.098129   1.768676   1.773668
    17  C    3.250921   1.519901   2.486086   3.467916   2.719030
    18  H    3.638049   2.206805   3.487619   4.374044   3.763400
    19  H    3.247179   2.160641   2.713529   3.733749   3.050671
    20  H    4.199519   2.167249   2.733482   3.752483   2.506455
    21  C    3.510009   2.992138   4.491881   4.857074   5.056113
    22  C    2.752630   3.941330   5.100548   5.231145   6.029119
    23  H    3.771711   4.765209   6.033522   6.252934   6.909723
    24  H    3.022758   4.155137   5.239591   5.175541   6.153966
    25  H    2.517272   4.231773   5.158668   5.248126   6.174073
    26  O    2.682784   3.019547   4.259708   4.851315   5.024549
    27  O    4.370052   4.240241   5.629702   5.765893   6.229102
    28  H    4.215354   3.573325   5.110668   5.639782   5.588509
    29  N    5.354410   5.417443   6.859213   7.051476   7.479222
    30  O    5.606572   5.627562   7.131092   7.484639   7.734616
    31  O    6.181448   6.386963   7.757647   7.819490   8.391968
                   16         17         18         19         20
    16  H    0.000000
    17  C    2.723786   0.000000
    18  H    3.759452   1.116026   0.000000
    19  H    2.487538   1.099046   1.784771   0.000000
    20  H    3.072990   1.094668   1.786241   1.770362   0.000000
    21  C    5.056915   3.280575   2.651884   4.017772   4.012575
    22  C    5.297307   4.498753   4.134398   4.720052   5.526361
    23  H    6.210164   5.075347   4.499087   5.283560   6.084814
    24  H    5.593808   4.983441   4.698008   5.354556   5.936876
    25  H    5.150968   4.801961   4.599476   4.793176   5.877718
    26  O    4.248396   2.811620   2.341052   2.790860   3.865696
    27  O    6.266977   4.761589   4.164672   5.499750   5.452741
    28  H    5.575216   3.391442   2.470099   4.055422   4.064911
    29  N    7.403712   5.725081   4.954169   6.366906   6.447535
    30  O    7.556402   5.626024   4.708120   6.155366   6.362921
    31  O    8.349310   6.842465   6.126898   7.506719   7.548023
                   21         22         23         24         25
    21  C    0.000000
    22  C    2.526965   0.000000
    23  H    2.806575   1.098027   0.000000
    24  H    2.670532   1.080374   1.799490   0.000000
    25  H    3.481328   1.093167   1.765750   1.795131   0.000000
    26  O    2.507041   2.288809   2.573834   3.206997   2.506837
    27  O    1.517897   2.702533   2.779244   2.371303   3.783128
    28  H    1.083962   3.036532   2.979721   3.427566   3.949616
    29  N    2.486355   3.109561   2.673477   2.944676   4.162997
    30  O    2.715265   3.299749   2.583864   3.522181   4.264196
    31  O    3.565086   3.868738   3.439543   3.445007   4.853788
                   26         27         28         29         30
    26  O    0.000000
    27  O    3.682020   0.000000
    28  H    2.471109   2.121584   0.000000
    29  N    4.176478   1.374259   2.558813   0.000000
    30  O    3.849755   2.247535   2.303862   1.226297   0.000000
    31  O    5.293652   2.171402   3.760772   1.225183   2.197109
                   31
    31  O    0.000000
 Stoichiometry    C10H16NO4(2)
 Framework group  C1[X(C10H16NO4)]
 Deg. of freedom    87
 Full point group                 C1      NOp   1
 Largest Abelian subgroup         C1      NOp   1
 Largest concise Abelian subgroup C1      NOp   1
                         Standard orientation:                         
 ---------------------------------------------------------------------
 Center     Atomic      Atomic             Coordinates (Angstroms)
 Number     Number       Type             X           Y           Z
 ---------------------------------------------------------------------
      1          6           0       -0.047583    0.926996    0.321115
      2          6           0       -0.287629   -1.347145   -0.988919
      3          1           0        0.297635   -2.271882   -0.901784
      4          1           0       -0.553353   -1.243535   -2.048545
      5          6           0       -1.555859   -1.445623   -0.139449
      6          1           0       -2.098372   -2.375155   -0.359925
      7          6           0       -1.187895   -1.119708    1.318024
      8          1           0       -0.195772   -1.443850    1.649342
      9          1           0       -1.922355   -1.450831    2.057680
     10          6           0       -1.388017    0.376387    0.917085
     11          1           0       -1.775089    1.066806    1.680986
     12          6           0       -2.352439   -0.087750   -0.182223
     13          6           0       -3.774556   -0.263388    0.375291
     14          1           0       -3.806583   -0.821140    1.315586
     15          1           0       -4.396893   -0.801046   -0.351242
     16          1           0       -4.238283    0.715807    0.554241
     17          6           0       -2.429160    0.696567   -1.481862
     18          1           0       -1.426291    0.880841   -1.935526
     19          1           0       -2.894423    1.676543   -1.305564
     20          1           0       -3.039199    0.168613   -2.221735
     21          6           0        0.611522   -0.149596   -0.587190
     22          6           0        0.949445    1.354923    1.414754
     23          1           0        1.860011    1.803074    0.995597
     24          1           0        1.170487    0.446024    1.955355
     25          1           0        0.486998    2.102334    2.064780
     26          8           0       -0.334074    2.154845   -0.303196
     27          8           0        1.819137   -0.810758    0.051982
     28          1           0        0.948400    0.390509   -1.464558
     29          7           0        3.061820   -0.273453   -0.183880
     30          8           0        3.170106    0.690731   -0.933832
     31          8           0        3.960253   -0.857182    0.410386
 ---------------------------------------------------------------------
 Rotational constants (GHZ):           1.2704782           0.4085130           0.3832707
 Standard basis: 6-31++G(d,p) (6D, 7F)
 There are   381 symmetry adapted cartesian basis functions of A   symmetry.
 There are   381 symmetry adapted basis functions of A   symmetry.
   381 basis functions,   608 primitive gaussians,   381 cartesian basis functions
    58 alpha electrons       57 beta electrons
       nuclear repulsion energy      1131.5449029584 Hartrees.
 NAtoms=   31 NActive=   31 NUniq=   31 SFac= 1.00D+00 NAtFMM=   60 NAOKFM=F Big=F
 Integral buffers will be    131072 words long.
 Raffenetti 2 integral format.
 Two-electron integral symmetry is turned on.
 Nuclear repulsion after empirical dispersion term =     1131.5165667026 Hartrees.
 One-electron integrals computed using PRISM.
 NBasis=   381 RedAO= T EigKep=  1.36D-06  NBF=   381
 NBsUse=   381 1.00D-06 EigRej= -1.00D+00 NBFU=   381
 Initial guess from the checkpoint file:  "Alpha-Pinene-RO-NO3up-Odown-Conf02-wb97-opt.chk"
 B after Tr=    -0.000000   -0.000000   -0.000000
         Rot=    0.999660   -0.025308    0.000918   -0.006176 Ang=  -2.99 deg.
 Initial guess <Sx>= 0.0000 <Sy>= 0.0000 <Sz>= 0.5000 <S**2>= 0.7541 S= 0.5021
 ExpMin= 3.60D-02 ExpMax= 5.48D+03 ExpMxC= 8.25D+02 IAcc=3 IRadAn=         7 AccDes= 0.00D+00
 Harris functional with IExCor= 4639 and IRadAn=       7 diagonalized for initial guess.
 HarFok:  IExCor= 4639 AccDes= 0.00D+00 IRadAn=         7 IDoV= 1 UseB2=F ITyADJ=14
 ICtDFT=  3500011 ScaDFX=  1.000000  1.000000  1.000000  1.000000
 FoFCou: FMM=F IPFlag=           0 FMFlag=      100000 FMFlg1=           0
         NFxFlg=           0 DoJE=T BraDBF=F KetDBF=T FulRan=T
         wScrn=  0.000000 ICntrl=       500 IOpCl=  0 I1Cent=   200000004 NGrid=           0
         NMat0=    1 NMatS0=      1 NMatT0=    0 NMatD0=    1 NMtDS0=    0 NMtDT0=    0
 Petite list used in FoFCou.
 Requested convergence on RMS density matrix=1.00D-08 within 128 cycles.
 Requested convergence on MAX density matrix=1.00D-06.
 Requested convergence on             energy=1.00D-06.
 No special actions if energy rises.
 Restarting incremental Fock formation.
 SCF Done:  E(UwB97XD) =  -745.933262066     A.U. after   25 cycles
            NFock= 25  Conv=0.41D-08     -V/T= 2.0093
 <Sx>= 0.0000 <Sy>= 0.0000 <Sz>= 0.5000 <S**2>= 0.7541 S= 0.5021
 <L.S>= 0.000000000000E+00
 Annihilation of the first spin contaminant:
 S**2 before annihilation     0.7541,   after     0.7500
 Calling FoFJK, ICntrl=      2127 FMM=F ISym2X=0 I1Cent= 0 IOpClX= 1 NMat=1 NMatS=1 NMatT=0.
 ***** Axes restored to original set *****
 -------------------------------------------------------------------
 Center     Atomic                   Forces (Hartrees/Bohr)
 Number     Number              X              Y              Z
 -------------------------------------------------------------------
      1        6          -0.015558669    0.018700160    0.007996064
      2        6           0.000065751   -0.000032574   -0.002112343
      3        1          -0.000757254    0.003277962    0.000762114
      4        1           0.000826843   -0.000544993    0.001681186
      5        6          -0.002140103    0.003098288   -0.004752917
      6        1           0.000021032    0.002997344    0.000589856
      7        6           0.000153909    0.003874230    0.002820765
      8        1          -0.000067248    0.001309596    0.000853662
      9        1           0.001445440    0.000244719   -0.002162146
     10        6           0.017651150    0.002088715    0.014563256
     11        1           0.002139124   -0.000440051   -0.003921668
     12        6          -0.007347333   -0.011300054   -0.001540754
     13        6          -0.001055983    0.001212780   -0.002581633
     14        1           0.000533026    0.000219641   -0.000738983
     15        1           0.000501929    0.000644070    0.000900628
     16        1           0.000986664   -0.001296534   -0.000338814
     17        6           0.010617088    0.005015998   -0.006277010
     18        1          -0.013583501   -0.000950174    0.004150342
     19        1           0.002170017   -0.002151491   -0.000619112
     20        1           0.000096116   -0.001168966   -0.000381073
     21        6           0.012475295   -0.007249168   -0.008806363
     22        6          -0.005429417    0.007808742    0.002661525
     23        1          -0.003763622   -0.004759061   -0.000126079
     24        1           0.006376517   -0.001332227    0.009811489
     25        1          -0.000640549   -0.003070191    0.001048326
     26        8           0.010761955   -0.024774710   -0.000518287
     27        8          -0.017621085    0.008966366   -0.006849932
     28        1           0.007428841   -0.001315067   -0.004063426
     29        7           0.023710213    0.007330317   -0.002629810
     30        8          -0.005600049   -0.018130129    0.014000330
     31        8          -0.024396100    0.011726463   -0.013419194
 -------------------------------------------------------------------
 Cartesian Forces:  Max     0.024774710 RMS     0.007893449

 GradGradGradGradGradGradGradGradGradGradGradGradGradGradGradGradGradGrad
 Berny optimization.
 Using GEDIIS/GDIIS optimizer.
 FormGI is forming the generalized inverse of G from B-inverse, IUseBI=4.
 Internal  Forces:  Max     0.030036269 RMS     0.004972280
 Search for a local minimum.
 Step number   6 out of a maximum of  186
 All quantities printed in internal units (Hartrees-Bohrs-Radians)
 Mixed Optimization -- RFO/linear search
 Update second derivatives using D2CorX and points    1    2    3    4    6
                                                      5
 ITU=  0  1  1  1  1  0
 Use linear search instead of GDIIS.
     Eigenvalues ---    0.00012   0.00245   0.00371   0.00426   0.00623
     Eigenvalues ---    0.00925   0.01158   0.01414   0.01593   0.02297
     Eigenvalues ---    0.02772   0.02880   0.02954   0.03157   0.03299
     Eigenvalues ---    0.03764   0.03869   0.04403   0.04448   0.04680
     Eigenvalues ---    0.04871   0.05210   0.05320   0.05400   0.05547
     Eigenvalues ---    0.05583   0.05686   0.05693   0.05806   0.06073
     Eigenvalues ---    0.06724   0.07161   0.07371   0.07888   0.08325
     Eigenvalues ---    0.08719   0.09070   0.09559   0.10240   0.12032
     Eigenvalues ---    0.12969   0.15121   0.15490   0.15963   0.15996
     Eigenvalues ---    0.16000   0.16000   0.16000   0.16002   0.16131
     Eigenvalues ---    0.17274   0.18301   0.19896   0.21312   0.22722
     Eigenvalues ---    0.24742   0.24987   0.24993   0.25452   0.25766
     Eigenvalues ---    0.26431   0.27500   0.28398   0.29456   0.29699
     Eigenvalues ---    0.30352   0.34524   0.34642   0.34673   0.34781
     Eigenvalues ---    0.34831   0.34848   0.34882   0.34897   0.34938
     Eigenvalues ---    0.34967   0.34999   0.35113   0.35163   0.35217
     Eigenvalues ---    0.35361   0.35571   0.37949   0.46958   0.53226
     Eigenvalues ---    1.05897   1.10112
 RFO step:  Lambda=-7.28739787D-03 EMin= 1.17427722D-04
 Quartic linear search produced a step of -0.58316.
 Iteration  1 RMS(Cart)=  0.12891555 RMS(Int)=  0.00859266
 Iteration  2 RMS(Cart)=  0.01117505 RMS(Int)=  0.00338267
 Iteration  3 RMS(Cart)=  0.00011456 RMS(Int)=  0.00338154
 Iteration  4 RMS(Cart)=  0.00000082 RMS(Int)=  0.00338154
 Variable       Old X    -DE/DX   Delta X   Delta X   Delta X     New X
                                 (Linear)    (Quad)   (Total)
    R1        2.96098  -0.01113  -0.02380  -0.02546  -0.05100   2.90997
    R2        2.93881   0.00712   0.05622   0.10507   0.16028   3.09908
    R3        2.91118   0.00668  -0.01034  -0.03266  -0.04300   2.86818
    R4        2.65871  -0.02337  -0.03426  -0.04648  -0.08074   2.57798
    R5        2.07463  -0.00308  -0.00464  -0.00520  -0.00983   2.06480
    R6        2.07367  -0.00187  -0.00418  -0.00600  -0.01018   2.06349
    R7        2.89054   0.00027  -0.00235  -0.01839  -0.01880   2.87174
    R8        2.92998  -0.00355  -0.00103  -0.01229  -0.01267   2.91731
    R9        2.07609  -0.00267  -0.00379  -0.01148  -0.01528   2.06081
   R10        2.90665   0.00673   0.00771   0.00396   0.01434   2.92099
   R11        2.97606  -0.00691  -0.01857  -0.01895  -0.03747   2.93859
   R12        2.06936  -0.00017  -0.00111  -0.00576  -0.00687   2.06248
   R13        2.06678  -0.00252  -0.00440  -0.01074  -0.01515   2.05163
   R14        2.95130  -0.00479  -0.01135  -0.02861  -0.04094   2.91036
   R15        2.07874  -0.00371  -0.00501  -0.01126  -0.01626   2.06248
   R16        2.89937   0.01067   0.02984   0.00902   0.03738   2.93675
   R17        2.90556  -0.00201  -0.00411  -0.00574  -0.00986   2.89571
   R18        2.87220   0.00312   0.00867  -0.00728   0.00139   2.87358
   R19        2.06687  -0.00076  -0.00084  -0.00503  -0.00587   2.06100
   R20        2.07374  -0.00119  -0.00184  -0.00925  -0.01109   2.06265
   R21        2.07516  -0.00163  -0.00280  -0.00766  -0.01046   2.06471
   R22        2.10898  -0.01403  -0.02901  -0.02652  -0.05553   2.05345
   R23        2.07690  -0.00294  -0.00506  -0.00471  -0.00977   2.06712
   R24        2.06862   0.00078   0.00254  -0.00808  -0.00555   2.06307
   R25        2.86841  -0.02711  -0.08152  -0.02185  -0.10337   2.76504
   R26        2.04839   0.00495   0.00581  -0.01206  -0.00625   2.04215
   R27        2.07497  -0.00497  -0.00599  -0.01567  -0.02166   2.05331
   R28        2.04161   0.00756   0.01173   0.00727   0.01900   2.06062
   R29        2.06579  -0.00125   0.00110  -0.00035   0.00075   2.06654
   R30        2.59697  -0.00490   0.02414  -0.02520  -0.00106   2.59592
   R31        2.31737  -0.02326  -0.02028  -0.01449  -0.03477   2.28259
   R32        2.31526  -0.03004  -0.02574  -0.01712  -0.04286   2.27240
    A1        1.91926   0.00156  -0.00610  -0.03574  -0.04201   1.87725
    A2        1.96195  -0.01096  -0.01893  -0.10222  -0.11060   1.85136
    A3        1.87680   0.00623   0.03980  -0.18998  -0.14585   1.73095
    A4        1.90989   0.01117   0.03375   0.16867   0.19424   2.10414
    A5        2.01672  -0.01099  -0.12769   0.07974  -0.07655   1.94017
    A6        1.77663   0.00212   0.07878   0.07750   0.14260   1.91922
    A7        1.86008   0.00010   0.00350   0.00373   0.00767   1.86775
    A8        1.92165   0.00004  -0.00188  -0.03138  -0.03353   1.88812
    A9        1.89744  -0.00192  -0.01807  -0.00171  -0.02101   1.87643
   A10        1.91938   0.00078   0.00397   0.02003   0.02363   1.94301
   A11        1.89410   0.00153   0.00600   0.03342   0.03969   1.93378
   A12        1.96780  -0.00051   0.00602  -0.02204  -0.01687   1.95093
   A13        1.93099   0.00024   0.00169  -0.00357  -0.00161   1.92937
   A14        1.89045  -0.00051   0.00297  -0.03371  -0.02970   1.86075
   A15        1.92707   0.00113   0.00191   0.03346   0.03366   1.96072
   A16        2.08011   0.00028  -0.00314   0.01651   0.01285   2.09296
   A17        2.06495  -0.00199  -0.00627  -0.01127  -0.01708   2.04787
   A18        1.53483   0.00105   0.00356  -0.00062   0.00363   1.53846
   A19        2.02719   0.00161   0.01020   0.00583   0.01660   2.04379
   A20        1.99987  -0.00137  -0.01057   0.02256   0.01272   2.01259
   A21        1.49980   0.00010   0.00132   0.01458   0.01375   1.51355
   A22        1.89039   0.00003   0.00134   0.01233   0.01201   1.90241
   A23        2.06841  -0.00114  -0.00742  -0.00509  -0.01232   2.05608
   A24        1.95799   0.00069   0.00446  -0.05243  -0.04741   1.91059
   A25        1.90144  -0.00017  -0.00946  -0.06902  -0.07971   1.82173
   A26        1.92261  -0.00096  -0.01186  -0.00909  -0.02255   1.90006
   A27        1.95144   0.00078   0.03216   0.06778   0.10015   2.05160
   A28        2.05789   0.00171   0.00725   0.01006   0.01683   2.07472
   A29        1.54549  -0.00096  -0.00617   0.00096  -0.00290   1.54259
   A30        2.05584  -0.00024  -0.00852  -0.00045  -0.01036   2.04549
   A31        1.49415  -0.00042  -0.00331   0.00988   0.00531   1.49946
   A32        1.93852   0.00193   0.00957  -0.00687   0.00386   1.94238
   A33        2.08712  -0.00105  -0.00962   0.01288   0.00274   2.08986
   A34        1.93493   0.00009  -0.00499  -0.01799  -0.02290   1.91204
   A35        2.08092   0.00159   0.02323   0.00378   0.02757   2.10849
   A36        1.89897  -0.00163  -0.01186  -0.00194  -0.01410   1.88486
   A37        1.97911  -0.00077   0.00087  -0.00428  -0.00341   1.97571
   A38        1.91818   0.00055   0.00110   0.00008   0.00119   1.91937
   A39        1.92603  -0.00041  -0.00250  -0.00231  -0.00482   1.92121
   A40        1.87835   0.00012   0.00001   0.00207   0.00208   1.88043
   A41        1.87786   0.00051   0.00055   0.00260   0.00314   1.88100
   A42        1.88104   0.00004  -0.00003   0.00228   0.00226   1.88329
   A43        1.96865   0.00348   0.01439  -0.01681  -0.00247   1.96618
   A44        1.92232   0.00012   0.00258  -0.00982  -0.00727   1.91505
   A45        1.93605  -0.00146  -0.01871   0.00725  -0.01156   1.92450
   A46        1.87380  -0.00183  -0.00867   0.00610  -0.00256   1.87124
   A47        1.88143  -0.00112   0.00629   0.01974   0.02592   1.90736
   A48        1.87816   0.00068   0.00421  -0.00560  -0.00145   1.87671
   A49        2.02667  -0.00132  -0.00820   0.02477   0.01439   2.04106
   A50        1.97445  -0.00206  -0.03864   0.04291   0.00444   1.97889
   A51        1.83332   0.00376   0.02999  -0.03169  -0.00074   1.83259
   A52        1.80704   0.00024   0.01823  -0.03896  -0.01965   1.78738
   A53        1.93410   0.00143   0.00066  -0.00289  -0.00111   1.93299
   A54        1.88664  -0.00227  -0.00357   0.00676   0.00233   1.88896
   A55        1.95960  -0.00515  -0.01788  -0.01202  -0.03011   1.92948
   A56        1.82756   0.01335   0.07862   0.08359   0.16099   1.98855
   A57        1.91587  -0.00132  -0.01717   0.00398  -0.01451   1.90136
   A58        1.94412  -0.00427  -0.01836  -0.03603  -0.05456   1.88955
   A59        1.87418   0.00285   0.00029  -0.02148  -0.02142   1.85276
   A60        1.94357  -0.00570  -0.02759  -0.01681  -0.04653   1.89704
   A61        2.06785  -0.01310  -0.01680  -0.03347  -0.05027   2.01758
   A62        2.08543  -0.00345  -0.00903  -0.01175  -0.02103   2.06441
   A63        1.97531  -0.00204  -0.00926   0.00740  -0.00211   1.97320
   A64        2.22243   0.00549   0.01828   0.00458   0.02261   2.24503
    D1        0.70270   0.00322   0.04642   0.06485   0.10475   0.80744
    D2        2.98524   0.00460   0.03989   0.01717   0.05459   3.03983
    D3       -0.97685   0.00410   0.04566   0.06776   0.11246  -0.86440
    D4       -1.42982  -0.00467   0.02070  -0.05545  -0.03604  -1.46586
    D5        0.85272  -0.00329   0.01416  -0.10313  -0.08620   0.76653
    D6       -3.10937  -0.00380   0.01994  -0.05254  -0.02833  -3.13770
    D7        2.91200  -0.00524  -0.08957   0.01062  -0.08406   2.82794
    D8       -1.08864  -0.00387  -0.09610  -0.03706  -0.13421  -1.22286
    D9        1.23245  -0.00437  -0.09033   0.01352  -0.07635   1.15610
   D10        0.24213  -0.00118  -0.04020  -0.04310  -0.08364   0.15849
   D11       -1.84405   0.00117  -0.02882  -0.04397  -0.07166  -1.91571
   D12        2.38525   0.00266  -0.02159  -0.05503  -0.07637   2.30887
   D13        2.40523  -0.00637  -0.04540  -0.08165  -0.12430   2.28092
   D14        0.31905  -0.00402  -0.03402  -0.08252  -0.11232   0.20673
   D15       -1.73484  -0.00254  -0.02680  -0.09357  -0.11703  -1.85187
   D16       -1.88599  -0.00268  -0.00640   0.17895   0.16704  -1.71896
   D17        2.31101  -0.00034   0.00498   0.17808   0.17902   2.49003
   D18        0.25712   0.00115   0.01221   0.16703   0.17431   0.43143
   D19       -3.07404  -0.00021  -0.01381   0.12420   0.11082  -2.96322
   D20        1.09729  -0.00067  -0.03217   0.12143   0.09022   1.18751
   D21       -0.99078  -0.00082  -0.03501   0.09214   0.05709  -0.93370
   D22        1.07133  -0.00271  -0.01663   0.11912   0.11366   1.18499
   D23       -1.04052  -0.00317  -0.03499   0.11635   0.09305  -0.94747
   D24       -3.12860  -0.00332  -0.03783   0.08706   0.05992  -3.06868
   D25       -1.07090   0.00359   0.07177  -0.09655  -0.03643  -1.10733
   D26        3.10043   0.00312   0.05341  -0.09932  -0.05704   3.04340
   D27        1.01236   0.00297   0.05057  -0.12861  -0.09016   0.92219
   D28       -0.88780  -0.00090  -0.00251   0.00265   0.00026  -0.88754
   D29        1.42189  -0.00075  -0.00293  -0.00557  -0.00758   1.41431
   D30        3.07555   0.00064   0.00300  -0.00763  -0.00420   3.07135
   D31        1.15674  -0.00029   0.00302   0.00046   0.00322   1.15996
   D32       -2.81676  -0.00014   0.00260  -0.00775  -0.00463  -2.82138
   D33       -1.16309   0.00125   0.00853  -0.00981  -0.00124  -1.16434
   D34       -3.01008   0.00188   0.01788   0.04250   0.05986  -2.95022
   D35       -0.70039   0.00203   0.01746   0.03428   0.05201  -0.64837
   D36        0.95328   0.00343   0.02338   0.03222   0.05540   1.00867
   D37       -2.39023   0.00305   0.02503   0.05672   0.08221  -2.30803
   D38       -0.21538  -0.00023  -0.01559   0.09759   0.08183  -0.13354
   D39        1.80359  -0.00209  -0.00944   0.08319   0.07363   1.87722
   D40        1.87638   0.00314   0.02739   0.03532   0.06339   1.93977
   D41       -2.23195  -0.00014  -0.01323   0.07619   0.06302  -2.16893
   D42       -0.21298  -0.00201  -0.00708   0.06179   0.05481  -0.15817
   D43       -0.25430   0.00140   0.01387   0.00086   0.01592  -0.23838
   D44        1.92056  -0.00188  -0.02675   0.04173   0.01555   1.93610
   D45       -2.34366  -0.00375  -0.02060   0.02733   0.00734  -2.33632
   D46       -0.60154   0.00070   0.00002   0.05176   0.05116  -0.55038
   D47       -2.82778   0.00044  -0.00131   0.00621   0.00349  -2.82429
   D48        1.49076  -0.00021  -0.00563   0.05483   0.04810   1.53886
   D49        1.62542   0.00080   0.00260   0.02832   0.03130   1.65672
   D50       -0.60082   0.00054   0.00127  -0.01724  -0.01637  -0.61719
   D51       -2.56547  -0.00011  -0.00305   0.03138   0.02824  -2.53723
   D52       -2.53602  -0.00081  -0.00351   0.01955   0.01722  -2.51880
   D53        1.52092  -0.00107  -0.00484  -0.02600  -0.03045   1.49047
   D54       -0.44373  -0.00172  -0.00916   0.02262   0.01416  -0.42957
   D55       -1.44630  -0.00075  -0.00220   0.00414   0.00090  -1.44540
   D56        2.90510  -0.00081   0.00388   0.02011   0.02321   2.92831
   D57        0.67080   0.00060   0.02056   0.01799   0.03758   0.70839
   D58        2.58753  -0.00042  -0.00083  -0.01357  -0.01446   2.57308
   D59        0.65575  -0.00048   0.00524   0.00240   0.00785   0.66360
   D60       -1.57854   0.00093   0.02192   0.00028   0.02223  -1.55632
   D61        0.45246  -0.00080   0.00254  -0.02922  -0.02659   0.42587
   D62       -1.47932  -0.00086   0.00861  -0.01325  -0.00428  -1.48361
   D63        2.56957   0.00055   0.02529  -0.01537   0.01009   2.57966
   D64       -1.50900  -0.00161  -0.02951  -0.09249  -0.12174  -1.63074
   D65        2.56725  -0.00151  -0.01033  -0.02507  -0.03543   2.53182
   D66        0.45618  -0.00114   0.00134  -0.02802  -0.02638   0.42980
   D67        0.54450   0.00008  -0.01854  -0.07839  -0.09735   0.44715
   D68       -1.66243   0.00018   0.00064  -0.01097  -0.01104  -1.67348
   D69        2.50967   0.00055   0.01231  -0.01392  -0.00199   2.50769
   D70        2.76838  -0.00024  -0.01906  -0.11723  -0.13563   2.63275
   D71        0.56144  -0.00014   0.00013  -0.04981  -0.04932   0.51213
   D72       -1.54963   0.00023   0.01179  -0.05276  -0.04027  -1.58990
   D73        1.47240  -0.00162  -0.01507  -0.04300  -0.06039   1.41200
   D74       -2.87539   0.00030  -0.00636  -0.04777  -0.05575  -2.93114
   D75       -0.65042  -0.00054  -0.00762  -0.06511  -0.07457  -0.72499
   D76       -0.44496  -0.00112  -0.00579   0.02341   0.01749  -0.42747
   D77        1.49044   0.00079   0.00291   0.01865   0.02214   1.51257
   D78       -2.56778  -0.00005   0.00165   0.00131   0.00331  -2.56447
   D79       -2.55784  -0.00247  -0.00822   0.01123   0.00261  -2.55523
   D80       -0.62244  -0.00056   0.00049   0.00647   0.00726  -0.61519
   D81        1.60253  -0.00140  -0.00078  -0.01087  -0.01157   1.59096
   D82        0.80927   0.00054   0.00511   0.01081   0.01560   0.82487
   D83       -1.29374   0.00051   0.00371   0.01099   0.01439  -1.27935
   D84        2.91729   0.00038   0.00461   0.00955   0.01384   2.93113
   D85       -0.82058   0.00020   0.00716   0.00962   0.01740  -0.80317
   D86       -2.92358   0.00018   0.00576   0.00980   0.01619  -2.90740
   D87        1.28744   0.00004   0.00666   0.00836   0.01564   1.30309
   D88       -3.14157  -0.00066  -0.01008   0.02091   0.01052  -3.13105
   D89        1.03861  -0.00068  -0.01148   0.02109   0.00930   1.04792
   D90       -1.03354  -0.00082  -0.01058   0.01964   0.00876  -1.02479
   D91       -0.90946   0.00019  -0.00231   0.01297   0.01104  -0.89842
   D92       -3.00257   0.00011  -0.00276   0.02324   0.02091  -2.98166
   D93        1.20315   0.00012   0.00208   0.03191   0.03440   1.23755
   D94        0.87981   0.00002   0.00256   0.03794   0.04020   0.92000
   D95       -1.21330  -0.00006   0.00211   0.04821   0.05006  -1.16324
   D96        2.99242  -0.00005   0.00695   0.05688   0.06356   3.05597
   D97        3.12141  -0.00005   0.00389   0.01338   0.01711   3.13852
   D98        1.02830  -0.00013   0.00344   0.02364   0.02697   1.05527
   D99       -1.04917  -0.00012   0.00828   0.03232   0.04047  -1.00870
   D100      -1.60238  -0.00206  -0.01783   0.00154  -0.01719  -1.61957
   D101       2.47247   0.00069   0.00311  -0.02819  -0.02392   2.44856
   D102       0.42007  -0.00005  -0.00517  -0.00862  -0.01406   0.40602
   D103      -0.04222  -0.00017  -0.00393   0.00634   0.00212  -0.04010
   D104       3.10503  -0.00002  -0.00222  -0.03393  -0.03587   3.06916
   D105      -3.13505   0.00021   0.00217  -0.04656  -0.04463   3.10351
         Item               Value     Threshold  Converged?
 Maximum Force            0.030036     0.000450     NO 
 RMS     Force            0.004972     0.000300     NO 
 Maximum Displacement     0.726954     0.001800     NO 
 RMS     Displacement     0.127501     0.001200     NO 
 Predicted change in Energy=-9.142428D-03
 GradGradGradGradGradGradGradGradGradGradGradGradGradGradGradGradGradGrad

                          Input orientation:                          
 ---------------------------------------------------------------------
 Center     Atomic      Atomic             Coordinates (Angstroms)
 Number     Number       Type             X           Y           Z
 ---------------------------------------------------------------------
      1          6           0        0.048030    0.963173    0.364890
      2          6           0       -0.261513   -1.362458   -0.999916
      3          1           0        0.292321   -2.291335   -0.843951
      4          1           0       -0.519921   -1.318670   -2.059945
      5          6           0       -1.506112   -1.400489   -0.128772
      6          1           0       -2.052254   -2.331879   -0.282079
      7          6           0       -1.062002   -0.992506    1.294455
      8          1           0       -0.047938   -1.261658    1.595166
      9          1           0       -1.749784   -1.261374    2.090294
     10          6           0       -1.320756    0.462889    0.862292
     11          1           0       -1.708992    1.169878    1.597566
     12          6           0       -2.318364   -0.076381   -0.200284
     13          6           0       -3.704140   -0.238837    0.433206
     14          1           0       -3.676748   -0.730713    1.406239
     15          1           0       -4.346015   -0.831499   -0.221111
     16          1           0       -4.172389    0.739228    0.566986
     17          6           0       -2.492055    0.630872   -1.535183
     18          1           0       -1.548806    0.788546   -2.051138
     19          1           0       -2.942293    1.614962   -1.375759
     20          1           0       -3.164906    0.061994   -2.179796
     21          6           0        0.671921   -0.194791   -0.614580
     22          6           0        0.803440    1.418135    1.600204
     23          1           0        1.708044    1.950631    1.319561
     24          1           0        1.079796    0.606343    2.273746
     25          1           0        0.186577    2.134743    2.149600
     26          8           0       -0.364504    2.046626   -0.354139
     27          8           0        1.821133   -0.889504   -0.033521
     28          1           0        1.006723    0.334440   -1.495286
     29          7           0        3.052106   -0.369333   -0.351604
     30          8           0        3.097533    0.574332   -1.104230
     31          8           0        3.957829   -0.924447    0.211891
 ---------------------------------------------------------------------
                    Distance matrix (angstroms):
                    1          2          3          4          5
     1  C    0.000000
     2  C    2.714236   0.000000
     3  H    3.480344   1.092643   0.000000
     4  H    3.377751   1.091949   1.756262   0.000000
     5  C    2.871577   1.519659   2.130598   2.169954   0.000000
     6  H    3.960698   2.159125   2.411302   2.556452   1.090533
     7  C    2.433299   2.458005   2.844983   3.413537   1.545722
     8  H    2.544143   2.605807   2.669326   3.685900   2.262190
     9  H    3.340324   3.431409   3.720323   4.329010   2.236734
    10  C    1.539892   2.814553   3.619258   3.514934   2.118665
    11  H    2.156233   3.905744   4.684683   4.580846   3.102932
    12  C    2.645735   2.554221   3.483677   2.869847   1.555033
    13  C    3.940593   3.894617   4.670715   4.185821   2.548839
    14  H    4.222277   4.225223   4.822075   4.725007   2.741627
    15  H    4.782455   4.191851   4.902368   4.272897   2.897814
    16  H    4.231185   4.708207   5.577516   4.947347   3.488768
    17  C    3.189472   3.038946   4.095100   2.822305   2.660170
    18  H    2.901304   2.718273   3.785857   2.345003   2.913621
    19  H    3.520897   4.024036   5.099480   3.865514   3.565184
    20  H    4.196488   3.442510   4.390337   2.986059   3.016150
    21  C    1.639964   1.543772   2.142943   2.184645   2.536443
    22  C    1.517773   3.953030   4.471610   4.757949   4.033364
    23  H    2.154557   4.498410   4.967829   5.203193   4.863997
    24  H    2.199001   4.048723   4.328589   5.004563   4.060343
    25  H    2.139383   4.727648   5.344407   5.490489   4.533656
    26  O    1.364206   3.471238   4.414662   3.776129   3.638222
    27  O    2.595195   2.344146   2.226924   3.125878   3.367601
    28  H    2.185097   2.175610   2.798089   2.319969   3.345397
    29  N    3.363541   3.519472   3.398957   4.071737   4.678706
    30  O    3.407195   3.878818   4.018582   4.193187   5.103428
    31  O    4.344313   4.411710   4.052053   5.036556   5.495209
                    6          7          8          9         10
     6  H    0.000000
     7  C    2.293465   0.000000
     8  H    2.947322   1.091419   0.000000
     9  H    2.620233   1.085676   1.772408   0.000000
    10  C    3.107314   1.540095   2.265222   2.159893   0.000000
    11  H    3.989135   2.277362   2.944736   2.481014   1.091416
    12  C    2.272614   2.156844   3.127836   2.640878   1.554060
    13  C    2.760649   2.879351   3.970406   2.758809   2.521320
    14  H    2.837804   2.630195   3.672309   2.112515   2.696528
    15  H    2.741568   3.620443   4.685869   3.502542   3.464303
    16  H    3.827215   3.633541   4.698063   3.491689   2.880171
    17  C    3.246781   3.561918   4.399371   4.156398   2.673583
    18  H    3.622165   3.821271   4.444263   4.625367   2.940431
    19  H    4.191164   4.179046   5.047636   4.659282   2.994249
    20  H    3.251147   4.195784   5.071281   4.689088   3.579931
    21  C    3.478338   2.699491   2.557221   3.783992   2.566019
    22  C    5.075488   3.063420   2.811790   3.733485   2.443198
    23  H    5.919880   4.041762   3.671271   4.782006   3.405305
    24  H    4.997512   2.846511   2.285100   3.395371   2.788446
    25  H    5.556630   3.474177   3.449338   3.909811   2.593127
    26  O    4.693080   3.527136   3.852889   4.340175   2.214124
    27  O    4.140695   3.175940   2.506900   4.171369   3.535945
    28  H    4.235383   3.717938   3.634657   4.795970   3.315393
    29  N    5.469087   4.474789   3.767816   5.460472   4.613898
    30  O    5.970117   5.050782   4.533386   6.088619   4.837448
    31  O    6.192413   5.135687   4.251275   6.018203   5.496470
                   11         12         13         14         15
    11  H    0.000000
    12  C    2.270850   0.000000
    13  C    2.705703   1.532343   0.000000
    14  H    2.742429   2.203241   1.090636   0.000000
    15  H    3.777167   2.163794   1.091505   1.762483   0.000000
    16  H    2.704789   2.165948   1.092595   1.763727   1.765907
    17  C    3.273810   1.520636   2.469838   3.450997   2.702311
    18  H    3.672072   2.183113   3.445714   4.334714   3.714556
    19  H    3.249583   2.152132   2.699877   3.712294   3.047757
    20  H    4.197090   2.157372   2.684968   3.708102   2.455565
    21  C    3.524862   3.021170   4.499967   4.825126   5.073451
    22  C    2.524668   3.901409   4.942238   4.972650   5.907193
    23  H    3.516105   4.757170   5.905178   6.016071   6.838535
    24  H    2.924402   4.258454   5.194994   5.016472   6.142567
    25  H    2.197472   4.084819   4.870068   4.867104   5.912973
    26  O    2.526952   2.889360   4.122672   4.667280   4.914645
    27  O    4.400372   4.221897   5.582996   5.685492   6.170273
    28  H    4.199856   3.591937   5.122495   5.611443   5.624477
    29  N    5.369961   5.380583   6.802927   6.964057   7.413692
    30  O    5.545904   5.529239   7.020520   7.341422   7.626445
    31  O    6.198319   6.346630   7.695766   7.729862   8.315646
                   16         17         18         19         20
    16  H    0.000000
    17  C    2.693395   0.000000
    18  H    3.706777   1.086641   0.000000
    19  H    2.460550   1.093875   1.755251   0.000000
    20  H    3.003078   1.091731   1.776573   1.762879   0.000000
    21  C    5.073049   3.397054   2.821751   4.113045   4.151757
    22  C    5.127117   4.616353   4.388819   4.788069   5.645821
    23  H    6.050898   5.247109   4.828987   5.385448   6.289523
    24  H    5.524141   5.221749   5.064323   5.523893   6.176395
    25  H    4.842800   4.797324   4.740252   4.742167   5.854263
    26  O    4.130103   2.815261   2.421805   2.806249   3.887678
    27  O    6.239846   4.813535   4.271196   5.546546   5.511119
    28  H    5.589277   3.511540   2.654413   4.153161   4.236186
    29  N    7.366549   5.756647   5.039592   6.396807   6.494580
    30  O    7.461362   5.606461   4.746681   6.134829   6.374753
    31  O    8.306285   6.860925   6.195052   7.522029   7.578034
                   21         22         23         24         25
    21  C    0.000000
    22  C    2.743008   0.000000
    23  H    3.068759   1.086564   0.000000
    24  H    3.024997   1.090431   1.764165   0.000000
    25  H    3.647324   1.093564   1.742907   1.774616   0.000000
    26  O    2.483134   2.361896   2.665697   3.326590   2.565183
    27  O    1.463196   3.004988   3.148013   2.847915   4.072328
    28  H    1.080657   3.285996   3.320735   3.779533   4.147158
    29  N    2.401021   3.472908   3.159355   3.425553   4.553864
    30  O    2.591312   3.645384   3.114424   3.934846   4.636373
    31  O    3.465926   4.167166   3.815041   3.857155   5.228356
                   26         27         28         29         30
    26  O    0.000000
    27  O    3.674325   0.000000
    28  H    2.472662   2.073176   0.000000
    29  N    4.184506   1.373700   2.446813   0.000000
    30  O    3.836142   2.217754   2.140551   1.207896   0.000000
    31  O    5.275437   2.151028   3.634319   1.202503   2.172239
                   31
    31  O    0.000000
 Stoichiometry    C10H16NO4(2)
 Framework group  C1[X(C10H16NO4)]
 Deg. of freedom    87
 Full point group                 C1      NOp   1
 Largest Abelian subgroup         C1      NOp   1
 Largest concise Abelian subgroup C1      NOp   1
                         Standard orientation:                         
 ---------------------------------------------------------------------
 Center     Atomic      Atomic             Coordinates (Angstroms)
 Number     Number       Type             X           Y           Z
 ---------------------------------------------------------------------
      1          6           0       -0.003371    1.051627    0.081487
      2          6           0       -0.198633   -1.589297   -0.513884
      3          1           0        0.381076   -2.403955   -0.073271
      4          1           0       -0.429294   -1.880284   -1.540760
      5          6           0       -1.464628   -1.410009    0.307381
      6          1           0       -1.975357   -2.364837    0.436699
      7          6           0       -1.073258   -0.571185    1.545306
      8          1           0       -0.059459   -0.695605    1.929919
      9          1           0       -1.773276   -0.612382    2.374143
     10          6           0       -1.367982    0.672337    0.685840
     11          1           0       -1.799267    1.553444    1.164204
     12          6           0       -2.317863   -0.203756   -0.177461
     13          6           0       -3.714311   -0.220786    0.453188
     14          1           0       -3.697294   -0.391928    1.530178
     15          1           0       -4.318174   -1.009394    0.000606
     16          1           0       -4.218049    0.732213    0.274848
     17          6           0       -2.478265    0.056511   -1.667047
     18          1           0       -1.526990    0.087150   -2.191382
     19          1           0       -2.964908    1.023760   -1.822517
     20          1           0       -3.114126   -0.707738   -2.118136
     21          6           0        0.684901   -0.323621   -0.488125
     22          6           0        0.702597    1.890386    1.131119
     23          1           0        1.596471    2.347812    0.715940
     24          1           0        0.987083    1.333556    2.024454
     25          1           0        0.047654    2.715029    1.425901
     26          8           0       -0.431628    1.847777   -0.940177
     27          8           0        1.840105   -0.762454    0.295375
     28          1           0        1.025992   -0.074450   -1.482807
     29          7           0        3.061477   -0.315175   -0.146488
     30          8           0        3.096288    0.355907   -1.150206
     31          8           0        3.969291   -0.636157    0.573830
 ---------------------------------------------------------------------
 Rotational constants (GHZ):           1.2482492           0.4116054           0.3919100
 Standard basis: 6-31++G(d,p) (6D, 7F)
 There are   381 symmetry adapted cartesian basis functions of A   symmetry.
 There are   381 symmetry adapted basis functions of A   symmetry.
   381 basis functions,   608 primitive gaussians,   381 cartesian basis functions
    58 alpha electrons       57 beta electrons
       nuclear repulsion energy      1135.9908069075 Hartrees.
 NAtoms=   31 NActive=   31 NUniq=   31 SFac= 1.00D+00 NAtFMM=   60 NAOKFM=F Big=F
 Integral buffers will be    131072 words long.
 Raffenetti 2 integral format.
 Two-electron integral symmetry is turned on.
 Nuclear repulsion after empirical dispersion term =     1135.9628177000 Hartrees.
 One-electron integrals computed using PRISM.
 NBasis=   381 RedAO= T EigKep=  1.37D-06  NBF=   381
 NBsUse=   381 1.00D-06 EigRej= -1.00D+00 NBFU=   381
 Lowest energy guess from the checkpoint file:  "Alpha-Pinene-RO-NO3up-Odown-Conf02-wb97-opt.chk"
 B after Tr=    -0.000000   -0.000000   -0.000000
         Rot=    0.990043    0.139374    0.000071   -0.019753 Ang=  16.18 deg.
 B after Tr=     0.000000    0.000000   -0.000000
         Rot=    0.986494    0.163231    0.000267   -0.013647 Ang=  18.86 deg.
 Initial guess <Sx>= 0.0000 <Sy>= 0.0000 <Sz>= 0.5000 <S**2>= 0.7541 S= 0.5021
 Requested convergence on RMS density matrix=1.00D-08 within 128 cycles.
 Requested convergence on MAX density matrix=1.00D-06.
 Requested convergence on             energy=1.00D-06.
 No special actions if energy rises.
 Restarting incremental Fock formation.
 SCF Done:  E(UwB97XD) =  -745.929290650     A.U. after   23 cycles
            NFock= 23  Conv=0.59D-08     -V/T= 2.0087
 <Sx>= 0.0000 <Sy>= 0.0000 <Sz>= 0.5000 <S**2>= 0.7543 S= 0.5022
 <L.S>= 0.000000000000E+00
 Annihilation of the first spin contaminant:
 S**2 before annihilation     0.7543,   after     0.7500
 Calling FoFJK, ICntrl=      2127 FMM=F ISym2X=0 I1Cent= 0 IOpClX= 1 NMat=1 NMatS=1 NMatT=0.
 ***** Axes restored to original set *****
 -------------------------------------------------------------------
 Center     Atomic                   Forces (Hartrees/Bohr)
 Number     Number              X              Y              Z
 -------------------------------------------------------------------
      1        6          -0.011523872   -0.001278354   -0.021940340
      2        6          -0.004660420    0.002240408    0.001790341
      3        1           0.001100071    0.000278978   -0.001009814
      4        1           0.000040196    0.001872791   -0.001306815
      5        6          -0.000640104    0.000880453    0.002276554
      6        1          -0.002201163   -0.002229165    0.001733006
      7        6          -0.008737726   -0.006099630    0.006729778
      8        1          -0.000202163   -0.001060593    0.001214847
      9        1          -0.001500885   -0.006188450    0.001576581
     10        6          -0.009142932   -0.009617644    0.008066022
     11        1          -0.001473136    0.000193622   -0.000216473
     12        6          -0.000752814   -0.000868457    0.000516232
     13        6           0.001131984    0.000350895    0.000534435
     14        1          -0.000415868   -0.000900681    0.001371489
     15        1          -0.001501102   -0.001379896   -0.001405277
     16        1          -0.000927927    0.001570495    0.000339971
     17        6           0.000561465    0.001175602    0.001442135
     18        1           0.001576570    0.000515212   -0.002929074
     19        1           0.000583503    0.000869873   -0.000319028
     20        1          -0.000819960   -0.002363920   -0.002007739
     21        6           0.000214818    0.008405172    0.010570053
     22        6           0.015206384    0.001369411    0.002783447
     23        1           0.005918080    0.000359800   -0.002143489
     24        1          -0.000363386   -0.002961290   -0.001190523
     25        1          -0.001076187   -0.001874069   -0.001834088
     26        8           0.014864012   -0.000398034   -0.004736666
     27        8          -0.008406865    0.008354675    0.001490186
     28        1           0.002763277    0.002177634   -0.003569170
     29        7           0.004431618    0.008090867    0.007317943
     30        8           0.003571866    0.002290629   -0.003984956
     31        8           0.002382666   -0.003776334   -0.001159565
 -------------------------------------------------------------------
 Cartesian Forces:  Max     0.021940340 RMS     0.004917878

 GradGradGradGradGradGradGradGradGradGradGradGradGradGradGradGradGradGrad
 Berny optimization.
 Using GEDIIS/GDIIS optimizer.
 FormGI is forming the generalized inverse of G from B-inverse, IUseBI=4.
 Internal  Forces:  Max     0.027094108 RMS     0.004458890
 Search for a local minimum.
 Step number   7 out of a maximum of  186
 All quantities printed in internal units (Hartrees-Bohrs-Radians)
 Mixed Optimization -- RFO/linear search
 Iteration  1 RMS(Cart)=  0.12217180 RMS(Int)=  0.00775804
 Iteration  2 RMS(Cart)=  0.01217670 RMS(Int)=  0.00009075
 Iteration  3 RMS(Cart)=  0.00013275 RMS(Int)=  0.00000002
 Iteration  4 RMS(Cart)=  0.00000003 RMS(Int)=  0.00000000
 Update second derivatives using D2CorX and points    1    2    3    4    6
                                                      5
 DE=  3.81D-03 DEPred=-9.14D-03 R=-4.16D-01
 Trust test=-4.16D-01 RLast= 5.99D-01 DXMaxT set to 3.92D-01
 ITU= -1  0  1  1  1  1  0
 Use linear search instead of GDIIS.
 Energy rises -- skip Quadratic/GDIIS search.
 Quartic linear search produced a step of -0.58316.
 Iteration  1 RMS(Cart)=  0.04177748 RMS(Int)=  0.00276150
 Iteration  2 RMS(Cart)=  0.00150362 RMS(Int)=  0.00241273
 Iteration  3 RMS(Cart)=  0.00000533 RMS(Int)=  0.00241273
 Iteration  4 RMS(Cart)=  0.00000006 RMS(Int)=  0.00241273
 Variable       Old X    -DE/DX   Delta X   Delta X   Delta X     New X
                                 (Linear)    (Quad)   (Total)
    R1        2.96098  -0.01113  -0.02380   0.00000  -0.07504   2.88594
    R2        2.93881   0.00712   0.05622   0.00000   0.21690   3.15571
    R3        2.91118   0.00668  -0.01034   0.00000  -0.05335   2.85783
    R4        2.65871  -0.02337  -0.03426   0.00000  -0.11500   2.54371
    R5        2.07463  -0.00308  -0.00464   0.00000  -0.01447   2.06016
    R6        2.07367  -0.00187  -0.00418   0.00000  -0.01436   2.05931
    R7        2.89054   0.00027  -0.00235   0.00000  -0.02078   2.86976
    R8        2.92998  -0.00355  -0.00103   0.00000  -0.01351   2.91646
    R9        2.07609  -0.00267  -0.00379   0.00000  -0.01907   2.05701
   R10        2.90665   0.00673   0.00771   0.00000   0.02408   2.93072
   R11        2.97606  -0.00691  -0.01857   0.00000  -0.05725   2.91880
   R12        2.06936  -0.00017  -0.00111   0.00000  -0.00798   2.06137
   R13        2.06678  -0.00252  -0.00440   0.00000  -0.01955   2.04723
   R14        2.95130  -0.00479  -0.01135   0.00000  -0.05343   2.89787
   R15        2.07874  -0.00371  -0.00501   0.00000  -0.02127   2.05747
   R16        2.89937   0.01067   0.02984   0.00000   0.06679   2.96616
   R17        2.90556  -0.00201  -0.00411   0.00000  -0.01397   2.89160
   R18        2.87220   0.00312   0.00867   0.00000   0.01006   2.88226
   R19        2.06687  -0.00076  -0.00084   0.00000  -0.00670   2.06017
   R20        2.07374  -0.00119  -0.00184   0.00000  -0.01293   2.06080
   R21        2.07516  -0.00163  -0.00280   0.00000  -0.01326   2.06191
   R22        2.10898  -0.01403  -0.02901   0.00000  -0.08454   2.02444
   R23        2.07690  -0.00294  -0.00506   0.00000  -0.01483   2.06207
   R24        2.06862   0.00078   0.00254   0.00000  -0.00301   2.06561
   R25        2.86841  -0.02711  -0.08152   0.00000  -0.18489   2.68352
   R26        2.04839   0.00495   0.00581   0.00000  -0.00044   2.04796
   R27        2.07497  -0.00497  -0.00599   0.00000  -0.02765   2.04732
   R28        2.04161   0.00756   0.01173   0.00000   0.03074   2.07235
   R29        2.06579  -0.00125   0.00110   0.00000   0.00185   2.06764
   R30        2.59697  -0.00490   0.02414   0.00000   0.02308   2.62006
   R31        2.31737  -0.02326  -0.02028   0.00000  -0.05506   2.26231
   R32        2.31526  -0.03004  -0.02574   0.00000  -0.06860   2.24666
    A1        1.91926   0.00156  -0.00610   0.00000  -0.05114   1.86811
    A2        1.96195  -0.01096  -0.01893   0.00000  -0.12285   1.83911
    A3        1.87680   0.00623   0.03980   0.00000  -0.11035   1.76646
    A4        1.90989   0.01117   0.03375   0.00000   0.22602   2.13592
    A5        2.01672  -0.01099  -0.12769   0.00000  -0.21124   1.80548
    A6        1.77663   0.00212   0.07878   0.00000   0.23433   2.01096
    A7        1.86008   0.00010   0.00350   0.00000   0.01150   1.87158
    A8        1.92165   0.00004  -0.00188   0.00000  -0.03632   1.88533
    A9        1.89744  -0.00192  -0.01807   0.00000  -0.03867   1.85877
   A10        1.91938   0.00078   0.00397   0.00000   0.02810   1.94749
   A11        1.89410   0.00153   0.00600   0.00000   0.04540   1.93950
   A12        1.96780  -0.00051   0.00602   0.00000  -0.01173   1.95607
   A13        1.93099   0.00024   0.00169   0.00000   0.00057   1.93156
   A14        1.89045  -0.00051   0.00297   0.00000  -0.02640   1.86405
   A15        1.92707   0.00113   0.00191   0.00000   0.03423   1.96130
   A16        2.08011   0.00028  -0.00314   0.00000   0.00931   2.08942
   A17        2.06495  -0.00199  -0.00627   0.00000  -0.02301   2.04195
   A18        1.53483   0.00105   0.00356   0.00000   0.00769   1.54252
   A19        2.02719   0.00161   0.01020   0.00000   0.02746   2.05465
   A20        1.99987  -0.00137  -0.01057   0.00000   0.00209   2.00195
   A21        1.49980   0.00010   0.00132   0.00000   0.01401   1.51381
   A22        1.89039   0.00003   0.00134   0.00000   0.01303   1.90342
   A23        2.06841  -0.00114  -0.00742   0.00000  -0.01995   2.04846
   A24        1.95799   0.00069   0.00446   0.00000  -0.04232   1.91567
   A25        1.90144  -0.00017  -0.00946   0.00000  -0.08954   1.81191
   A26        1.92261  -0.00096  -0.01186   0.00000  -0.03478   1.88783
   A27        1.95144   0.00078   0.03216   0.00000   0.13269   2.08413
   A28        2.05789   0.00171   0.00725   0.00000   0.02407   2.08196
   A29        1.54549  -0.00096  -0.00617   0.00000  -0.00790   1.53759
   A30        2.05584  -0.00024  -0.00852   0.00000  -0.01969   2.03615
   A31        1.49415  -0.00042  -0.00331   0.00000   0.00161   1.49576
   A32        1.93852   0.00193   0.00957   0.00000   0.01416   1.95267
   A33        2.08712  -0.00105  -0.00962   0.00000  -0.00754   2.07959
   A34        1.93493   0.00009  -0.00499   0.00000  -0.02789   1.90704
   A35        2.08092   0.00159   0.02323   0.00000   0.05131   2.13223
   A36        1.89897  -0.00163  -0.01186   0.00000  -0.02599   1.87297
   A37        1.97911  -0.00077   0.00087   0.00000  -0.00253   1.97658
   A38        1.91818   0.00055   0.00110   0.00000   0.00229   1.92047
   A39        1.92603  -0.00041  -0.00250   0.00000  -0.00732   1.91871
   A40        1.87835   0.00012   0.00001   0.00000   0.00210   1.88044
   A41        1.87786   0.00051   0.00055   0.00000   0.00369   1.88154
   A42        1.88104   0.00004  -0.00003   0.00000   0.00223   1.88327
   A43        1.96865   0.00348   0.01439   0.00000   0.01197   1.98062
   A44        1.92232   0.00012   0.00258   0.00000  -0.00469   1.91763
   A45        1.93605  -0.00146  -0.01871   0.00000  -0.03034   1.90572
   A46        1.87380  -0.00183  -0.00867   0.00000  -0.01112   1.86268
   A47        1.88143  -0.00112   0.00629   0.00000   0.03220   1.91363
   A48        1.87816   0.00068   0.00421   0.00000   0.00263   1.88079
   A49        2.02667  -0.00132  -0.00820   0.00000   0.00612   2.03279
   A50        1.97445  -0.00206  -0.03864   0.00000  -0.03371   1.94074
   A51        1.83332   0.00376   0.02999   0.00000   0.02858   1.86191
   A52        1.80704   0.00024   0.01823   0.00000  -0.00225   1.80479
   A53        1.93410   0.00143   0.00066   0.00000   0.00056   1.93466
   A54        1.88664  -0.00227  -0.00357   0.00000  -0.00124   1.88539
   A55        1.95960  -0.00515  -0.01788   0.00000  -0.04863   1.91097
   A56        1.82756   0.01335   0.07862   0.00000   0.23901   2.06657
   A57        1.91587  -0.00132  -0.01717   0.00000  -0.03254   1.88333
   A58        1.94412  -0.00427  -0.01836   0.00000  -0.07330   1.87082
   A59        1.87418   0.00285   0.00029   0.00000  -0.02202   1.85216
   A60        1.94357  -0.00570  -0.02759   0.00000  -0.07485   1.86873
   A61        2.06785  -0.01310  -0.01680   0.00000  -0.06707   2.00078
   A62        2.08543  -0.00345  -0.00903   0.00000  -0.03003   2.05540
   A63        1.97531  -0.00204  -0.00926   0.00000  -0.01134   1.96397
   A64        2.22243   0.00549   0.01828   0.00000   0.04091   2.26333
    D1        0.70270   0.00322   0.04642   0.00000   0.14820   0.85090
    D2        2.98524   0.00460   0.03989   0.00000   0.09361   3.07885
    D3       -0.97685   0.00410   0.04566   0.00000   0.15743  -0.81943
    D4       -1.42982  -0.00467   0.02070   0.00000  -0.01772  -1.44755
    D5        0.85272  -0.00329   0.01416   0.00000  -0.07232   0.78040
    D6       -3.10937  -0.00380   0.01994   0.00000  -0.00850  -3.11787
    D7        2.91200  -0.00524  -0.08957   0.00000  -0.17652   2.73548
    D8       -1.08864  -0.00387  -0.09610   0.00000  -0.23112  -1.31976
    D9        1.23245  -0.00437  -0.09033   0.00000  -0.16730   1.06515
   D10        0.24213  -0.00118  -0.04020   0.00000  -0.12257   0.11956
   D11       -1.84405   0.00117  -0.02882   0.00000  -0.09751  -1.94156
   D12        2.38525   0.00266  -0.02159   0.00000  -0.09541   2.28984
   D13        2.40523  -0.00637  -0.04540   0.00000  -0.16497   2.24025
   D14        0.31905  -0.00402  -0.03402   0.00000  -0.13991   0.17914
   D15       -1.73484  -0.00254  -0.02680   0.00000  -0.13781  -1.87265
   D16       -1.88599  -0.00268  -0.00640   0.00000   0.14854  -1.73745
   D17        2.31101  -0.00034   0.00498   0.00000   0.17360   2.48461
   D18        0.25712   0.00115   0.01221   0.00000   0.17570   0.43283
   D19       -3.07404  -0.00021  -0.01381   0.00000   0.09920  -2.97484
   D20        1.09729  -0.00067  -0.03217   0.00000   0.06048   1.15777
   D21       -0.99078  -0.00082  -0.03501   0.00000   0.02449  -0.96630
   D22        1.07133  -0.00271  -0.01663   0.00000   0.10277   1.17410
   D23       -1.04052  -0.00317  -0.03499   0.00000   0.06405  -0.97648
   D24       -3.12860  -0.00332  -0.03783   0.00000   0.02806  -3.10054
   D25       -1.07090   0.00359   0.07177   0.00000   0.02695  -1.04395
   D26        3.10043   0.00312   0.05341   0.00000  -0.01177   3.08866
   D27        1.01236   0.00297   0.05057   0.00000  -0.04776   0.96459
   D28       -0.88780  -0.00090  -0.00251   0.00000  -0.00260  -0.89041
   D29        1.42189  -0.00075  -0.00293   0.00000  -0.01088   1.41101
   D30        3.07555   0.00064   0.00300   0.00000  -0.00125   3.07430
   D31        1.15674  -0.00029   0.00302   0.00000   0.00586   1.16260
   D32       -2.81676  -0.00014   0.00260   0.00000  -0.00241  -2.81917
   D33       -1.16309   0.00125   0.00853   0.00000   0.00722  -1.15587
   D34       -3.01008   0.00188   0.01788   0.00000   0.07738  -2.93270
   D35       -0.70039   0.00203   0.01746   0.00000   0.06910  -0.63129
   D36        0.95328   0.00343   0.02338   0.00000   0.07873   1.03201
   D37       -2.39023   0.00305   0.02503   0.00000   0.10678  -2.28346
   D38       -0.21538  -0.00023  -0.01559   0.00000   0.06593  -0.14944
   D39        1.80359  -0.00209  -0.00944   0.00000   0.06354   1.86713
   D40        1.87638   0.00314   0.02739   0.00000   0.09060   1.96698
   D41       -2.23195  -0.00014  -0.01323   0.00000   0.04975  -2.18219
   D42       -0.21298  -0.00201  -0.00708   0.00000   0.04736  -0.16562
   D43       -0.25430   0.00140   0.01387   0.00000   0.02902  -0.22529
   D44        1.92056  -0.00188  -0.02675   0.00000  -0.01183   1.90873
   D45       -2.34366  -0.00375  -0.02060   0.00000  -0.01422  -2.35788
   D46       -0.60154   0.00070   0.00002   0.00000   0.05044  -0.55110
   D47       -2.82778   0.00044  -0.00131   0.00000   0.00123  -2.82655
   D48        1.49076  -0.00021  -0.00563   0.00000   0.04124   1.53200
   D49        1.62542   0.00080   0.00260   0.00000   0.03390   1.65932
   D50       -0.60082   0.00054   0.00127   0.00000  -0.01531  -0.61613
   D51       -2.56547  -0.00011  -0.00305   0.00000   0.02470  -2.54077
   D52       -2.53602  -0.00081  -0.00351   0.00000   0.01431  -2.52171
   D53        1.52092  -0.00107  -0.00484   0.00000  -0.03490   1.48602
   D54       -0.44373  -0.00172  -0.00916   0.00000   0.00511  -0.43861
   D55       -1.44630  -0.00075  -0.00220   0.00000  -0.00194  -1.44824
   D56        2.90510  -0.00081   0.00388   0.00000   0.02659   2.93169
   D57        0.67080   0.00060   0.02056   0.00000   0.05753   0.72833
   D58        2.58753  -0.00042  -0.00083   0.00000  -0.01541   2.57213
   D59        0.65575  -0.00048   0.00524   0.00000   0.01312   0.66887
   D60       -1.57854   0.00093   0.02192   0.00000   0.04406  -1.53448
   D61        0.45246  -0.00080   0.00254   0.00000  -0.02407   0.42839
   D62       -1.47932  -0.00086   0.00861   0.00000   0.00445  -1.47487
   D63        2.56957   0.00055   0.02529   0.00000   0.03539   2.60496
   D64       -1.50900  -0.00161  -0.02951   0.00000  -0.15168  -1.66067
   D65        2.56725  -0.00151  -0.01033   0.00000  -0.04608   2.52117
   D66        0.45618  -0.00114   0.00134   0.00000  -0.02497   0.43121
   D67        0.54450   0.00008  -0.01854   0.00000  -0.11637   0.42813
   D68       -1.66243   0.00018   0.00064   0.00000  -0.01078  -1.67321
   D69        2.50967   0.00055   0.01231   0.00000   0.01033   2.52001
   D70        2.76838  -0.00024  -0.01906   0.00000  -0.15485   2.61353
   D71        0.56144  -0.00014   0.00013   0.00000  -0.04926   0.51219
   D72       -1.54963   0.00023   0.01179   0.00000  -0.02815  -1.57778
   D73        1.47240  -0.00162  -0.01507   0.00000  -0.07684   1.39555
   D74       -2.87539   0.00030  -0.00636   0.00000  -0.06286  -2.93825
   D75       -0.65042  -0.00054  -0.00762   0.00000  -0.08318  -0.73360
   D76       -0.44496  -0.00112  -0.00579   0.00000   0.01132  -0.43364
   D77        1.49044   0.00079   0.00291   0.00000   0.02531   1.51574
   D78       -2.56778  -0.00005   0.00165   0.00000   0.00498  -2.56280
   D79       -2.55784  -0.00247  -0.00822   0.00000  -0.00640  -2.56424
   D80       -0.62244  -0.00056   0.00049   0.00000   0.00758  -0.61486
   D81        1.60253  -0.00140  -0.00078   0.00000  -0.01274   1.58979
   D82        0.80927   0.00054   0.00511   0.00000   0.02067   0.82994
   D83       -1.29374   0.00051   0.00371   0.00000   0.01806  -1.27568
   D84        2.91729   0.00038   0.00461   0.00000   0.01841   2.93570
   D85       -0.82058   0.00020   0.00716   0.00000   0.02491  -0.79567
   D86       -2.92358   0.00018   0.00576   0.00000   0.02230  -2.90128
   D87        1.28744   0.00004   0.00666   0.00000   0.02265   1.31009
   D88       -3.14157  -0.00066  -0.01008   0.00000   0.00012  -3.14144
   D89        1.03861  -0.00068  -0.01148   0.00000  -0.00249   1.03613
   D90       -1.03354  -0.00082  -0.01058   0.00000  -0.00214  -1.03568
   D91       -0.90946   0.00019  -0.00231   0.00000   0.00903  -0.90043
   D92       -3.00257   0.00011  -0.00276   0.00000   0.01854  -2.98403
   D93        1.20315   0.00012   0.00208   0.00000   0.03678   1.23993
   D94        0.87981   0.00002   0.00256   0.00000   0.04262   0.92243
   D95       -1.21330  -0.00006   0.00211   0.00000   0.05213  -1.16117
   D96        2.99242  -0.00005   0.00695   0.00000   0.07036   3.06278
   D97        3.12141  -0.00005   0.00389   0.00000   0.02074  -3.14104
   D98        1.02830  -0.00013   0.00344   0.00000   0.03025   1.05855
   D99       -1.04917  -0.00012   0.00828   0.00000   0.04849  -1.00068
   D100      -1.60238  -0.00206  -0.01783   0.00000  -0.03469  -1.63707
   D101       2.47247   0.00069   0.00311   0.00000  -0.02069   2.45178
   D102       0.42007  -0.00005  -0.00517   0.00000  -0.01967   0.40040
   D103      -0.04222  -0.00017  -0.00393   0.00000  -0.00207  -0.04429
   D104       3.10503  -0.00002  -0.00222   0.00000  -0.03783   3.06720
   D105       3.14814   0.00021   0.00217   0.00000  -0.04267   3.10546
         Item               Value     Threshold  Converged?
 Maximum Force            0.027094     0.000450     NO 
 RMS     Force            0.004459     0.000300     NO 
 Maximum Displacement     0.242753     0.001800     NO 
 RMS     Displacement     0.041727     0.001200     NO 
 Predicted change in Energy=-3.832734D-03
 GradGradGradGradGradGradGradGradGradGradGradGradGradGradGradGradGradGrad

                          Input orientation:                          
 ---------------------------------------------------------------------
 Center     Atomic      Atomic             Coordinates (Angstroms)
 Number     Number       Type             X           Y           Z
 ---------------------------------------------------------------------
      1          6           0        0.076115    0.961214    0.402854
      2          6           0       -0.264725   -1.349098   -1.016423
      3          1           0        0.288086   -2.275610   -0.859931
      4          1           0       -0.526545   -1.303934   -2.073276
      5          6           0       -1.501284   -1.385310   -0.135634
      6          1           0       -2.049748   -2.314202   -0.281351
      7          6           0       -1.048454   -0.975462    1.289908
      8          1           0       -0.035487   -1.239981    1.596244
      9          1           0       -1.738894   -1.246177    2.079620
     10          6           0       -1.298179    0.474413    0.857380
     11          1           0       -1.687919    1.186939    1.582517
     12          6           0       -2.312975   -0.073186   -0.207535
     13          6           0       -3.692411   -0.219874    0.438261
     14          1           0       -3.660248   -0.695963    1.418478
     15          1           0       -4.342357   -0.818571   -0.200792
     16          1           0       -4.152859    0.761910    0.559159
     17          6           0       -2.514474    0.602643   -1.559927
     18          1           0       -1.602633    0.754235   -2.101430
     19          1           0       -2.963576    1.587153   -1.419353
     20          1           0       -3.203879    0.004457   -2.161343
     21          6           0        0.689102   -0.198976   -0.630040
     22          6           0        0.791991    1.378999    1.667776
     23          1           0        1.710656    1.892409    1.410460
     24          1           0        1.047617    0.605768    2.402206
     25          1           0        0.166081    2.115141    2.181085
     26          8           0       -0.263070    1.968205   -0.423486
     27          8           0        1.796467   -0.871022   -0.048089
     28          1           0        1.039935    0.323925   -1.512063
     29          7           0        3.033592   -0.337993   -0.376280
     30          8           0        3.058735    0.585598   -1.137559
     31          8           0        3.927300   -0.876729    0.193363
 ---------------------------------------------------------------------
                    Distance matrix (angstroms):
                    1          2          3          4          5
     1  C    0.000000
     2  C    2.732775   0.000000
     3  H    3.480889   1.090190   0.000000
     4  H    3.409592   1.089738   1.754988   0.000000
     5  C    2.878252   1.518611   2.125814   2.170529   0.000000
     6  H    3.964313   2.158255   2.408674   2.559646   1.088525
     7  C    2.408783   2.464346   2.845792   3.419254   1.550872
     8  H    2.506371   2.624973   2.685148   3.702784   2.273562
     9  H    3.313363   3.430634   3.716091   4.326624   2.232301
    10  C    1.527172   2.811469   3.609435   3.513785   2.117994
    11  H    2.134098   3.900187   4.675403   4.573628   3.098926
    12  C    2.674007   2.545109   3.470131   2.861305   1.544565
    13  C    3.949432   3.891052   4.664301   4.183983   2.547279
    14  H    4.211667   4.229055   4.824497   4.730970   2.748015
    15  H    4.801554   4.192111   4.898819   4.278107   2.897780
    16  H    4.236552   4.696424   5.564380   4.934327   3.481973
    17  C    3.269898   3.027550   4.077827   2.801861   2.647096
    18  H    3.021998   2.718685   3.781018   2.322675   2.907280
    19  H    3.598883   4.008456   5.080078   3.837333   3.552712
    20  H    4.271868   3.432431   4.368775   2.981235   2.988942
    21  C    1.669930   1.543327   2.127457   2.186701   2.539610
    22  C    1.512299   3.970401   4.472067   4.788751   4.019055
    23  H    2.134038   4.505470   4.954872   5.230497   4.842562
    24  H    2.251125   4.150995   4.418230   5.114185   4.111194
    25  H    2.121732   4.733984   5.342411   5.501763   4.516686
    26  O    1.346075   3.369878   4.301654   3.673979   3.586376
    27  O    2.553439   2.326959   2.215213   3.112102   3.338760
    28  H    2.236514   2.178716   2.783547   2.327820   3.357653
    29  N    3.322899   3.508705   3.395009   4.060470   4.660460
    30  O    3.377866   3.847480   3.992503   4.159342   5.067751
    31  O    4.272417   4.388597   4.038586   5.015665   5.462273
                    6          7          8          9         10
     6  H    0.000000
     7  C    2.294269   0.000000
     8  H    2.955767   1.090831   0.000000
     9  H    2.609883   1.083346   1.770674   0.000000
    10  C    3.104503   1.533487   2.253766   2.156045   0.000000
    11  H    3.982827   2.273877   2.936096   2.483901   1.088768
    12  C    2.257629   2.157650   3.130812   2.633734   1.569624
    13  C    2.757243   2.878667   3.969211   2.750197   2.527853
    14  H    2.846370   2.629852   3.669666   2.105100   2.695177
    15  H    2.738514   3.618923   4.685728   3.487283   3.472542
    16  H    3.819947   3.631774   4.694237   3.488758   2.884577
    17  C    3.218495   3.572281   4.416113   4.155233   2.709094
    18  H    3.595540   3.847095   4.483931   4.636959   2.987565
    19  H    4.165417   4.192229   5.065591   4.665877   3.032367
    20  H    3.200401   4.185360   5.070187   4.657900   3.600728
    21  C    3.478084   2.703374   2.562237   3.786034   2.571995
    22  C    5.051169   3.012226   2.747525   3.669679   2.417402
    23  H    5.890538   3.981445   3.591016   4.711464   3.371899
    24  H    5.032034   2.851492   2.286805   3.361310   2.811850
    25  H    5.531055   3.438186   3.411674   3.864930   2.566757
    26  O    4.642352   3.495387   3.797837   4.333111   2.223395
    27  O    4.114675   3.145587   2.489180   4.143267   3.493838
    28  H    4.245057   3.728381   3.641965   4.804924   3.332220
    29  N    5.454792   4.454845   3.758149   5.443608   4.576698
    30  O    5.936205   5.019811   4.514491   6.059940   4.793208
    31  O    6.165775   5.096105   4.219445   5.983328   5.438027
                   11         12         13         14         15
    11  H    0.000000
    12  C    2.276598   0.000000
    13  C    2.703042   1.530167   0.000000
    14  H    2.731724   2.201571   1.090193   0.000000
    15  H    3.774692   2.161951   1.090530   1.761346   0.000000
    16  H    2.702562   2.161105   1.091113   1.762523   1.763903
    17  C    3.301447   1.525225   2.461062   3.445298   2.684819
    18  H    3.710252   2.185418   3.430173   4.327425   3.686764
    19  H    3.286137   2.156040   2.692076   3.708269   3.028768
    20  H    4.208669   2.148745   2.654605   3.676137   2.411901
    21  C    3.530779   3.034272   4.509918   4.833246   5.087606
    22  C    2.488797   3.907230   4.917109   4.918338   5.889175
    23  H    3.475285   4.761416   5.882180   5.962076   6.825285
    24  H    2.914242   4.308747   5.196790   4.982591   6.152735
    25  H    2.158045   4.079216   4.835048   4.808812   5.882688
    26  O    2.581593   2.901038   4.158206   4.693767   4.945330
    27  O    4.362915   4.189210   5.548721   5.653070   6.140947
    28  H    4.214548   3.619600   5.147289   5.632048   5.656306
    29  N    5.334320   5.355780   6.776175   6.939510   7.393671
    30  O    5.503739   5.491285   6.979252   7.302086   7.591138
    31  O    6.141593   6.304557   7.651891   7.687943   8.279249
                   16         17         18         19         20
    16  H    0.000000
    17  C    2.683319   0.000000
    18  H    3.685437   1.071288   0.000000
    19  H    2.451516   1.091198   1.735265   0.000000
    20  H    2.979167   1.093073   1.769109   1.764433   0.000000
    21  C    5.077606   3.430770   2.885421   4.141899   4.188267
    22  C    5.105034   4.685457   4.509043   4.866002   5.702500
    23  H    6.031878   5.323384   4.960514   5.472611   6.361981
    24  H    5.519615   5.327945   5.227676   5.626464   6.266001
    25  H    4.807818   4.844398   4.829114   4.799654   5.887980
    26  O    4.189415   2.867939   2.466504   2.903391   3.940154
    27  O    6.199169   4.800162   4.290868   5.530009   5.498706
    28  H    5.607754   3.565641   2.741475   4.199100   4.305065
    29  N    7.330069   5.750378   5.065934   6.384372   6.496905
    30  O    7.410602   5.589216   4.762965   6.111525   6.372299
    31  O    8.252752   6.838056   6.205343   7.493713   7.561405
                   21         22         23         24         25
    21  C    0.000000
    22  C    2.789363   0.000000
    23  H    3.095336   1.083396   0.000000
    24  H    3.157635   1.096639   1.754601   0.000000
    25  H    3.678466   1.094146   1.740455   1.761876   0.000000
    26  O    2.376126   2.415305   2.695311   3.399805   2.643776
    27  O    1.420059   3.002625   3.125905   2.957301   4.067499
    28  H    1.083732   3.359469   3.383955   3.924410   4.196596
    29  N    2.362277   3.485828   3.149173   3.543270   4.558574
    30  O    2.547212   3.692901   3.165039   4.071233   4.660509
    31  O    3.409291   4.134291   3.750061   3.920378   5.200875
                   26         27         28         29         30
    26  O    0.000000
    27  O    3.527581   0.000000
    28  H    2.363574   2.035549   0.000000
    29  N    4.023526   1.386473   2.388055   0.000000
    30  O    3.668227   2.214048   2.069849   1.197162   0.000000
    31  O    5.102290   2.144477   3.561871   1.188883   2.159666
                   31
    31  O    0.000000
 Stoichiometry    C10H16NO4(2)
 Framework group  C1[X(C10H16NO4)]
 Deg. of freedom    87
 Full point group                 C1      NOp   1
 Largest Abelian subgroup         C1      NOp   1
 Largest concise Abelian subgroup C1      NOp   1
                         Standard orientation:                         
 ---------------------------------------------------------------------
 Center     Atomic      Atomic             Coordinates (Angstroms)
 Number     Number       Type             X           Y           Z
 ---------------------------------------------------------------------
      1          6           0        0.029124    1.069812   -0.037634
      2          6           0       -0.214965   -1.641471   -0.277275
      3          1           0        0.355633   -2.380645    0.285355
      4          1           0       -0.447803   -2.082532   -1.246181
      5          6           0       -1.474698   -1.322765    0.508652
      6          1           0       -1.995997   -2.237120    0.786302
      7          6           0       -1.072513   -0.303595    1.606259
      8          1           0       -0.062468   -0.368188    2.013136
      9          1           0       -1.778210   -0.216387    2.423587
     10          6           0       -1.345196    0.790463    0.566902
     11          1           0       -1.772560    1.738066    0.890667
     12          6           0       -2.315796   -0.210015   -0.154691
     13          6           0       -3.708961   -0.100027    0.468531
     14          1           0       -3.692940   -0.086332    1.558520
     15          1           0       -4.325769   -0.943245    0.155820
     16          1           0       -4.196458    0.815729    0.130500
     17          6           0       -2.495378   -0.217366   -1.669289
     18          1           0       -1.572551   -0.292473   -2.208185
     19          1           0       -2.972160    0.710013   -1.990785
     20          1           0       -3.152695   -1.044665   -1.949145
     21          6           0        0.699208   -0.407814   -0.432950
     22          6           0        0.698522    2.033349    0.916594
     23          1           0        1.611301    2.408926    0.469915
     24          1           0        0.952052    1.679277    1.923059
     25          1           0        0.040568    2.899234    1.036995
     26          8           0       -0.311010    1.588872   -1.232123
     27          8           0        1.805729   -0.710233    0.404142
     28          1           0        1.061995   -0.322569   -1.450592
     29          7           0        3.038273   -0.337820   -0.110108
     30          8           0        3.062406    0.148333   -1.203849
     31          8           0        3.928383   -0.533945    0.653229
 ---------------------------------------------------------------------
 Rotational constants (GHZ):           1.2563380           0.4139127           0.3988467
 Standard basis: 6-31++G(d,p) (6D, 7F)
 There are   381 symmetry adapted cartesian basis functions of A   symmetry.
 There are   381 symmetry adapted basis functions of A   symmetry.
   381 basis functions,   608 primitive gaussians,   381 cartesian basis functions
    58 alpha electrons       57 beta electrons
       nuclear repulsion energy      1140.1662327435 Hartrees.
 NAtoms=   31 NActive=   31 NUniq=   31 SFac= 1.00D+00 NAtFMM=   60 NAOKFM=F Big=F
 Integral buffers will be    131072 words long.
 Raffenetti 2 integral format.
 Two-electron integral symmetry is turned on.
 Nuclear repulsion after empirical dispersion term =     1140.1383198639 Hartrees.
 One-electron integrals computed using PRISM.
 NBasis=   381 RedAO= T EigKep=  1.39D-06  NBF=   381
 NBsUse=   381 1.00D-06 EigRej= -1.00D+00 NBFU=   381
 Lowest energy guess from the checkpoint file:  "Alpha-Pinene-RO-NO3up-Odown-Conf02-wb97-opt.chk"
 B after Tr=     0.000000   -0.000000   -0.000000
         Rot=    0.976159    0.216492   -0.000876   -0.015648 Ang=  25.07 deg.
 B after Tr=     0.000000   -0.000000    0.000000
         Rot=    0.996971    0.077670    0.001004    0.003876 Ang=   8.92 deg.
 Initial guess <Sx>= 0.0000 <Sy>= 0.0000 <Sz>= 0.5000 <S**2>= 0.7543 S= 0.5021
 Requested convergence on RMS density matrix=1.00D-08 within 128 cycles.
 Requested convergence on MAX density matrix=1.00D-06.
 Requested convergence on             energy=1.00D-06.
 No special actions if energy rises.
 Restarting incremental Fock formation.
 SCF Done:  E(UwB97XD) =  -745.921271679     A.U. after   22 cycles
            NFock= 22  Conv=0.36D-08     -V/T= 2.0083
 <Sx>= 0.0000 <Sy>= 0.0000 <Sz>= 0.5000 <S**2>= 0.7544 S= 0.5022
 <L.S>= 0.000000000000E+00
 Annihilation of the first spin contaminant:
 S**2 before annihilation     0.7544,   after     0.7500
 Calling FoFJK, ICntrl=      2127 FMM=F ISym2X=0 I1Cent= 0 IOpClX= 1 NMat=1 NMatS=1 NMatT=0.
 ***** Axes restored to original set *****
 -------------------------------------------------------------------
 Center     Atomic                   Forces (Hartrees/Bohr)
 Number     Number              X              Y              Z
 -------------------------------------------------------------------
      1        6          -0.004429366   -0.021646073   -0.045221778
      2        6          -0.003576858    0.002421008    0.003253279
      3        1           0.001220365   -0.002024001   -0.001478943
      4        1          -0.000478930    0.002030129   -0.002475681
      5        6           0.001449858   -0.001257942    0.005051514
      6        1          -0.002418220   -0.003882088    0.001490378
      7        6          -0.009797012   -0.009122063    0.004976117
      8        1          -0.000314080   -0.001932150    0.000543402
      9        1          -0.002447474   -0.006444139    0.002996104
     10        6          -0.020196337   -0.009759465    0.002730886
     11        1          -0.003084466    0.000796007    0.001415893
     12        6           0.002947099    0.005430578    0.000559462
     13        6           0.001647394   -0.000247425    0.002093634
     14        1          -0.000582296   -0.000991599    0.001756750
     15        1          -0.001818560   -0.001823403   -0.001750946
     16        1          -0.001495454    0.002313949    0.000527777
     17        6          -0.006776405   -0.000821533    0.008278692
     18        1           0.011505435    0.000799476   -0.007473858
     19        1          -0.001131856    0.002139718    0.000221419
     20        1          -0.000246276   -0.001170673   -0.002240426
     21        6          -0.010672803    0.009765008    0.018031549
     22        6           0.018538778    0.009464896    0.004925473
     23        1           0.008209191    0.002823555   -0.001235073
     24        1          -0.003939232   -0.004249598   -0.008417146
     25        1          -0.000158229   -0.000160214   -0.001972600
     26        8           0.006325157    0.021080391    0.004275917
     27        8           0.009309318   -0.002394735    0.005269691
     28        1          -0.002251141    0.004059381    0.000130431
     29        7          -0.012542828    0.001969452    0.009111878
     30        8           0.007482099    0.014302213   -0.013434628
     31        8           0.019723132   -0.011468659    0.008060835
 -------------------------------------------------------------------
 Cartesian Forces:  Max     0.045221778 RMS     0.008611495

 GradGradGradGradGradGradGradGradGradGradGradGradGradGradGradGradGradGrad
 Berny optimization.
 Using GEDIIS/GDIIS optimizer.
 FormGI is forming the generalized inverse of G from B-inverse, IUseBI=4.
 Internal  Forces:  Max     0.035403221 RMS     0.006307046
 Search for a local minimum.
 Step number   8 out of a maximum of  186
 All quantities printed in internal units (Hartrees-Bohrs-Radians)
 Mixed Optimization -- RFO/linear search
 Update second derivatives using D2CorX and points    1    2    3    4    6
                                                      8    5
 ITU=  0 -1  0  1  1  1  1  0
 Use linear search instead of GDIIS.
 Energy rises -- skip Quadratic/GDIIS search.
 Quartic linear search produced a step of -0.88418.
 Iteration  1 RMS(Cart)=  0.09222417 RMS(Int)=  0.00455927
 Iteration  2 RMS(Cart)=  0.00707347 RMS(Int)=  0.00029197
 Iteration  3 RMS(Cart)=  0.00004071 RMS(Int)=  0.00029043
 Iteration  4 RMS(Cart)=  0.00000002 RMS(Int)=  0.00029043
 Variable       Old X    -DE/DX   Delta X   Delta X   Delta X     New X
                                 (Linear)    (Quad)   (Total)
    R1        2.88594   0.03540   0.03026   0.00000   0.03044   2.91638
    R2        3.15571  -0.02452  -0.10654   0.00000  -0.10642   3.04928
    R3        2.85783   0.00729   0.03148   0.00000   0.03148   2.88932
    R4        2.54371   0.01155   0.04973   0.00000   0.04973   2.59345
    R5        2.06016   0.00213   0.00576   0.00000   0.00576   2.06592
    R6        2.05931   0.00260   0.00636   0.00000   0.00636   2.06567
    R7        2.86976   0.00629   0.01481   0.00000   0.01460   2.88436
    R8        2.91646   0.00932   0.01039   0.00000   0.01032   2.92678
    R9        2.05701   0.00433   0.01111   0.00000   0.01111   2.06812
   R10        2.93072  -0.00585  -0.00959   0.00000  -0.00983   2.92089
   R11        2.91880   0.00322   0.02247   0.00000   0.02248   2.94128
   R12        2.06137   0.00033   0.00537   0.00000   0.00537   2.06675
   R13        2.04723   0.00535   0.01061   0.00000   0.01061   2.05784
   R14        2.89787   0.01188   0.03004   0.00000   0.03011   2.92798
   R15        2.05747   0.00257   0.01121   0.00000   0.01121   2.06869
   R16        2.96616  -0.00494  -0.01381   0.00000  -0.01368   2.95248
   R17        2.89160   0.00321   0.00612   0.00000   0.00612   2.89771
   R18        2.88226   0.00105   0.00425   0.00000   0.00425   2.88651
   R19        2.06017   0.00200   0.00466   0.00000   0.00466   2.06482
   R20        2.06080   0.00311   0.00864   0.00000   0.00864   2.06944
   R21        2.06191   0.00277   0.00748   0.00000   0.00748   2.06938
   R22        2.02444   0.01368   0.03076   0.00000   0.03076   2.05520
   R23        2.06207   0.00242   0.00544   0.00000   0.00544   2.06751
   R24        2.06561   0.00203   0.00651   0.00000   0.00651   2.07212
   R25        2.68352   0.02124   0.03988   0.00000   0.03988   2.72340
   R26        2.04796   0.00112   0.00919   0.00000   0.00919   2.05715
   R27        2.04732   0.00859   0.01537   0.00000   0.01537   2.06269
   R28        2.07235  -0.00356  -0.00939   0.00000  -0.00939   2.06296
   R29        2.06764  -0.00094   0.00003   0.00000   0.00003   2.06767
   R30        2.62006   0.01404   0.01619   0.00000   0.01619   2.63625
   R31        2.26231   0.01973   0.01793   0.00000   0.01793   2.28023
   R32        2.24666   0.02389   0.02163   0.00000   0.02163   2.26829
    A1        1.86811   0.00022   0.03598   0.00000   0.03588   1.90399
    A2        1.83911   0.01461   0.07991   0.00000   0.07934   1.91844
    A3        1.76646   0.00014   0.15791   0.00000   0.15765   1.92410
    A4        2.13592  -0.01862  -0.14867   0.00000  -0.14800   1.98792
    A5        1.80548   0.01321  -0.00683   0.00000  -0.00468   1.80080
    A6        2.01096  -0.00646  -0.08774   0.00000  -0.08554   1.92542
    A7        1.87158   0.00081  -0.00487   0.00000  -0.00489   1.86669
    A8        1.88533  -0.00205   0.02926   0.00000   0.02927   1.91460
    A9        1.85877   0.00171   0.00680   0.00000   0.00693   1.86570
   A10        1.94749  -0.00058  -0.01883   0.00000  -0.01881   1.92868
   A11        1.93950  -0.00616  -0.03105   0.00000  -0.03108   1.90842
   A12        1.95607   0.00627   0.01950   0.00000   0.01956   1.97563
   A13        1.93156   0.00318   0.00205   0.00000   0.00204   1.93360
   A14        1.86405   0.00048   0.02785   0.00000   0.02775   1.89181
   A15        1.96130  -0.00470  -0.02737   0.00000  -0.02723   1.93407
   A16        2.08942  -0.00366  -0.01300   0.00000  -0.01296   2.07646
   A17        2.04195   0.00148   0.01083   0.00000   0.01080   2.05275
   A18        1.54252   0.00235  -0.00140   0.00000  -0.00145   1.54107
   A19        2.05465  -0.00245  -0.00882   0.00000  -0.00887   2.04578
   A20        2.00195   0.00263  -0.01788   0.00000  -0.01795   1.98400
   A21        1.51381  -0.00287  -0.01039   0.00000  -0.01019   1.50362
   A22        1.90342  -0.00161  -0.00948   0.00000  -0.00932   1.89409
   A23        2.04846   0.00002   0.00638   0.00000   0.00635   2.05481
   A24        1.91567   0.00492   0.04417   0.00000   0.04412   1.95980
   A25        1.81191   0.00570   0.06483   0.00000   0.06496   1.87686
   A26        1.88783   0.00242   0.01277   0.00000   0.01288   1.90071
   A27        2.08413  -0.00676  -0.06855   0.00000  -0.06854   2.01559
   A28        2.08196  -0.00306  -0.01029   0.00000  -0.01027   2.07169
   A29        1.53759  -0.00076  -0.00236   0.00000  -0.00255   1.53504
   A30        2.03615   0.00182   0.00449   0.00000   0.00461   2.04077
   A31        1.49576  -0.00037  -0.00644   0.00000  -0.00634   1.48942
   A32        1.95267  -0.00184   0.00200   0.00000   0.00190   1.95457
   A33        2.07959   0.00120  -0.00792   0.00000  -0.00789   2.07170
   A34        1.90704   0.00155   0.01710   0.00000   0.01709   1.92413
   A35        2.13223  -0.00262  -0.01014   0.00000  -0.01019   2.12204
   A36        1.87297   0.00156   0.00500   0.00000   0.00504   1.87801
   A37        1.97658   0.00079   0.00356   0.00000   0.00357   1.98014
   A38        1.92047  -0.00028  -0.00035   0.00000  -0.00035   1.92012
   A39        1.91871   0.00051   0.00268   0.00000   0.00268   1.92139
   A40        1.88044  -0.00040  -0.00184   0.00000  -0.00184   1.87861
   A41        1.88154  -0.00053  -0.00242   0.00000  -0.00242   1.87912
   A42        1.88327  -0.00015  -0.00201   0.00000  -0.00201   1.88125
   A43        1.98062  -0.00041   0.01123   0.00000   0.01124   1.99185
   A44        1.91763   0.00028   0.00806   0.00000   0.00807   1.92570
   A45        1.90572   0.00108  -0.00154   0.00000  -0.00155   1.90417
   A46        1.86268   0.00035  -0.00332   0.00000  -0.00330   1.85938
   A47        1.91363  -0.00115  -0.01894   0.00000  -0.01894   1.89469
   A48        1.88079  -0.00017   0.00407   0.00000   0.00407   1.88485
   A49        2.03279   0.00045  -0.01784   0.00000  -0.01761   2.01518
   A50        1.94074  -0.00606  -0.02878   0.00000  -0.02883   1.91191
   A51        1.86191  -0.00291   0.02019   0.00000   0.02008   1.88199
   A52        1.80479   0.00874   0.02962   0.00000   0.02963   1.83442
   A53        1.93466  -0.00122   0.00051   0.00000   0.00039   1.93505
   A54        1.88539   0.00122  -0.00431   0.00000  -0.00427   1.88113
   A55        1.91097   0.00426   0.01588   0.00000   0.01590   1.92687
   A56        2.06657  -0.01419  -0.09213   0.00000  -0.09206   1.97452
   A57        1.88333   0.00079   0.00274   0.00000   0.00283   1.88616
   A58        1.87082   0.00394   0.03697   0.00000   0.03698   1.90780
   A59        1.85216   0.00019   0.01991   0.00000   0.01993   1.87209
   A60        1.86873   0.00629   0.02435   0.00000   0.02449   1.89322
   A61        2.00078   0.02479   0.03383   0.00000   0.03383   2.03461
   A62        2.05540   0.00879   0.01286   0.00000   0.01289   2.06829
   A63        1.96397  -0.00183  -0.00402   0.00000  -0.00399   1.95998
   A64        2.26333  -0.00687  -0.00845   0.00000  -0.00843   2.25491
    D1        0.85090  -0.00674  -0.06065   0.00000  -0.06020   0.79070
    D2        3.07885  -0.00558  -0.02228   0.00000  -0.02216   3.05669
    D3       -0.81943  -0.00715  -0.06996   0.00000  -0.06997  -0.88939
    D4       -1.44755   0.00639   0.04705   0.00000   0.04700  -1.40054
    D5        0.78040   0.00754   0.08542   0.00000   0.08504   0.86544
    D6       -3.11787   0.00598   0.03774   0.00000   0.03723  -3.08064
    D7        2.73548   0.00778   0.02027   0.00000   0.02097   2.75645
    D8       -1.31976   0.00894   0.05864   0.00000   0.05901  -1.26075
    D9        1.06515   0.00737   0.01097   0.00000   0.01120   1.07635
   D10        0.11956   0.00428   0.04743   0.00000   0.04749   0.16705
   D11       -1.94156  -0.00292   0.04252   0.00000   0.04252  -1.89904
   D12        2.28984   0.00063   0.05162   0.00000   0.05162   2.34146
   D13        2.24025   0.01102   0.07702   0.00000   0.07719   2.31744
   D14        0.17914   0.00383   0.07212   0.00000   0.07222   0.25136
   D15       -1.87265   0.00737   0.08122   0.00000   0.08132  -1.79133
   D16       -1.73745  -0.00109  -0.14104   0.00000  -0.14101  -1.87846
   D17        2.48461  -0.00829  -0.14594   0.00000  -0.14597   2.33864
   D18        0.43283  -0.00474  -0.13684   0.00000  -0.13687   0.29596
   D19       -2.97484  -0.00380  -0.10865   0.00000  -0.10865  -3.08350
   D20        1.15777  -0.00194  -0.10225   0.00000  -0.10230   1.05547
   D21       -0.96630  -0.00092  -0.07474   0.00000  -0.07472  -1.04102
   D22        1.17410  -0.00408  -0.11607   0.00000  -0.11692   1.05718
   D23       -0.97648  -0.00223  -0.10968   0.00000  -0.11056  -1.08704
   D24       -3.10054  -0.00120  -0.08216   0.00000  -0.08299   3.09966
   D25       -1.04395   0.00219   0.08500   0.00000   0.08586  -0.95809
   D26        3.08866   0.00404   0.09139   0.00000   0.09222  -3.10231
   D27        0.96459   0.00507   0.11890   0.00000   0.11980   1.08439
   D28       -0.89041   0.00047  -0.00150   0.00000  -0.00151  -0.89192
   D29        1.41101  -0.00155   0.00518   0.00000   0.00508   1.41609
   D30        3.07430  -0.00029   0.00565   0.00000   0.00561   3.07992
   D31        1.16260  -0.00014  -0.00060   0.00000  -0.00058   1.16202
   D32       -2.81917  -0.00216   0.00607   0.00000   0.00601  -2.81316
   D33       -1.15587  -0.00090   0.00655   0.00000   0.00654  -1.14933
   D34       -2.93270  -0.00392  -0.04131   0.00000  -0.04127  -2.97398
   D35       -0.63129  -0.00595  -0.03463   0.00000  -0.03468  -0.66597
   D36        1.03201  -0.00468  -0.03416   0.00000  -0.03415   0.99786
   D37       -2.28346  -0.00338  -0.05646   0.00000  -0.05653  -2.33999
   D38       -0.14944  -0.00432  -0.08193   0.00000  -0.08190  -0.23134
   D39        1.86713   0.00123  -0.07049   0.00000  -0.07050   1.79663
   D40        1.96698  -0.00212  -0.03858   0.00000  -0.03865   1.92832
   D41       -2.18219  -0.00306  -0.06405   0.00000  -0.06402  -2.24621
   D42       -0.16562   0.00249  -0.05261   0.00000  -0.05262  -0.21824
   D43       -0.22529  -0.00137  -0.00463   0.00000  -0.00474  -0.23003
   D44        1.90873  -0.00231  -0.03010   0.00000  -0.03010   1.87862
   D45       -2.35788   0.00324  -0.01866   0.00000  -0.01871  -2.37659
   D46       -0.55110  -0.00285  -0.04458   0.00000  -0.04454  -0.59564
   D47       -2.82655  -0.00064  -0.00307   0.00000  -0.00296  -2.82951
   D48        1.53200  -0.00502  -0.04501   0.00000  -0.04493   1.48707
   D49        1.65932  -0.00087  -0.02604   0.00000  -0.02608   1.63324
   D50       -0.61613   0.00134   0.01547   0.00000   0.01551  -0.60063
   D51       -2.54077  -0.00304  -0.02647   0.00000  -0.02646  -2.56723
   D52       -2.52171   0.00130  -0.01798   0.00000  -0.01808  -2.53979
   D53        1.48602   0.00350   0.02352   0.00000   0.02351   1.50953
   D54       -0.43861  -0.00088  -0.01841   0.00000  -0.01846  -0.45708
   D55       -1.44824   0.00238  -0.00162   0.00000  -0.00153  -1.44977
   D56        2.93169   0.00096  -0.01763   0.00000  -0.01757   2.91412
   D57        0.72833  -0.00060  -0.01970   0.00000  -0.01963   0.70870
   D58        2.57213   0.00099   0.01236   0.00000   0.01237   2.58450
   D59        0.66887  -0.00043  -0.00365   0.00000  -0.00366   0.66521
   D60       -1.53448  -0.00198  -0.00572   0.00000  -0.00573  -1.54021
   D61        0.42839   0.00342   0.02513   0.00000   0.02513   0.45352
   D62       -1.47487   0.00200   0.00912   0.00000   0.00909  -1.46577
   D63        2.60496   0.00045   0.00705   0.00000   0.00703   2.61199
   D64       -1.66067   0.00879   0.08937   0.00000   0.08934  -1.57133
   D65        2.52117   0.00299   0.02509   0.00000   0.02510   2.54628
   D66        0.43121   0.00218   0.02411   0.00000   0.02410   0.45531
   D67        0.42813   0.00437   0.07478   0.00000   0.07481   0.50293
   D68       -1.67321  -0.00143   0.01050   0.00000   0.01057  -1.66264
   D69        2.52001  -0.00225   0.00952   0.00000   0.00957   2.52957
   D70        2.61353   0.00652   0.10802   0.00000   0.10795   2.72148
   D71        0.51219   0.00072   0.04374   0.00000   0.04371   0.55590
   D72       -1.57778  -0.00009   0.04276   0.00000   0.04271  -1.53507
   D73        1.39555   0.00467   0.04510   0.00000   0.04532   1.44088
   D74       -2.93825   0.00268   0.04593   0.00000   0.04609  -2.89215
   D75       -0.73360   0.00426   0.06199   0.00000   0.06216  -0.67145
   D76       -0.43364  -0.00069  -0.01880   0.00000  -0.01879  -0.45243
   D77        1.51574  -0.00268  -0.01796   0.00000  -0.01802   1.49772
   D78       -2.56280  -0.00110  -0.00191   0.00000  -0.00196  -2.56476
   D79       -2.56424   0.00277  -0.00680   0.00000  -0.00675  -2.57099
   D80       -0.61486   0.00078  -0.00597   0.00000  -0.00598  -0.62084
   D81        1.58979   0.00236   0.01009   0.00000   0.01008   1.59987
   D82        0.82994  -0.00079  -0.01053   0.00000  -0.01051   0.81943
   D83       -1.27568  -0.00061  -0.01034   0.00000  -0.01032  -1.28599
   D84        2.93570  -0.00057  -0.00929   0.00000  -0.00927   2.92643
   D85       -0.79567  -0.00034  -0.01117   0.00000  -0.01122  -0.80689
   D86       -2.90128  -0.00015  -0.01098   0.00000  -0.01103  -2.91231
   D87        1.31009  -0.00012  -0.00993   0.00000  -0.00998   1.30011
   D88       -3.14144   0.00066  -0.01539   0.00000  -0.01537   3.12637
   D89        1.03613   0.00084  -0.01520   0.00000  -0.01518   1.02095
   D90       -1.03568   0.00088  -0.01416   0.00000  -0.01413  -1.04982
   D91       -0.90043   0.00087  -0.01149   0.00000  -0.01154  -0.91198
   D92       -2.98403   0.00050  -0.02058   0.00000  -0.02063  -3.00466
   D93        1.23993  -0.00010  -0.02937   0.00000  -0.02942   1.21051
   D94        0.92243  -0.00063  -0.03380   0.00000  -0.03377   0.88865
   D95       -1.16117  -0.00099  -0.04290   0.00000  -0.04286  -1.20404
   D96        3.06278  -0.00159  -0.05168   0.00000  -0.05165   3.01113
   D97       -3.14104   0.00097  -0.01244   0.00000  -0.01242   3.12973
   D98        1.05855   0.00061  -0.02153   0.00000  -0.02151   1.03704
   D99       -1.00068   0.00001  -0.03032   0.00000  -0.03030  -1.03098
   D100      -1.63707   0.00619   0.00364   0.00000   0.00379  -1.63328
   D101       2.45178   0.00344   0.02301   0.00000   0.02286   2.47464
   D102       0.40040   0.00000   0.00955   0.00000   0.00955   0.40995
   D103      -0.04429   0.00018  -0.00413   0.00000  -0.00413  -0.04842
   D104       3.06720   0.00275   0.03009   0.00000   0.03008   3.09727
   D105       3.10546   0.00327   0.04102   0.00000   0.04103  -3.13670
         Item               Value     Threshold  Converged?
 Maximum Force            0.035403     0.000450     NO 
 RMS     Force            0.006307     0.000300     NO 
 Maximum Displacement     0.491118     0.001800     NO 
 RMS     Displacement     0.095569     0.001200     NO 
 Predicted change in Energy=-1.679815D-04
 GradGradGradGradGradGradGradGradGradGradGradGradGradGradGradGradGradGrad

                          Input orientation:                          
 ---------------------------------------------------------------------
 Center     Atomic      Atomic             Coordinates (Angstroms)
 Number     Number       Type             X           Y           Z
 ---------------------------------------------------------------------
      1          6           0        0.012037    0.952266    0.361845
      2          6           0       -0.286133   -1.340387   -0.982065
      3          1           0        0.299520   -2.256471   -0.868157
      4          1           0       -0.565129   -1.269490   -2.036585
      5          6           0       -1.531883   -1.413534   -0.103169
      6          1           0       -2.074937   -2.347822   -0.276139
      7          6           0       -1.132340   -1.036221    1.341507
      8          1           0       -0.134778   -1.332376    1.678091
      9          1           0       -1.857431   -1.348657    2.091481
     10          6           0       -1.337831    0.435486    0.902692
     11          1           0       -1.725099    1.152737    1.633409
     12          6           0       -2.339729   -0.085199   -0.177186
     13          6           0       -3.741728   -0.231464    0.426413
     14          1           0       -3.747165   -0.733344    1.396973
     15          1           0       -4.382269   -0.808329   -0.249001
     16          1           0       -4.198575    0.754789    0.559734
     17          6           0       -2.489296    0.607941   -1.530098
     18          1           0       -1.548798    0.776570   -2.049548
     19          1           0       -2.956170    1.589448   -1.404873
     20          1           0       -3.139596    0.003077   -2.173214
     21          6           0        0.648662   -0.160328   -0.618251
     22          6           0        0.922510    1.346953    1.525022
     23          1           0        1.857074    1.768631    1.150572
     24          1           0        1.145110    0.515581    2.196599
     25          1           0        0.419412    2.131041    2.098861
     26          8           0       -0.189179    2.024442   -0.470867
     27          8           0        1.789769   -0.767785    0.018788
     28          1           0        0.999641    0.347131   -1.515102
     29          7           0        3.035658   -0.210266   -0.269434
     30          8           0        3.090536    0.698719   -1.061100
     31          8           0        3.924095   -0.742218    0.337605
 ---------------------------------------------------------------------
                    Distance matrix (angstroms):
                    1          2          3          4          5
     1  C    0.000000
     2  C    2.674184   0.000000
     3  H    3.448412   1.093240   0.000000
     4  H    3.319908   1.093105   1.756978   0.000000
     5  C    2.863029   1.526337   2.156337   2.166440   0.000000
     6  H    3.956395   2.170962   2.448852   2.557633   1.094404
     7  C    2.494677   2.491500   2.902043   3.433315   1.545668
     8  H    2.640766   2.664470   2.743346   3.740050   2.265254
     9  H    3.432317   3.451917   3.773065   4.326343   2.219612
    10  C    1.543283   2.795014   3.614341   3.484733   2.113832
    11  H    2.162107   3.889344   4.688242   4.547700   3.104639
    12  C    2.626346   2.537831   3.486760   2.830038   1.556460
    13  C    3.936513   3.892899   4.701941   4.151462   2.561476
    14  H    4.247866   4.243473   4.881228   4.711913   2.760535
    15  H    4.773128   4.195093   4.939597   4.240128   2.917574
    16  H    4.219883   4.698310   5.598162   4.903112   3.500330
    17  C    3.155103   2.991697   4.052224   2.735635   2.653136
    18  H    2.877828   2.686141   3.743167   2.270272   2.930057
    19  H    3.512485   3.986452   5.067413   3.780167   3.569444
    20  H    4.154549   3.371347   4.316972   2.875061   2.979364
    21  C    1.613612   1.548788   2.139666   2.171452   2.567219
    22  C    1.528960   3.868863   4.370365   4.663035   4.036749
    23  H    2.166265   4.336758   4.764734   5.025457   4.814881
    24  H    2.200197   3.949301   4.218060   4.902167   4.022028
    25  H    2.138384   4.694753   5.297908   5.443789   4.606571
    26  O    1.372393   3.404820   4.326995   3.666442   3.709142
    27  O    2.497317   2.374647   2.285541   3.165725   3.386036
    28  H    2.205557   2.187478   2.772625   2.309527   3.391477
    29  N    3.300344   3.580406   3.468699   4.148547   4.726302
    30  O    3.400913   3.945388   4.069415   4.264892   5.171654
    31  O    4.263339   4.452567   4.109059   5.105676   5.514766
                    6          7          8          9         10
     6  H    0.000000
     7  C    2.285950   0.000000
     8  H    2.935023   1.093675   0.000000
     9  H    2.579004   1.088960   1.771635   0.000000
    10  C    3.111233   1.549421   2.274625   2.205985   0.000000
    11  H    4.002833   2.286505   2.950746   2.546432   1.094702
    12  C    2.280212   2.160708   3.139954   2.641172   1.562385
    13  C    2.784016   2.879920   3.973512   2.751572   2.539760
    14  H    2.863946   2.632892   3.672493   2.105242   2.723117
    15  H    2.773906   3.625423   4.693558   3.484912   3.484547
    16  H    3.851586   3.636026   4.703342   3.500242   2.898867
    17  C    3.237382   3.576410   4.427308   4.164536   2.697049
    18  H    3.630926   3.867674   4.510255   4.664758   2.979357
    19  H    4.189595   4.214629   5.099213   4.697253   3.045571
    20  H    3.202985   4.178813   5.064080   4.653896   3.590895
    21  C    3.510009   2.789231   2.694561   3.877535   2.571851
    22  C    5.087262   3.152079   2.884458   3.913472   2.515395
    23  H    5.868680   4.103687   3.723170   4.939671   3.470756
    24  H    4.968119   2.885489   2.306926   3.535772   2.801001
    25  H    5.650010   3.607362   3.532624   4.158409   2.719123
    26  O    4.765574   3.679933   3.986127   4.552636   2.393919
    27  O    4.185624   3.218751   2.603061   4.235036   3.465693
    28  H    4.272099   3.823509   3.782080   4.903672   3.364122
    29  N    5.539618   4.544176   3.886341   5.550871   4.573651
    30  O    6.048114   5.158993   4.693736   6.213927   4.851413
    31  O    6.240435   5.163505   4.315048   6.072058   5.421640
                   11         12         13         14         15
    11  H    0.000000
    12  C    2.277830   0.000000
    13  C    2.727571   1.533404   0.000000
    14  H    2.775240   2.208833   1.092658   0.000000
    15  H    3.801289   2.167959   1.095103   1.765845   0.000000
    16  H    2.725661   2.168857   1.095070   1.766149   1.769501
    17  C    3.299784   1.527476   2.470044   3.456736   2.688937
    18  H    3.706313   2.207704   3.457666   4.357886   3.712470
    19  H    3.307176   2.166024   2.699339   3.724430   3.019791
    20  H    4.220533   2.152140   2.678736   3.695631   2.430064
    21  C    3.525458   3.021699   4.513525   4.869576   5.085914
    22  C    2.656935   3.948516   5.045143   5.113697   5.994421
    23  H    3.666663   4.776273   5.989272   6.142320   6.894123
    24  H    2.993534   4.259095   5.250983   5.112100   6.187537
    25  H    2.402634   4.207727   5.068885   5.104675   6.099876
    26  O    2.747162   3.026830   4.302885   4.873753   5.065157
    27  O    4.318530   4.190117   5.572365   5.705980   6.177977
    28  H    4.241030   3.623303   5.156048   5.672722   5.648279
    29  N    5.305034   5.377632   6.813047   7.004085   7.442025
    30  O    5.536862   5.557302   7.053918   7.405881   7.666388
    31  O    6.097815   6.319191   7.683332   7.744066   8.327314
                   16         17         18         19         20
    16  H    0.000000
    17  C    2.703811   0.000000
    18  H    3.718890   1.087566   0.000000
    19  H    2.469799   1.094079   1.748449   0.000000
    20  H    3.025807   1.096517   1.773195   1.772164   0.000000
    21  C    5.071568   3.356856   2.784820   4.083541   4.098232
    22  C    5.244803   4.638999   4.382951   4.866955   5.655410
    23  H    6.168295   5.236805   4.777544   5.452498   6.255513
    24  H    5.593882   5.206314   5.035377   5.562759   6.141386
    25  H    5.058536   4.893848   4.787248   4.895307   5.953603
    26  O    4.330059   2.901547   2.428576   2.952596   3.960916
    27  O    6.202509   4.754163   4.220080   5.487012   5.449563
    28  H    5.611825   3.498704   2.639052   4.147764   4.205326
    29  N    7.345269   5.725718   5.015963   6.358474   6.465574
    30  O    7.467354   5.600242   4.744102   6.121620   6.366730
    31  O    8.262454   6.814897   6.160988   7.470672   7.533618
                   21         22         23         24         25
    21  C    0.000000
    22  C    2.634484   0.000000
    23  H    2.882686   1.091529   0.000000
    24  H    2.937123   1.091671   1.780786   0.000000
    25  H    3.561688   1.094162   1.759962   1.773668   0.000000
    26  O    2.344551   2.382944   2.623292   3.342509   2.642962
    27  O    1.441162   2.737334   2.778286   2.608730   3.822011
    28  H    1.088597   3.201242   3.140330   3.718368   4.071821
    29  N    2.412864   3.179685   2.705829   3.190979   4.235006
    30  O    2.626180   3.436360   2.749115   3.798792   4.378561
    31  O    3.461317   3.845010   3.352290   3.572209   4.862143
                   26         27         28         29         30
    26  O    0.000000
    27  O    3.457244   0.000000
    28  H    2.305883   2.054303   0.000000
    29  N    3.928622   1.395041   2.451070   0.000000
    30  O    3.586426   2.238032   2.168311   1.206648   0.000000
    31  O    5.022655   2.158158   3.629275   1.200329   2.174280
                   31
    31  O    0.000000
 Stoichiometry    C10H16NO4(2)
 Framework group  C1[X(C10H16NO4)]
 Deg. of freedom    87
 Full point group                 C1      NOp   1
 Largest Abelian subgroup         C1      NOp   1
 Largest concise Abelian subgroup C1      NOp   1
                         Standard orientation:                         
 ---------------------------------------------------------------------
 Center     Atomic      Atomic             Coordinates (Angstroms)
 Number     Number       Type             X           Y           Z
 ---------------------------------------------------------------------
      1          6           0        0.012627    0.964285    0.308279
      2          6           0       -0.300884   -1.420083   -0.861232
      3          1           0        0.270099   -2.332489   -0.669746
      4          1           0       -0.565194   -1.426173   -1.921883
      5          6           0       -1.558802   -1.409418    0.003195
      6          1           0       -2.112870   -2.346897   -0.105718
      7          6           0       -1.172604   -0.928290    1.420394
      8          1           0       -0.183806   -1.211099    1.792448
      9          1           0       -1.911712   -1.172939    2.181774
     10          6           0       -1.351361    0.508233    0.867987
     11          1           0       -1.737748    1.284229    1.536500
     12          6           0       -2.346563   -0.080009   -0.183009
     13          6           0       -3.758189   -0.161179    0.410329
     14          1           0       -3.783332   -0.587414    1.416109
     15          1           0       -4.398128   -0.779360   -0.228090
     16          1           0       -4.202582    0.838343    0.461788
     17          6           0       -2.468722    0.509788   -1.586718
     18          1           0       -1.519279    0.625796   -2.104310
     19          1           0       -2.923103    1.504094   -1.543111
     20          1           0       -3.119236   -0.133714   -2.190942
     21          6           0        0.645898   -0.228202   -0.575286
     22          6           0        0.913545    1.434479    1.450638
     23          1           0        1.858798    1.813920    1.058265
     24          1           0        1.115550    0.653902    2.186600
     25          1           0        0.414331    2.266673    1.956037
     26          8           0       -0.162476    1.972363   -0.606369
     27          8           0        1.769885   -0.800353    0.122027
     28          1           0        1.015648    0.204636   -1.503175
     29          7           0        3.027231   -0.283027   -0.190369
     30          8           0        3.105313    0.562085   -1.048092
     31          8           0        3.900062   -0.778837    0.467756
 ---------------------------------------------------------------------
 Rotational constants (GHZ):           1.2822725           0.4110260           0.3954144
 Standard basis: 6-31++G(d,p) (6D, 7F)
 There are   381 symmetry adapted cartesian basis functions of A   symmetry.
 There are   381 symmetry adapted basis functions of A   symmetry.
   381 basis functions,   608 primitive gaussians,   381 cartesian basis functions
    58 alpha electrons       57 beta electrons
       nuclear repulsion energy      1137.7067381575 Hartrees.
 NAtoms=   31 NActive=   31 NUniq=   31 SFac= 1.00D+00 NAtFMM=   60 NAOKFM=F Big=F
 Integral buffers will be    131072 words long.
 Raffenetti 2 integral format.
 Two-electron integral symmetry is turned on.
 Nuclear repulsion after empirical dispersion term =     1137.6784002516 Hartrees.
 One-electron integrals computed using PRISM.
 NBasis=   381 RedAO= T EigKep=  1.40D-06  NBF=   381
 NBsUse=   381 1.00D-06 EigRej= -1.00D+00 NBFU=   381
 Lowest energy guess from the checkpoint file:  "Alpha-Pinene-RO-NO3up-Odown-Conf02-wb97-opt.chk"
 B after Tr=    -0.000000   -0.000000   -0.000000
         Rot=    0.999621    0.027472    0.000123   -0.001787 Ang=   3.16 deg.
 B after Tr=    -0.000000    0.000000    0.000000
         Rot=    0.981764   -0.189595    0.001035    0.013851 Ang= -21.92 deg.
 Initial guess <Sx>= 0.0000 <Sy>= 0.0000 <Sz>= 0.5000 <S**2>= 0.7541 S= 0.5021
 Requested convergence on RMS density matrix=1.00D-08 within 128 cycles.
 Requested convergence on MAX density matrix=1.00D-06.
 Requested convergence on             energy=1.00D-06.
 No special actions if energy rises.
 Restarting incremental Fock formation.
 SCF Done:  E(UwB97XD) =  -745.937406483     A.U. after   25 cycles
            NFock= 25  Conv=0.41D-08     -V/T= 2.0088
 <Sx>= 0.0000 <Sy>= 0.0000 <Sz>= 0.5000 <S**2>= 0.7542 S= 0.5021
 <L.S>= 0.000000000000E+00
 Annihilation of the first spin contaminant:
 S**2 before annihilation     0.7542,   after     0.7500
 Calling FoFJK, ICntrl=      2127 FMM=F ISym2X=0 I1Cent= 0 IOpClX= 1 NMat=1 NMatS=1 NMatT=0.
 ***** Axes restored to original set *****
 -------------------------------------------------------------------
 Center     Atomic                   Forces (Hartrees/Bohr)
 Number     Number              X              Y              Z
 -------------------------------------------------------------------
      1        6           0.016269413   -0.010269239   -0.028942840
      2        6           0.002143047    0.000108529   -0.000422664
      3        1          -0.000430221   -0.000950792   -0.000209803
      4        1          -0.000146791   -0.000131714   -0.000433319
      5        6           0.000691811   -0.000157011   -0.000020437
      6        1          -0.000614156   -0.000070277    0.000505743
      7        6           0.001010751   -0.001116119   -0.000413052
      8        1          -0.000302952   -0.000224787   -0.000129676
      9        1          -0.000352474    0.000265994    0.000507181
     10        6          -0.008930100    0.003803485    0.002727676
     11        1          -0.000269526    0.000137282   -0.000250116
     12        6           0.000227555   -0.000343350   -0.000718191
     13        6          -0.000107189    0.000065796    0.000611936
     14        1          -0.000054347   -0.000137893    0.000117645
     15        1           0.000003390   -0.000136982   -0.000065464
     16        1          -0.000201987    0.000155823    0.000080118
     17        6          -0.000727993    0.000054988    0.001696991
     18        1           0.002277539   -0.000386550   -0.000605226
     19        1          -0.000718539    0.000258450    0.000259666
     20        1           0.000255675    0.000567095   -0.000488468
     21        6          -0.005723785   -0.001286550    0.011463364
     22        6          -0.000216786    0.005247748    0.003119250
     23        1           0.001185933   -0.000482655    0.000116712
     24        1          -0.000211169   -0.001181612   -0.001783251
     25        1           0.000176179   -0.000195303   -0.000547025
     26        8          -0.009510672    0.008465307    0.010826665
     27        8           0.006235378   -0.003127457   -0.000062539
     28        1          -0.001143649    0.001652704    0.001570528
     29        7          -0.004937905   -0.001949924    0.001842212
     30        8           0.001163364    0.002180630   -0.001467822
     31        8           0.002960205   -0.000815616    0.001114205
 -------------------------------------------------------------------
 Cartesian Forces:  Max     0.028942840 RMS     0.004551231

 GradGradGradGradGradGradGradGradGradGradGradGradGradGradGradGradGradGrad
 Berny optimization.
 Using GEDIIS/GDIIS optimizer.
 FormGI is forming the generalized inverse of G from B-inverse, IUseBI=4.
 Internal  Forces:  Max     0.009122499 RMS     0.001738685
 Search for a local minimum.
 Step number   9 out of a maximum of  186
 All quantities printed in internal units (Hartrees-Bohrs-Radians)
 Mixed Optimization -- RFO/linear search
 Update second derivatives using D2CorX and points    2    3    4    5    9
 ITU=  0  0 -1  0  1  1  1  1  0
 Use linear search instead of GDIIS.
     Eigenvalues ---    0.00013   0.00236   0.00393   0.00462   0.00800
     Eigenvalues ---    0.01150   0.01387   0.01525   0.02106   0.02463
     Eigenvalues ---    0.02778   0.02882   0.03166   0.03300   0.03492
     Eigenvalues ---    0.03691   0.03792   0.04237   0.04420   0.04704
     Eigenvalues ---    0.04894   0.05151   0.05207   0.05319   0.05334
     Eigenvalues ---    0.05560   0.05699   0.05803   0.05842   0.05847
     Eigenvalues ---    0.06690   0.07245   0.07382   0.08384   0.08667
     Eigenvalues ---    0.08879   0.09384   0.09935   0.11802   0.12117
     Eigenvalues ---    0.12547   0.15584   0.15755   0.15892   0.15995
     Eigenvalues ---    0.16000   0.16000   0.16000   0.16003   0.16557
     Eigenvalues ---    0.18090   0.20494   0.21170   0.22056   0.23679
     Eigenvalues ---    0.24110   0.24817   0.24996   0.25516   0.25895
     Eigenvalues ---    0.27503   0.28732   0.29274   0.30202   0.30290
     Eigenvalues ---    0.33222   0.34483   0.34617   0.34661   0.34700
     Eigenvalues ---    0.34745   0.34789   0.34848   0.34896   0.34906
     Eigenvalues ---    0.34917   0.34969   0.35076   0.35124   0.35295
     Eigenvalues ---    0.35365   0.38795   0.40689   0.45076   0.49889
     Eigenvalues ---    0.96578   1.06791
 RFO step:  Lambda=-3.18666719D-03 EMin= 1.28956454D-04
 Quartic linear search produced a step of  0.08313.
 Iteration  1 RMS(Cart)=  0.05490025 RMS(Int)=  0.00131374
 Iteration  2 RMS(Cart)=  0.00200214 RMS(Int)=  0.00011065
 Iteration  3 RMS(Cart)=  0.00000379 RMS(Int)=  0.00011062
 Iteration  4 RMS(Cart)=  0.00000000 RMS(Int)=  0.00011062
 Variable       Old X    -DE/DX   Delta X   Delta X   Delta X     New X
                                 (Linear)    (Quad)   (Total)
    R1        2.91638   0.00635  -0.00031  -0.00617  -0.00643   2.90995
    R2        3.04928  -0.00559   0.00117  -0.00120   0.00003   3.04931
    R3        2.88932   0.00212  -0.00034  -0.04644  -0.04678   2.84253
    R4        2.59345   0.00144  -0.00054   0.00947   0.00892   2.60237
    R5        2.06592   0.00054  -0.00006   0.00210   0.00203   2.06796
    R6        2.06567   0.00045  -0.00007   0.00121   0.00114   2.06681
    R7        2.88436   0.00076  -0.00018  -0.00429  -0.00454   2.87982
    R8        2.92678   0.00082  -0.00012   0.00841   0.00830   2.93509
    R9        2.06812   0.00028  -0.00012   0.00223   0.00211   2.07024
   R10        2.92089  -0.00142   0.00008  -0.01251  -0.01244   2.90845
   R11        2.94128   0.00154  -0.00024   0.01136   0.01102   2.95231
   R12        2.06675  -0.00026  -0.00006   0.00107   0.00101   2.06776
   R13        2.05784   0.00051  -0.00012   0.00150   0.00139   2.05923
   R14        2.92798   0.00104  -0.00032   0.00579   0.00565   2.93363
   R15        2.06869   0.00002  -0.00012   0.00546   0.00533   2.07402
   R16        2.95248  -0.00155   0.00016  -0.02557  -0.02553   2.92695
   R17        2.89771   0.00063  -0.00007   0.00059   0.00053   2.89824
   R18        2.88651  -0.00065  -0.00005  -0.00621  -0.00626   2.88025
   R19        2.06482   0.00017  -0.00005  -0.00004  -0.00009   2.06473
   R20        2.06944   0.00011  -0.00009   0.00036   0.00026   2.06971
   R21        2.06938   0.00023  -0.00008   0.00111   0.00103   2.07041
   R22        2.05520   0.00220  -0.00033   0.01613   0.01580   2.07100
   R23        2.06751   0.00057  -0.00006   0.00282   0.00276   2.07027
   R24        2.07212  -0.00018  -0.00007  -0.00275  -0.00283   2.06929
   R25        2.72340   0.00649  -0.00043   0.03169   0.03125   2.75466
   R26        2.05715  -0.00089  -0.00010  -0.00814  -0.00824   2.04891
   R27        2.06269   0.00079  -0.00017   0.00743   0.00726   2.06995
   R28        2.06296  -0.00024   0.00010  -0.01412  -0.01401   2.04895
   R29        2.06767  -0.00051  -0.00000   0.00501   0.00501   2.07267
   R30        2.63625  -0.00127  -0.00018  -0.00039  -0.00057   2.63568
   R31        2.28023   0.00266  -0.00020   0.00971   0.00952   2.28975
   R32        2.26829   0.00312  -0.00024   0.01263   0.01240   2.28069
    A1        1.90399  -0.00046  -0.00040  -0.00157  -0.00207   1.90192
    A2        1.91844   0.00215  -0.00092   0.01358   0.01262   1.93106
    A3        1.92410  -0.00505  -0.00174  -0.01580  -0.01783   1.90628
    A4        1.98792  -0.00293   0.00167  -0.02521  -0.02344   1.96448
    A5        1.80080   0.00912   0.00025   0.05725   0.05758   1.85838
    A6        1.92542  -0.00278   0.00114  -0.02703  -0.02571   1.89971
    A7        1.86669  -0.00017   0.00005  -0.00078  -0.00080   1.86588
    A8        1.91460  -0.00006  -0.00032  -0.00648  -0.00663   1.90798
    A9        1.86570   0.00113  -0.00006   0.00559   0.00551   1.87121
   A10        1.92868  -0.00032   0.00021   0.00055   0.00081   1.92949
   A11        1.90842  -0.00043   0.00034   0.00484   0.00538   1.91380
   A12        1.97563  -0.00011  -0.00021  -0.00346  -0.00403   1.97160
   A13        1.93360   0.00029  -0.00002  -0.00708  -0.00720   1.92640
   A14        1.89181  -0.00047  -0.00031  -0.02170  -0.02212   1.86969
   A15        1.93407   0.00006   0.00031   0.01056   0.01080   1.94486
   A16        2.07646   0.00001   0.00014   0.00641   0.00645   2.08291
   A17        2.05275   0.00005  -0.00012   0.01433   0.01415   2.06690
   A18        1.54107  -0.00004   0.00001  -0.00253  -0.00249   1.53858
   A19        2.04578  -0.00068   0.00009  -0.01504  -0.01485   2.03093
   A20        1.98400   0.00069   0.00019   0.01695   0.01722   2.00123
   A21        1.50362   0.00007   0.00013   0.00553   0.00548   1.50910
   A22        1.89409   0.00001   0.00012   0.00379   0.00388   1.89797
   A23        2.05481   0.00045  -0.00007  -0.00150  -0.00156   2.05325
   A24        1.95980  -0.00051  -0.00049  -0.00962  -0.01009   1.94971
   A25        1.87686   0.00000  -0.00070  -0.00589  -0.00657   1.87030
   A26        1.90071   0.00063  -0.00013   0.01257   0.01246   1.91317
   A27        2.01559  -0.00126   0.00075  -0.00670  -0.00612   2.00947
   A28        2.07169  -0.00046   0.00011  -0.01147  -0.01134   2.06036
   A29        1.53504   0.00017   0.00001   0.00367   0.00366   1.53870
   A30        2.04077   0.00065  -0.00004   0.00342   0.00346   2.04422
   A31        1.48942  -0.00004   0.00008   0.00781   0.00782   1.49724
   A32        1.95457  -0.00053  -0.00003  -0.00505  -0.00505   1.94952
   A33        2.07170   0.00043   0.00009   0.01412   0.01432   2.08602
   A34        1.92413   0.00021  -0.00019  -0.00873  -0.00889   1.91524
   A35        2.12204  -0.00101   0.00011  -0.01222  -0.01218   2.10986
   A36        1.87801   0.00072  -0.00005   0.00316   0.00291   1.88092
   A37        1.98014   0.00004  -0.00004   0.00057   0.00053   1.98067
   A38        1.92012  -0.00014   0.00000  -0.00136  -0.00136   1.91876
   A39        1.92139   0.00022  -0.00003  -0.00021  -0.00024   1.92115
   A40        1.87861  -0.00003   0.00002   0.00097   0.00100   1.87960
   A41        1.87912  -0.00008   0.00003  -0.00042  -0.00040   1.87872
   A42        1.88125  -0.00001   0.00002   0.00050   0.00052   1.88177
   A43        1.99185  -0.00134  -0.00012  -0.01140  -0.01153   1.98032
   A44        1.92570  -0.00025  -0.00009  -0.00239  -0.00250   1.92320
   A45        1.90417   0.00130   0.00002   0.00409   0.00412   1.90829
   A46        1.85938   0.00085   0.00004   0.00270   0.00270   1.86207
   A47        1.89469  -0.00014   0.00021   0.00817   0.00840   1.90309
   A48        1.88485  -0.00041  -0.00004  -0.00066  -0.00070   1.88415
   A49        2.01518   0.00149   0.00021   0.00703   0.00712   2.02230
   A50        1.91191   0.00136   0.00031  -0.01299  -0.01282   1.89909
   A51        1.88199  -0.00232  -0.00023  -0.03412  -0.03426   1.84773
   A52        1.83442  -0.00069  -0.00032   0.02206   0.02170   1.85612
   A53        1.93505  -0.00037  -0.00002  -0.00300  -0.00330   1.93175
   A54        1.88113   0.00064   0.00005   0.02423   0.02397   1.90510
   A55        1.92687   0.00104  -0.00017   0.01337   0.01302   1.93989
   A56        1.97452  -0.00295   0.00101  -0.05291  -0.05183   1.92269
   A57        1.88616   0.00035  -0.00002   0.02011   0.02011   1.90628
   A58        1.90780   0.00025  -0.00040   0.00767   0.00715   1.91495
   A59        1.87209   0.00005  -0.00021  -0.00690  -0.00734   1.86475
   A60        1.89322   0.00142  -0.00025   0.02111   0.02113   1.91434
   A61        2.03461   0.00266  -0.00037   0.01100   0.01063   2.04524
   A62        2.06829   0.00089  -0.00014   0.00533   0.00519   2.07348
   A63        1.95998   0.00066   0.00005   0.00600   0.00604   1.96602
   A64        2.25491  -0.00156   0.00009  -0.01133  -0.01124   2.24367
    D1        0.79070  -0.00234   0.00070  -0.01200  -0.01130   0.77941
    D2        3.05669  -0.00247   0.00025  -0.02194  -0.02168   3.03501
    D3       -0.88939  -0.00208   0.00076  -0.01078  -0.00998  -0.89937
    D4       -1.40054   0.00022  -0.00052   0.01168   0.01119  -1.38936
    D5        0.86544   0.00009  -0.00096   0.00174   0.00081   0.86625
    D6       -3.08064   0.00048  -0.00045   0.01290   0.01251  -3.06814
    D7        2.75645   0.00560  -0.00016   0.04690   0.04657   2.80302
    D8       -1.26075   0.00546  -0.00061   0.03696   0.03619  -1.22456
    D9        1.07635   0.00586  -0.00010   0.04812   0.04789   1.12424
   D10        0.16705   0.00166  -0.00051  -0.01450  -0.01505   0.15199
   D11       -1.89904   0.00057  -0.00046  -0.03807  -0.03833  -1.93737
   D12        2.34146   0.00038  -0.00056  -0.04070  -0.04125   2.30022
   D13        2.31744   0.00204  -0.00083  -0.01576  -0.01653   2.30091
   D14        0.25136   0.00095  -0.00078  -0.03933  -0.03981   0.21155
   D15       -1.79133   0.00076  -0.00088  -0.04197  -0.04272  -1.83405
   D16       -1.87846   0.00301   0.00154  -0.02485  -0.02367  -1.90213
   D17        2.33864   0.00191   0.00159  -0.04842  -0.04695   2.29169
   D18        0.29596   0.00172   0.00149  -0.05105  -0.04987   0.24609
   D19       -3.08350   0.00124   0.00118   0.04392   0.04504  -3.03846
   D20        1.05547   0.00226   0.00111   0.06194   0.06291   1.11838
   D21       -1.04102   0.00208   0.00082   0.05479   0.05571  -0.98531
   D22        1.05718   0.00231   0.00119   0.05370   0.05500   1.11218
   D23       -1.08704   0.00333   0.00112   0.07171   0.07288  -1.01416
   D24        3.09966   0.00315   0.00083   0.06457   0.06568  -3.11785
   D25       -0.95809  -0.00549  -0.00085   0.01538   0.01438  -0.94371
   D26       -3.10231  -0.00447  -0.00093   0.03340   0.03225  -3.07006
   D27        1.08439  -0.00464  -0.00122   0.02625   0.02505   1.10944
   D28       -0.89192   0.00041   0.00002  -0.02264  -0.02273  -0.91465
   D29        1.41609   0.00027  -0.00006  -0.03741  -0.03725   1.37884
   D30        3.07992   0.00005  -0.00006  -0.04533  -0.04543   3.03449
   D31        1.16202  -0.00002   0.00001  -0.02721  -0.02725   1.13477
   D32       -2.81316  -0.00016  -0.00007  -0.04198  -0.04177  -2.85493
   D33       -1.14933  -0.00038  -0.00007  -0.04990  -0.04995  -1.19928
   D34       -2.97398  -0.00090   0.00045  -0.02298  -0.02254  -2.99651
   D35       -0.66597  -0.00104   0.00037  -0.03775  -0.03706  -0.70302
   D36        0.99786  -0.00127   0.00037  -0.04567  -0.04524   0.95262
   D37       -2.33999  -0.00131   0.00061   0.04227   0.04297  -2.29702
   D38       -0.23134   0.00080   0.00089   0.04591   0.04691  -0.18443
   D39        1.79663   0.00099   0.00077   0.08525   0.08607   1.88271
   D40        1.92832  -0.00150   0.00041   0.03777   0.03821   1.96653
   D41       -2.24621   0.00061   0.00070   0.04141   0.04214  -2.20407
   D42       -0.21824   0.00080   0.00057   0.08075   0.08131  -0.13693
   D43       -0.23003  -0.00068   0.00004   0.03588   0.03599  -0.19404
   D44        1.87862   0.00143   0.00033   0.03952   0.03992   1.91855
   D45       -2.37659   0.00161   0.00020   0.07886   0.07909  -2.29750
   D46       -0.59564   0.00000   0.00049   0.02824   0.02874  -0.56690
   D47       -2.82951  -0.00005   0.00004   0.02018   0.02022  -2.80929
   D48        1.48707   0.00041   0.00050   0.02639   0.02683   1.51390
   D49        1.63324  -0.00003   0.00028   0.00283   0.00311   1.63635
   D50       -0.60063  -0.00008  -0.00017  -0.00523  -0.00541  -0.60603
   D51       -2.56723   0.00038   0.00029   0.00099   0.00120  -2.56603
   D52       -2.53979   0.00000   0.00019   0.02007   0.02026  -2.51953
   D53        1.50953  -0.00005  -0.00026   0.01201   0.01174   1.52127
   D54       -0.45708   0.00041   0.00020   0.01822   0.01835  -0.43873
   D55       -1.44977   0.00054   0.00003   0.01025   0.01042  -1.43935
   D56        2.91412   0.00037   0.00020   0.01686   0.01721   2.93133
   D57        0.70870  -0.00055   0.00022   0.00442   0.00485   0.71355
   D58        2.58450   0.00003  -0.00013  -0.00285  -0.00304   2.58146
   D59        0.66521  -0.00015   0.00004   0.00376   0.00375   0.66895
   D60       -1.54021  -0.00106   0.00006  -0.00868  -0.00861  -1.54882
   D61        0.45352   0.00003  -0.00027  -0.01300  -0.01334   0.44018
   D62       -1.46577  -0.00015  -0.00010  -0.00640  -0.00655  -1.47232
   D63        2.61199  -0.00107  -0.00008  -0.01883  -0.01891   2.59308
   D64       -1.57133   0.00137  -0.00098  -0.00560  -0.00653  -1.57786
   D65        2.54628   0.00085  -0.00027  -0.00899  -0.00934   2.53694
   D66        0.45531   0.00010  -0.00026  -0.01211  -0.01251   0.44280
   D67        0.50293   0.00073  -0.00081  -0.02009  -0.02084   0.48210
   D68       -1.66264   0.00021  -0.00011  -0.02348  -0.02365  -1.68630
   D69        2.52957  -0.00054  -0.00010  -0.02661  -0.02682   2.50275
   D70        2.72148   0.00065  -0.00118  -0.02528  -0.02633   2.69515
   D71        0.55590   0.00013  -0.00048  -0.02867  -0.02914   0.52676
   D72       -1.53507  -0.00062  -0.00047  -0.03179  -0.03231  -1.56738
   D73        1.44088   0.00032  -0.00047   0.01053   0.01003   1.45091
   D74       -2.89215  -0.00025  -0.00049   0.00748   0.00693  -2.88523
   D75       -0.67145   0.00010  -0.00066  -0.00835  -0.00896  -0.68041
   D76       -0.45243   0.00038   0.00021   0.01611   0.01629  -0.43614
   D77        1.49772  -0.00019   0.00019   0.01306   0.01319   1.51091
   D78       -2.56476   0.00017   0.00002  -0.00277  -0.00270  -2.56746
   D79       -2.57099   0.00064   0.00008   0.02632   0.02634  -2.54465
   D80       -0.62084   0.00006   0.00006   0.02326   0.02324  -0.59760
   D81        1.59987   0.00042  -0.00011   0.00743   0.00735   1.60722
   D82        0.81943  -0.00037   0.00012   0.01606   0.01614   0.83558
   D83       -1.28599  -0.00026   0.00011   0.01539   0.01548  -1.27051
   D84        2.92643  -0.00029   0.00010   0.01575   0.01582   2.94225
   D85       -0.80689  -0.00020   0.00012   0.01278   0.01290  -0.79398
   D86       -2.91231  -0.00009   0.00012   0.01212   0.01224  -2.90007
   D87        1.30011  -0.00013   0.00010   0.01247   0.01258   1.31269
   D88        3.12637   0.00039   0.00017   0.03359   0.03378  -3.12303
   D89        1.02095   0.00050   0.00017   0.03292   0.03312   1.05406
   D90       -1.04982   0.00046   0.00016   0.03328   0.03346  -1.01636
   D91       -0.91198   0.00025   0.00012   0.02867   0.02892  -0.88305
   D92       -3.00466   0.00025   0.00022   0.03473   0.03506  -2.96961
   D93        1.21051   0.00011   0.00032   0.03447   0.03489   1.24540
   D94        0.88865  -0.00019   0.00037   0.04146   0.04176   0.93041
   D95       -1.20404  -0.00019   0.00047   0.04753   0.04789  -1.15615
   D96        3.01113  -0.00033   0.00057   0.04726   0.04773   3.05886
   D97        3.12973  -0.00005   0.00014   0.02096   0.02109  -3.13237
   D98        1.03704  -0.00005   0.00024   0.02702   0.02722   1.06426
   D99       -1.03098  -0.00018   0.00033   0.02676   0.02706  -1.00392
   D100      -1.63328   0.00209  -0.00003   0.10612   0.10611  -1.52717
   D101       2.47464  -0.00006  -0.00026   0.09146   0.09152   2.56617
   D102       0.40995   0.00041  -0.00010   0.07207   0.07161   0.48156
   D103      -0.04842   0.00029   0.00005   0.03838   0.03843  -0.00999
   D104       3.09727   0.00022  -0.00033   0.03955   0.03923   3.13650
   D105      -3.13670  -0.00009  -0.00045   0.00134   0.00089  -3.13581
         Item               Value     Threshold  Converged?
 Maximum Force            0.009122     0.000450     NO 
 RMS     Force            0.001739     0.000300     NO 
 Maximum Displacement     0.303755     0.001800     NO 
 RMS     Displacement     0.054778     0.001200     NO 
 Predicted change in Energy=-1.858089D-03
 GradGradGradGradGradGradGradGradGradGradGradGradGradGradGradGradGradGrad

                          Input orientation:                          
 ---------------------------------------------------------------------
 Center     Atomic      Atomic             Coordinates (Angstroms)
 Number     Number       Type             X           Y           Z
 ---------------------------------------------------------------------
      1          6           0        0.007294    0.930411    0.337919
      2          6           0       -0.295835   -1.396950   -0.963888
      3          1           0        0.281362   -2.311814   -0.798371
      4          1           0       -0.557175   -1.373459   -2.025653
      5          6           0       -1.553531   -1.431825   -0.104025
      6          1           0       -2.103158   -2.364879   -0.269814
      7          6           0       -1.135491   -1.046718    1.326261
      8          1           0       -0.130579   -1.348536    1.636673
      9          1           0       -1.843839   -1.338612    2.101165
     10          6           0       -1.340989    0.427794    0.886308
     11          1           0       -1.725049    1.139125    1.628648
     12          6           0       -2.337348   -0.082755   -0.184027
     13          6           0       -3.738269   -0.203702    0.428326
     14          1           0       -3.744786   -0.686167    1.408621
     15          1           0       -4.386340   -0.787308   -0.234216
     16          1           0       -4.185050    0.789933    0.544283
     17          6           0       -2.475877    0.626886   -1.525778
     18          1           0       -1.523151    0.755128   -2.052010
     19          1           0       -2.893287    1.629523   -1.381934
     20          1           0       -3.163819    0.063332   -2.164696
     21          6           0        0.634628   -0.199444   -0.628346
     22          6           0        0.931554    1.304468    1.464176
     23          1           0        1.852520    1.760252    1.084804
     24          1           0        1.173571    0.428544    2.055611
     25          1           0        0.443313    2.054788    2.097924
     26          8           0       -0.208364    2.040556   -0.447903
     27          8           0        1.815065   -0.764395    0.013752
     28          1           0        0.934765    0.317462   -1.532943
     29          7           0        3.031512   -0.119251   -0.208395
     30          8           0        3.051375    0.859459   -0.922476
     31          8           0        3.950939   -0.650927    0.364803
 ---------------------------------------------------------------------
                    Distance matrix (angstroms):
                    1          2          3          4          5
     1  C    0.000000
     2  C    2.683878   0.000000
     3  H    3.446490   1.094316   0.000000
     4  H    3.348570   1.093707   1.757804   0.000000
     5  C    2.865597   1.523935   2.150192   2.165360   0.000000
     6  H    3.960087   2.164496   2.442974   2.540856   1.095521
     7  C    2.488336   2.464237   2.849912   3.417094   1.539084
     8  H    2.626665   2.606256   2.650857   3.687172   2.249835
     9  H    3.418215   3.434279   3.724367   4.322886   2.226170
    10  C    1.539878   2.800940   3.602169   3.512606   2.117573
    11  H    2.170382   3.898150   4.671732   4.585949   3.105053
    12  C    2.606968   2.550111   3.493389   2.868191   1.562293
    13  C    3.914541   3.900314   4.701739   4.184460   2.562180
    14  H    4.223487   4.246089   4.870668   4.735765   2.765087
    15  H    4.752044   4.199561   4.942654   4.267942   2.908120
    16  H    4.199771   4.709886   5.601106   4.944322   3.504484
    17  C    3.119557   3.027246   4.094807   2.816501   2.666533
    18  H    2.843370   2.705874   3.772799   2.337668   2.928879
    19  H    3.443839   4.010119   5.094416   3.858717   3.577688
    20  H    4.131691   3.435069   4.401981   2.979647   3.012456
    21  C    1.613626   1.553180   2.148444   2.179718   2.565485
[truncated: 1,155,760 more chars]
