# Supplementary material for: Computational Investigation of the Formation of Peroxide (ROOR) Accretion Products in the OH- and NO3-Initiated Oxidation of α-Pinene
Source: J Phys Chem A. 2021 Dec 9;125(50):10632–9. doi: 10.1021/acs.jpca.1c08969 (PMC8713291; doi:10.1021/acs.jpca.1c08969)
Supplement: Supplementary file 2 — jp1c08969_si_002.zip [file jp1c08969_si_002.zip › JPCA-secondnd-paper-updated-outfile/α-pinene, (S-alkoxy,S-nitroxy)2/α-pinene-(S-alkoxy,S-nitroxy)2-dimer.log]

 Entering Gaussian System, Link 0=/appl/chem/G16RevB.01//g16/g16
 Initial command:
 /appl/chem/G16RevB.01/g16/l1.exe "/wrk/hasangal/alkoxy/alphapine-conformarsampling/Alpha-Pinene-RO-NO3up-Odown/SYS_2A/DFT_high/calc-LM/TMP/G1647198757/Gau-24928.inp" -scrdir="/wrk/hasangal/alkoxy/alphapine-conformarsampling/Alpha-Pinene-RO-NO3up-Odown/SYS_2A/DFT_high/calc-LM/TMP/G1647198757/"
 Entering Link 1 = /appl/chem/G16RevB.01/g16/l1.exe PID=     24929.
  
 Copyright (c) 1988-2017, Gaussian, Inc.  All Rights Reserved.
  
 This is part of the Gaussian(R) 16 program.  It is based on
 the Gaussian(R) 09 system (copyright 2009, Gaussian, Inc.),
 the Gaussian(R) 03 system (copyright 2003, Gaussian, Inc.),
 the Gaussian(R) 98 system (copyright 1998, Gaussian, Inc.),
 the Gaussian(R) 94 system (copyright 1995, Gaussian, Inc.),
 the Gaussian 92(TM) system (copyright 1992, Gaussian, Inc.),
 the Gaussian 90(TM) system (copyright 1990, Gaussian, Inc.),
 the Gaussian 88(TM) system (copyright 1988, Gaussian, Inc.),
 the Gaussian 86(TM) system (copyright 1986, Carnegie Mellon
 University), and the Gaussian 82(TM) system (copyright 1983,
 Carnegie Mellon University). Gaussian is a federally registered
 trademark of Gaussian, Inc.
  
 This software contains proprietary and confidential information,
 including trade secrets, belonging to Gaussian, Inc.
  
 This software is provided under written license and may be
 used, copied, transmitted, or stored only in accord with that
 written license.
  
 The following legend is applicable only to US Government
 contracts under FAR:
  
                    RESTRICTED RIGHTS LEGEND
  
 Use, reproduction and disclosure by the US Government is
 subject to restrictions as set forth in subparagraphs (a)
 and (c) of the Commercial Computer Software - Restricted
 Rights clause in FAR 52.227-19.
  
 Gaussian, Inc.
 340 Quinnipiac St., Bldg. 40, Wallingford CT 06492
  
  
 ---------------------------------------------------------------
 Warning -- This program may not be used in any manner that
 competes with the business of Gaussian, Inc. or will provide
 assistance to any competitor of Gaussian, Inc.  The licensee
 of this program is prohibited from giving any competitor of
 Gaussian, Inc. access to this program.  By using this program,
 the user acknowledges that Gaussian, Inc. is engaged in the
 business of creating and licensing software in the field of
 computational chemistry and represents and warrants to the
 licensee that it is not a competitor of Gaussian, Inc. and that
 it will not use this program in any manner prohibited above.
 ---------------------------------------------------------------
  

 Cite this work as:
 Gaussian 16, Revision B.01,
 M. J. Frisch, G. W. Trucks, H. B. Schlegel, G. E. Scuseria, 
 M. A. Robb, J. R. Cheeseman, G. Scalmani, V. Barone, 
 G. A. Petersson, H. Nakatsuji, X. Li, M. Caricato, A. V. Marenich, 
 J. Bloino, B. G. Janesko, R. Gomperts, B. Mennucci, H. P. Hratchian, 
 J. V. Ortiz, A. F. Izmaylov, J. L. Sonnenberg, D. Williams-Young, 
 F. Ding, F. Lipparini, F. Egidi, J. Goings, B. Peng, A. Petrone, 
 T. Henderson, D. Ranasinghe, V. G. Zakrzewski, J. Gao, N. Rega, 
 G. Zheng, W. Liang, M. Hada, M. Ehara, K. Toyota, R. Fukuda, 
 J. Hasegawa, M. Ishida, T. Nakajima, Y. Honda, O. Kitao, H. Nakai, 
 T. Vreven, K. Throssell, J. A. Montgomery, Jr., J. E. Peralta, 
 F. Ogliaro, M. J. Bearpark, J. J. Heyd, E. N. Brothers, K. N. Kudin, 
 V. N. Staroverov, T. A. Keith, R. Kobayashi, J. Normand, 
 K. Raghavachari, A. P. Rendell, J. C. Burant, S. S. Iyengar, 
 J. Tomasi, M. Cossi, J. M. Millam, M. Klene, C. Adamo, R. Cammi, 
 J. W. Ochterski, R. L. Martin, K. Morokuma, O. Farkas, 
 J. B. Foresman, and D. J. Fox, Gaussian, Inc., Wallingford CT, 2016.
 
 ******************************************
 Gaussian 16:  ES64L-G16RevB.01 20-Dec-2017
                26-May-2020 
 ******************************************
 %Nprocshared=8
 Will use up to    8 processors via shared memory.
 %Mem=4000mb
 ----------------------------------------------------------------------
 # wb97xd 6-31++g** Opt Integral(Grid=SuperFineGrid) scf=qc Freq MaxDis
 k=32GB
 ----------------------------------------------------------------------
 1/18=20,19=15,26=5,38=1/1,3;
 2/9=110,12=2,17=6,18=5,40=1/2;
 3/5=1,6=6,7=1111,11=2,25=1,30=1,71=1,74=-58,75=-7/1,2,3;
 4//1;
 5/5=2,8=3,38=5/8;
 6/7=2,8=2,9=2,10=2,28=1/1;
 7//1,2,3,16;
 1/18=20,19=15,26=5/3(2);
 2/9=110/2;
 99//99;
 2/9=110/2;
 3/5=1,6=6,7=1111,11=2,25=1,30=1,71=1,74=-58,75=-7/1,2,3;
 4/5=5,16=3,69=1/1;
 5/5=2,8=3,38=5/8;
 7//1,2,3,16;
 1/18=20,19=15,26=5/3(-5);
 2/9=110/2;
 6/7=2,8=2,9=2,10=2,19=2,28=1/1;
 99/9=1/99;
 ----------------------------------------------------------------------
 /wrk/hasangal/alkoxy/alphapine-conformarsampling/Alpha-Pinene-RO-NO3up
 -Odown/SYS_2A/DFT_opt/calc-LM/2_1_1013.xyz
 ----------------------------------------------------------------------
 Symbolic Z-matrix:
 Charge =  0 Multiplicity = 3
 C                    -2.16285   0.11026  -0.85708 
 C                    -2.87488  -0.36363   1.63357 
 H                    -3.31363   0.31477   2.37206 
 H                    -2.22083  -1.04964   2.18122 
 C                    -3.98385  -1.13251   0.91542 
 H                    -4.6728   -1.59383   1.63174 
 C                    -4.56791  -0.23496  -0.20186 
 H                    -4.60931   0.84168  -0.00648 
 H                    -5.5489   -0.55726  -0.55421 
 C                    -3.41453  -0.76771  -1.088 
 H                    -3.57941  -0.90435  -2.16198 
 C                    -3.39204  -2.04942  -0.19803 
 C                    -4.40704  -3.08481  -0.69311 
 H                    -5.3925   -2.65689  -0.9003 
 H                    -4.5398   -3.87292   0.05783 
 H                    -4.04916  -3.55742  -1.61562 
 C                    -2.06746  -2.75991   0.06382 
 H                    -1.27468  -2.09862   0.42483 
 H                    -1.69988  -3.23522  -0.85276 
 H                    -2.20335  -3.54458   0.81927 
 C                    -2.01595   0.48666   0.66698 
 C                    -2.24165   1.36639  -1.7718 
 H                    -1.35417   1.99303  -1.65891 
 H                    -3.13581   1.93892  -1.51404 
 H                    -2.30554   1.04089  -2.81217 
 O                    -1.03863  -0.5225   -1.31465 
 O                    -2.43901   1.86109   0.90576 
 H                    -0.96113   0.40751   0.92606 
 N                    -1.45404   2.83058   0.93095 
 O                    -0.29607   2.48956   0.82601 
 O                    -1.89558   3.93949   1.07318 
 C                     2.14836  -0.22509   1.11535 
 C                     2.64183  -0.31894  -1.46963 
 H                     3.14168   0.41469  -2.11074 
 H                     1.86671  -0.7901   -2.08179 
 C                     3.66307  -1.35053  -0.99012 
 H                     4.23717  -1.75973  -1.82899 
 C                     4.43373  -0.76274   0.21684 
 H                     4.61902   0.31654   0.21175 
 H                     5.37566  -1.27206   0.4263 
 C                     3.26605  -1.29206   1.08559 
 H                     3.46836  -1.64622   2.1021 
 C                     3.00686  -2.37103  -0.01132 
 C                     3.88547  -3.60657   0.20942 
 H                     4.93319  -3.36047   0.40699 
 H                     3.85876  -4.25214  -0.67672 
 H                     3.51466  -4.19011   1.0607 
 C                     1.57998  -2.83507  -0.28501 
 H                     0.87673  -2.01676  -0.46197 
 H                     1.19803  -3.41834   0.56092 
 H                     1.55621  -3.47717  -1.17505 
 C                     1.96972   0.44084  -0.30124 
 C                     2.46356   0.81243   2.23468 
 H                     1.71502   1.60574   2.25235 
 H                     3.44405   1.25379   2.04246 
 H                     2.47823   0.29359   3.19593 
 O                     0.96753  -0.76634   1.54887 
 O                     2.52753   1.77965  -0.20295 
 H                     0.89993   0.53947  -0.47453 
 N                     2.02114   2.69888  -1.09925 
 O                     1.18047   2.32952  -1.88958 
 O                     2.50937   3.79169  -0.9785 
 
 Add virtual bond connecting atoms H49        and H18        Dist= 4.40D+00.
 Add virtual bond connecting atoms O57        and H28        Dist= 4.43D+00.
 Add virtual bond connecting atoms H59        and O26        Dist= 4.47D+00.
 Add virtual bond connecting atoms H59        and H28        Dist= 4.41D+00.

 GradGradGradGradGradGradGradGradGradGradGradGradGradGradGradGradGradGrad
 Berny optimization.
 Initialization pass.
                           ----------------------------
                           !    Initial Parameters    !
                           ! (Angstroms and Degrees)  !
 --------------------------                            --------------------------
 ! Name  Definition              Value          Derivative Info.                !
 --------------------------------------------------------------------------------
 ! R1    R(1,10)                 1.5462         estimate D2E/DX2                !
 ! R2    R(1,21)                 1.5767         estimate D2E/DX2                !
 ! R3    R(1,22)                 1.5559         estimate D2E/DX2                !
 ! R4    R(1,26)                 1.3688         estimate D2E/DX2                !
 ! R5    R(2,3)                  1.0946         estimate D2E/DX2                !
 ! R6    R(2,4)                  1.0947         estimate D2E/DX2                !
 ! R7    R(2,5)                  1.5286         estimate D2E/DX2                !
 ! R8    R(2,21)                 1.5476         estimate D2E/DX2                !
 ! R9    R(5,6)                  1.0957         estimate D2E/DX2                !
 ! R10   R(5,7)                  1.5476         estimate D2E/DX2                !
 ! R11   R(5,12)                 1.5591         estimate D2E/DX2                !
 ! R12   R(7,8)                  1.095          estimate D2E/DX2                !
 ! R13   R(7,9)                  1.091          estimate D2E/DX2                !
 ! R14   R(7,10)                 1.549          estimate D2E/DX2                !
 ! R15   R(10,11)                1.0951         estimate D2E/DX2                !
 ! R16   R(10,12)                1.5606         estimate D2E/DX2                !
 ! R17   R(12,13)                1.5321         estimate D2E/DX2                !
 ! R18   R(12,17)                1.5257         estimate D2E/DX2                !
 ! R19   R(13,14)                1.0942         estimate D2E/DX2                !
 ! R20   R(13,15)                1.0967         estimate D2E/DX2                !
 ! R21   R(13,16)                1.0966         estimate D2E/DX2                !
 ! R22   R(17,18)                1.0937         estimate D2E/DX2                !
 ! R23   R(17,19)                1.096          estimate D2E/DX2                !
 ! R24   R(17,20)                1.0977         estimate D2E/DX2                !
 ! R25   R(18,49)                2.3285         estimate D2E/DX2                !
 ! R26   R(21,27)                1.4578         estimate D2E/DX2                !
 ! R27   R(21,28)                1.089          estimate D2E/DX2                !
 ! R28   R(22,23)                1.0923         estimate D2E/DX2                !
 ! R29   R(22,24)                1.0926         estimate D2E/DX2                !
 ! R30   R(22,25)                1.092          estimate D2E/DX2                !
 ! R31   R(26,59)                2.3647         estimate D2E/DX2                !
 ! R32   R(27,29)                1.3823         estimate D2E/DX2                !
 ! R33   R(28,57)                2.3421         estimate D2E/DX2                !
 ! R34   R(28,59)                2.3329         estimate D2E/DX2                !
 ! R35   R(29,30)                1.2117         estimate D2E/DX2                !
 ! R36   R(29,31)                1.202          estimate D2E/DX2                !
 ! R37   R(32,41)                1.5455         estimate D2E/DX2                !
 ! R38   R(32,52)                1.5755         estimate D2E/DX2                !
 ! R39   R(32,53)                1.5584         estimate D2E/DX2                !
 ! R40   R(32,57)                1.3694         estimate D2E/DX2                !
 ! R41   R(33,34)                1.095          estimate D2E/DX2                !
 ! R42   R(33,35)                1.0943         estimate D2E/DX2                !
 ! R43   R(33,36)                1.5287         estimate D2E/DX2                !
 ! R44   R(33,52)                1.5473         estimate D2E/DX2                !
 ! R45   R(36,37)                1.0958         estimate D2E/DX2                !
 ! R46   R(36,38)                1.548          estimate D2E/DX2                !
 ! R47   R(36,43)                1.5589         estimate D2E/DX2                !
 ! R48   R(38,39)                1.0951         estimate D2E/DX2                !
 ! R49   R(38,40)                1.0911         estimate D2E/DX2                !
 ! R50   R(38,41)                1.5487         estimate D2E/DX2                !
 ! R51   R(41,42)                1.0953         estimate D2E/DX2                !
 ! R52   R(41,43)                1.5603         estimate D2E/DX2                !
 ! R53   R(43,44)                1.5321         estimate D2E/DX2                !
 ! R54   R(43,48)                1.5252         estimate D2E/DX2                !
 ! R55   R(44,45)                1.0942         estimate D2E/DX2                !
 ! R56   R(44,46)                1.0967         estimate D2E/DX2                !
 ! R57   R(44,47)                1.0967         estimate D2E/DX2                !
 ! R58   R(48,49)                1.0934         estimate D2E/DX2                !
 ! R59   R(48,50)                1.0962         estimate D2E/DX2                !
 ! R60   R(48,51)                1.0977         estimate D2E/DX2                !
 ! R61   R(52,58)                1.4537         estimate D2E/DX2                !
 ! R62   R(52,59)                1.0882         estimate D2E/DX2                !
 ! R63   R(53,54)                1.0909         estimate D2E/DX2                !
 ! R64   R(53,55)                1.0923         estimate D2E/DX2                !
 ! R65   R(53,56)                1.0924         estimate D2E/DX2                !
 ! R66   R(58,60)                1.3801         estimate D2E/DX2                !
 ! R67   R(60,61)                1.2115         estimate D2E/DX2                !
 ! R68   R(60,62)                1.203          estimate D2E/DX2                !
 ! A1    A(10,1,21)            110.8136         estimate D2E/DX2                !
 ! A2    A(10,1,22)            109.2455         estimate D2E/DX2                !
 ! A3    A(10,1,26)            110.637          estimate D2E/DX2                !
 ! A4    A(21,1,22)            112.35           estimate D2E/DX2                !
 ! A5    A(21,1,26)            110.9134         estimate D2E/DX2                !
 ! A6    A(22,1,26)            102.6081         estimate D2E/DX2                !
 ! A7    A(3,2,4)              106.8802         estimate D2E/DX2                !
 ! A8    A(3,2,5)              109.7492         estimate D2E/DX2                !
 ! A9    A(3,2,21)             107.658          estimate D2E/DX2                !
 ! A10   A(4,2,5)              110.6878         estimate D2E/DX2                !
 ! A11   A(4,2,21)             108.9761         estimate D2E/DX2                !
 ! A12   A(5,2,21)             112.679          estimate D2E/DX2                !
 ! A13   A(2,5,6)              111.1485         estimate D2E/DX2                !
 ! A14   A(2,5,7)              108.7384         estimate D2E/DX2                !
 ! A15   A(2,5,12)             110.8512         estimate D2E/DX2                !
 ! A16   A(6,5,7)              118.6109         estimate D2E/DX2                !
 ! A17   A(6,5,12)             117.255          estimate D2E/DX2                !
 ! A18   A(7,5,12)              88.2092         estimate D2E/DX2                !
 ! A19   A(5,7,8)              117.1096         estimate D2E/DX2                !
 ! A20   A(5,7,9)              113.6501         estimate D2E/DX2                !
 ! A21   A(5,7,10)              86.131          estimate D2E/DX2                !
 ! A22   A(8,7,9)              108.3055         estimate D2E/DX2                !
 ! A23   A(8,7,10)             117.9302         estimate D2E/DX2                !
 ! A24   A(9,7,10)             112.5285         estimate D2E/DX2                !
 ! A25   A(1,10,7)             108.7855         estimate D2E/DX2                !
 ! A26   A(1,10,11)            109.827          estimate D2E/DX2                !
 ! A27   A(1,10,12)            111.6856         estimate D2E/DX2                !
 ! A28   A(7,10,11)            119.4616         estimate D2E/DX2                !
 ! A29   A(7,10,12)             88.1069         estimate D2E/DX2                !
 ! A30   A(11,10,12)           117.3213         estimate D2E/DX2                !
 ! A31   A(5,12,10)             85.3417         estimate D2E/DX2                !
 ! A32   A(5,12,13)            112.1322         estimate D2E/DX2                !
 ! A33   A(5,12,17)            118.7406         estimate D2E/DX2                !
 ! A34   A(10,12,13)           111.1743         estimate D2E/DX2                !
 ! A35   A(10,12,17)           119.5281         estimate D2E/DX2                !
 ! A36   A(13,12,17)           108.4152         estimate D2E/DX2                !
 ! A37   A(12,13,14)           113.1767         estimate D2E/DX2                !
 ! A38   A(12,13,15)           110.1567         estimate D2E/DX2                !
 ! A39   A(12,13,16)           110.2979         estimate D2E/DX2                !
 ! A40   A(14,13,15)           107.5586         estimate D2E/DX2                !
 ! A41   A(14,13,16)           107.6501         estimate D2E/DX2                !
 ! A42   A(15,13,16)           107.8084         estimate D2E/DX2                !
 ! A43   A(12,17,18)           113.8523         estimate D2E/DX2                !
 ! A44   A(12,17,19)           110.4627         estimate D2E/DX2                !
 ! A45   A(12,17,20)           110.0914         estimate D2E/DX2                !
 ! A46   A(18,17,19)           107.1684         estimate D2E/DX2                !
 ! A47   A(18,17,20)           107.1453         estimate D2E/DX2                !
 ! A48   A(19,17,20)           107.8835         estimate D2E/DX2                !
 ! A49   A(17,18,49)           124.4228         estimate D2E/DX2                !
 ! A50   A(1,21,2)             114.8881         estimate D2E/DX2                !
 ! A51   A(1,21,27)            110.8772         estimate D2E/DX2                !
 ! A52   A(1,21,28)            107.6282         estimate D2E/DX2                !
 ! A53   A(2,21,27)            104.7527         estimate D2E/DX2                !
 ! A54   A(2,21,28)            110.4295         estimate D2E/DX2                !
 ! A55   A(27,21,28)           108.0983         estimate D2E/DX2                !
 ! A56   A(1,22,23)            111.1776         estimate D2E/DX2                !
 ! A57   A(1,22,24)            109.0147         estimate D2E/DX2                !
 ! A58   A(1,22,25)            108.8098         estimate D2E/DX2                !
 ! A59   A(23,22,24)           109.8731         estimate D2E/DX2                !
 ! A60   A(23,22,25)           108.4833         estimate D2E/DX2                !
 ! A61   A(24,22,25)           109.4561         estimate D2E/DX2                !
 ! A62   A(1,26,59)            110.3005         estimate D2E/DX2                !
 ! A63   A(21,27,29)           117.224          estimate D2E/DX2                !
 ! A64   A(21,28,57)           153.8013         estimate D2E/DX2                !
 ! A65   A(21,28,59)           128.7358         estimate D2E/DX2                !
 ! A66   A(57,28,59)            62.0361         estimate D2E/DX2                !
 ! A67   A(27,29,30)           118.8156         estimate D2E/DX2                !
 ! A68   A(27,29,31)           112.7957         estimate D2E/DX2                !
 ! A69   A(30,29,31)           128.3845         estimate D2E/DX2                !
 ! A70   A(41,32,52)           110.8854         estimate D2E/DX2                !
 ! A71   A(41,32,53)           109.0973         estimate D2E/DX2                !
 ! A72   A(41,32,57)           110.9065         estimate D2E/DX2                !
 ! A73   A(52,32,53)           112.7891         estimate D2E/DX2                !
 ! A74   A(52,32,57)           110.7286         estimate D2E/DX2                !
 ! A75   A(53,32,57)           102.1317         estimate D2E/DX2                !
 ! A76   A(34,33,35)           106.5151         estimate D2E/DX2                !
 ! A77   A(34,33,36)           109.3176         estimate D2E/DX2                !
 ! A78   A(34,33,52)           108.1436         estimate D2E/DX2                !
 ! A79   A(35,33,36)           110.9833         estimate D2E/DX2                !
 ! A80   A(35,33,52)           109.0353         estimate D2E/DX2                !
 ! A81   A(36,33,52)           112.6235         estimate D2E/DX2                !
 ! A82   A(33,36,37)           111.2143         estimate D2E/DX2                !
 ! A83   A(33,36,38)           108.7182         estimate D2E/DX2                !
 ! A84   A(33,36,43)           110.9465         estimate D2E/DX2                !
 ! A85   A(37,36,38)           118.5458         estimate D2E/DX2                !
 ! A86   A(37,36,43)           117.1783         estimate D2E/DX2                !
 ! A87   A(38,36,43)            88.1996         estimate D2E/DX2                !
 ! A88   A(36,38,39)           117.0558         estimate D2E/DX2                !
 ! A89   A(36,38,40)           113.7172         estimate D2E/DX2                !
 ! A90   A(36,38,41)            86.1136         estimate D2E/DX2                !
 ! A91   A(39,38,40)           108.3542         estimate D2E/DX2                !
 ! A92   A(39,38,41)           117.8419         estimate D2E/DX2                !
 ! A93   A(40,38,41)           112.5609         estimate D2E/DX2                !
 ! A94   A(32,41,38)           108.6704         estimate D2E/DX2                !
 ! A95   A(32,41,42)           109.8121         estimate D2E/DX2                !
 ! A96   A(32,41,43)           111.7652         estimate D2E/DX2                !
 ! A97   A(38,41,42)           119.4635         estimate D2E/DX2                !
 ! A98   A(38,41,43)            88.123          estimate D2E/DX2                !
 ! A99   A(42,41,43)           117.3565         estimate D2E/DX2                !
 ! A100  A(36,43,41)            85.3418         estimate D2E/DX2                !
 ! A101  A(36,43,44)           112.1474         estimate D2E/DX2                !
 ! A102  A(36,43,48)           118.7058         estimate D2E/DX2                !
 ! A103  A(41,43,44)           111.1687         estimate D2E/DX2                !
 ! A104  A(41,43,48)           119.4694         estimate D2E/DX2                !
 ! A105  A(44,43,48)           108.4821         estimate D2E/DX2                !
 ! A106  A(43,44,45)           113.1879         estimate D2E/DX2                !
 ! A107  A(43,44,46)           110.141          estimate D2E/DX2                !
 ! A108  A(43,44,47)           110.3066         estimate D2E/DX2                !
 ! A109  A(45,44,46)           107.5542         estimate D2E/DX2                !
 ! A110  A(45,44,47)           107.6547         estimate D2E/DX2                !
 ! A111  A(46,44,47)           107.8033         estimate D2E/DX2                !
 ! A112  A(43,48,49)           113.7693         estimate D2E/DX2                !
 ! A113  A(43,48,50)           110.4488         estimate D2E/DX2                !
 ! A114  A(43,48,51)           110.1037         estimate D2E/DX2                !
 ! A115  A(49,48,50)           107.3976         estimate D2E/DX2                !
 ! A116  A(49,48,51)           107.015          estimate D2E/DX2                !
 ! A117  A(50,48,51)           107.873          estimate D2E/DX2                !
 ! A118  A(18,49,48)           120.4194         estimate D2E/DX2                !
 ! A119  A(32,52,33)           114.9706         estimate D2E/DX2                !
 ! A120  A(32,52,58)           106.5574         estimate D2E/DX2                !
 ! A121  A(32,52,59)           107.0349         estimate D2E/DX2                !
 ! A122  A(33,52,58)           109.6707         estimate D2E/DX2                !
 ! A123  A(33,52,59)           110.5659         estimate D2E/DX2                !
 ! A124  A(58,52,59)           107.7296         estimate D2E/DX2                !
 ! A125  A(32,53,54)           110.9159         estimate D2E/DX2                !
 ! A126  A(32,53,55)           108.9151         estimate D2E/DX2                !
 ! A127  A(32,53,56)           108.5731         estimate D2E/DX2                !
 ! A128  A(54,53,55)           108.9633         estimate D2E/DX2                !
 ! A129  A(54,53,56)           109.8982         estimate D2E/DX2                !
 ! A130  A(55,53,56)           109.5547         estimate D2E/DX2                !
 ! A131  A(28,57,32)           115.3281         estimate D2E/DX2                !
 ! A132  A(52,58,60)           115.3853         estimate D2E/DX2                !
 ! A133  A(26,59,28)            62.2189         estimate D2E/DX2                !
 ! A134  A(26,59,52)           145.2655         estimate D2E/DX2                !
 ! A135  A(28,59,52)           133.1181         estimate D2E/DX2                !
 ! A136  A(58,60,61)           118.3718         estimate D2E/DX2                !
 ! A137  A(58,60,62)           113.0138         estimate D2E/DX2                !
 ! A138  A(61,60,62)           128.6121         estimate D2E/DX2                !
 ! D1    D(21,1,10,7)           39.7756         estimate D2E/DX2                !
 ! D2    D(21,1,10,11)         172.2215         estimate D2E/DX2                !
 ! D3    D(21,1,10,12)         -55.8317         estimate D2E/DX2                !
 ! D4    D(22,1,10,7)          -84.53           estimate D2E/DX2                !
 ! D5    D(22,1,10,11)          47.9159         estimate D2E/DX2                !
 ! D6    D(22,1,10,12)         179.8627         estimate D2E/DX2                !
 ! D7    D(26,1,10,7)          163.2268         estimate D2E/DX2                !
 ! D8    D(26,1,10,11)         -64.3274         estimate D2E/DX2                !
 ! D9    D(26,1,10,12)          67.6195         estimate D2E/DX2                !
 ! D10   D(10,1,21,2)           15.3942         estimate D2E/DX2                !
 ! D11   D(10,1,21,27)        -103.1208         estimate D2E/DX2                !
 ! D12   D(10,1,21,28)         138.8413         estimate D2E/DX2                !
 ! D13   D(22,1,21,2)          137.912          estimate D2E/DX2                !
 ! D14   D(22,1,21,27)          19.397          estimate D2E/DX2                !
 ! D15   D(22,1,21,28)         -98.6408         estimate D2E/DX2                !
 ! D16   D(26,1,21,2)         -107.8977         estimate D2E/DX2                !
 ! D17   D(26,1,21,27)         133.5873         estimate D2E/DX2                !
 ! D18   D(26,1,21,28)          15.5494         estimate D2E/DX2                !
 ! D19   D(10,1,22,23)        -178.0481         estimate D2E/DX2                !
 ! D20   D(10,1,22,24)          60.6793         estimate D2E/DX2                !
 ! D21   D(10,1,22,25)         -58.6328         estimate D2E/DX2                !
 ! D22   D(21,1,22,23)          58.5524         estimate D2E/DX2                !
 ! D23   D(21,1,22,24)         -62.7202         estimate D2E/DX2                !
 ! D24   D(21,1,22,25)         177.9677         estimate D2E/DX2                !
 ! D25   D(26,1,22,23)         -60.6208         estimate D2E/DX2                !
 ! D26   D(26,1,22,24)         178.1066         estimate D2E/DX2                !
 ! D27   D(26,1,22,25)          58.7945         estimate D2E/DX2                !
 ! D28   D(10,1,26,59)        -165.4143         estimate D2E/DX2                !
 ! D29   D(21,1,26,59)         -42.0208         estimate D2E/DX2                !
 ! D30   D(22,1,26,59)          78.1522         estimate D2E/DX2                !
 ! D31   D(3,2,5,6)            -50.8601         estimate D2E/DX2                !
 ! D32   D(3,2,5,7)             81.4703         estimate D2E/DX2                !
 ! D33   D(3,2,5,12)           176.8581         estimate D2E/DX2                !
 ! D34   D(4,2,5,6)             66.8733         estimate D2E/DX2                !
 ! D35   D(4,2,5,7)           -160.7963         estimate D2E/DX2                !
 ! D36   D(4,2,5,12)           -65.4085         estimate D2E/DX2                !
 ! D37   D(21,2,5,6)          -170.8156         estimate D2E/DX2                !
 ! D38   D(21,2,5,7)           -38.4852         estimate D2E/DX2                !
 ! D39   D(21,2,5,12)           56.9026         estimate D2E/DX2                !
 ! D40   D(3,2,21,1)          -137.2854         estimate D2E/DX2                !
 ! D41   D(3,2,21,27)          -15.3875         estimate D2E/DX2                !
 ! D42   D(3,2,21,28)          100.7729         estimate D2E/DX2                !
 ! D43   D(4,2,21,1)           107.1389         estimate D2E/DX2                !
 ! D44   D(4,2,21,27)         -130.9632         estimate D2E/DX2                !
 ! D45   D(4,2,21,28)          -14.8028         estimate D2E/DX2                !
 ! D46   D(5,2,21,1)           -16.1306         estimate D2E/DX2                !
 ! D47   D(5,2,21,27)          105.7674         estimate D2E/DX2                !
 ! D48   D(5,2,21,28)         -138.0723         estimate D2E/DX2                !
 ! D49   D(2,5,7,8)            -34.1833         estimate D2E/DX2                !
 ! D50   D(2,5,7,9)           -161.7291         estimate D2E/DX2                !
 ! D51   D(2,5,7,10)            85.3406         estimate D2E/DX2                !
 ! D52   D(6,5,7,8)             94.0605         estimate D2E/DX2                !
 ! D53   D(6,5,7,9)            -33.4853         estimate D2E/DX2                !
 ! D54   D(6,5,7,10)          -146.4157         estimate D2E/DX2                !
 ! D55   D(12,5,7,8)          -145.6182         estimate D2E/DX2                !
 ! D56   D(12,5,7,9)            86.8361         estimate D2E/DX2                !
 ! D57   D(12,5,7,10)          -26.0943         estimate D2E/DX2                !
 ! D58   D(2,5,12,10)          -83.4764         estimate D2E/DX2                !
 ! D59   D(2,5,12,13)          165.5405         estimate D2E/DX2                !
 ! D60   D(2,5,12,17)           37.8071         estimate D2E/DX2                !
 ! D61   D(6,5,12,10)          147.4366         estimate D2E/DX2                !
 ! D62   D(6,5,12,13)           36.4536         estimate D2E/DX2                !
 ! D63   D(6,5,12,17)          -91.2798         estimate D2E/DX2                !
 ! D64   D(7,5,12,10)           25.915          estimate D2E/DX2                !
 ! D65   D(7,5,12,13)          -85.068          estimate D2E/DX2                !
 ! D66   D(7,5,12,17)          147.1986         estimate D2E/DX2                !
 ! D67   D(5,7,10,1)           -86.2193         estimate D2E/DX2                !
 ! D68   D(5,7,10,11)          146.651          estimate D2E/DX2                !
 ! D69   D(5,7,10,12)           26.0695         estimate D2E/DX2                !
 ! D70   D(8,7,10,1)            32.5378         estimate D2E/DX2                !
 ! D71   D(8,7,10,11)          -94.5919         estimate D2E/DX2                !
 ! D72   D(8,7,10,12)          144.8265         estimate D2E/DX2                !
 ! D73   D(9,7,10,1)           159.7497         estimate D2E/DX2                !
 ! D74   D(9,7,10,11)           32.62           estimate D2E/DX2                !
 ! D75   D(9,7,10,12)          -87.9616         estimate D2E/DX2                !
 ! D76   D(1,10,12,5)           83.5959         estimate D2E/DX2                !
 ! D77   D(1,10,12,13)        -164.4541         estimate D2E/DX2                !
 ! D78   D(1,10,12,17)         -36.9549         estimate D2E/DX2                !
 ! D79   D(7,10,12,5)          -25.8915         estimate D2E/DX2                !
 ! D80   D(7,10,12,13)          86.0585         estimate D2E/DX2                !
 ! D81   D(7,10,12,17)        -146.4423         estimate D2E/DX2                !
 ! D82   D(11,10,12,5)        -148.3591         estimate D2E/DX2                !
 ! D83   D(11,10,12,13)        -36.4091         estimate D2E/DX2                !
 ! D84   D(11,10,12,17)         91.0901         estimate D2E/DX2                !
 ! D85   D(5,12,13,14)          46.6153         estimate D2E/DX2                !
 ! D86   D(5,12,13,15)         -73.8307         estimate D2E/DX2                !
 ! D87   D(5,12,13,16)         167.2796         estimate D2E/DX2                !
 ! D88   D(10,12,13,14)        -47.0268         estimate D2E/DX2                !
 ! D89   D(10,12,13,15)       -167.4727         estimate D2E/DX2                !
 ! D90   D(10,12,13,16)         73.6375         estimate D2E/DX2                !
 ! D91   D(17,12,13,14)        179.6565         estimate D2E/DX2                !
 ! D92   D(17,12,13,15)         59.2106         estimate D2E/DX2                !
 ! D93   D(17,12,13,16)        -59.6792         estimate D2E/DX2                !
 ! D94   D(5,12,17,18)         -50.4489         estimate D2E/DX2                !
 ! D95   D(5,12,17,19)        -171.0771         estimate D2E/DX2                !
 ! D96   D(5,12,17,20)          69.8783         estimate D2E/DX2                !
 ! D97   D(10,12,17,18)         51.3325         estimate D2E/DX2                !
 ! D98   D(10,12,17,19)        -69.2957         estimate D2E/DX2                !
 ! D99   D(10,12,17,20)        171.6597         estimate D2E/DX2                !
 ! D100  D(13,12,17,18)       -179.9031         estimate D2E/DX2                !
 ! D101  D(13,12,17,19)         59.4687         estimate D2E/DX2                !
 ! D102  D(13,12,17,20)        -59.5759         estimate D2E/DX2                !
 ! D103  D(12,17,18,49)       -130.6855         estimate D2E/DX2                !
 ! D104  D(19,17,18,49)         -8.2283         estimate D2E/DX2                !
 ! D105  D(20,17,18,49)        107.3449         estimate D2E/DX2                !
 ! D106  D(17,18,49,48)        -72.0594         estimate D2E/DX2                !
 ! D107  D(1,21,27,29)         -96.1086         estimate D2E/DX2                !
 ! D108  D(2,21,27,29)         139.4052         estimate D2E/DX2                !
 ! D109  D(28,21,27,29)         21.6431         estimate D2E/DX2                !
 ! D110  D(1,21,28,57)         -82.1295         estimate D2E/DX2                !
 ! D111  D(1,21,28,59)          23.4572         estimate D2E/DX2                !
 ! D112  D(2,21,28,57)          43.9978         estimate D2E/DX2                !
 ! D113  D(2,21,28,59)         149.5846         estimate D2E/DX2                !
 ! D114  D(27,21,28,57)        158.053          estimate D2E/DX2                !
 ! D115  D(27,21,28,59)        -96.3602         estimate D2E/DX2                !
 ! D116  D(1,26,59,28)          36.3842         estimate D2E/DX2                !
 ! D117  D(1,26,59,52)         162.9715         estimate D2E/DX2                !
 ! D118  D(21,27,29,30)         -3.8192         estimate D2E/DX2                !
 ! D119  D(21,27,29,31)        176.8633         estimate D2E/DX2                !
 ! D120  D(21,28,57,32)        150.499          estimate D2E/DX2                !
 ! D121  D(59,28,57,32)         28.7842         estimate D2E/DX2                !
 ! D122  D(21,28,59,26)        -36.5691         estimate D2E/DX2                !
 ! D123  D(21,28,59,52)       -177.7578         estimate D2E/DX2                !
 ! D124  D(57,28,59,26)        114.6499         estimate D2E/DX2                !
 ! D125  D(57,28,59,52)        -26.5388         estimate D2E/DX2                !
 ! D126  D(27,29,30,31)       -179.1973         estimate D2E/DX2                !
 ! D127  D(52,32,41,38)         40.0558         estimate D2E/DX2                !
 ! D128  D(52,32,41,42)        172.4005         estimate D2E/DX2                !
 ! D129  D(52,32,41,43)        -55.5502         estimate D2E/DX2                !
 ! D130  D(53,32,41,38)        -84.7527         estimate D2E/DX2                !
 ! D131  D(53,32,41,42)         47.5919         estimate D2E/DX2                !
 ! D132  D(53,32,41,43)        179.6412         estimate D2E/DX2                !
 ! D133  D(57,32,41,38)        163.5113         estimate D2E/DX2                !
 ! D134  D(57,32,41,42)        -64.144          estimate D2E/DX2                !
 ! D135  D(57,32,41,43)         67.9053         estimate D2E/DX2                !
 ! D136  D(41,32,52,33)         14.9797         estimate D2E/DX2                !
 ! D137  D(41,32,52,58)       -106.7448         estimate D2E/DX2                !
 ! D138  D(41,32,52,59)        138.2077         estimate D2E/DX2                !
 ! D139  D(53,32,52,33)        137.6732         estimate D2E/DX2                !
 ! D140  D(53,32,52,58)         15.9487         estimate D2E/DX2                !
 ! D141  D(53,32,52,59)        -99.0988         estimate D2E/DX2                !
 ! D142  D(57,32,52,33)       -108.578          estimate D2E/DX2                !
 ! D143  D(57,32,52,58)        129.6975         estimate D2E/DX2                !
 ! D144  D(57,32,52,59)         14.6501         estimate D2E/DX2                !
 ! D145  D(41,32,53,54)        177.4638         estimate D2E/DX2                !
 ! D146  D(41,32,53,55)         57.5493         estimate D2E/DX2                !
 ! D147  D(41,32,53,56)        -61.6859         estimate D2E/DX2                !
 ! D148  D(52,32,53,54)         53.7757         estimate D2E/DX2                !
 ! D149  D(52,32,53,55)        -66.1387         estimate D2E/DX2                !
 ! D150  D(52,32,53,56)        174.6261         estimate D2E/DX2                !
 ! D151  D(57,32,53,54)        -65.1054         estimate D2E/DX2                !
 ! D152  D(57,32,53,55)        174.9802         estimate D2E/DX2                !
 ! D153  D(57,32,53,56)         55.745          estimate D2E/DX2                !
 ! D154  D(41,32,57,28)       -158.1591         estimate D2E/DX2                !
 ! D155  D(52,32,57,28)        -34.6136         estimate D2E/DX2                !
 ! D156  D(53,32,57,28)         85.715          estimate D2E/DX2                !
 ! D157  D(34,33,36,37)        -50.7286         estimate D2E/DX2                !
 ! D158  D(34,33,36,38)         81.5509         estimate D2E/DX2                !
 ! D159  D(34,33,36,43)        176.9553         estimate D2E/DX2                !
 ! D160  D(35,33,36,37)         66.4693         estimate D2E/DX2                !
 ! D161  D(35,33,36,38)       -161.2512         estimate D2E/DX2                !
 ! D162  D(35,33,36,43)        -65.8468         estimate D2E/DX2                !
 ! D163  D(52,33,36,37)       -170.965          estimate D2E/DX2                !
 ! D164  D(52,33,36,38)        -38.6855         estimate D2E/DX2                !
 ! D165  D(52,33,36,43)         56.7189         estimate D2E/DX2                !
 ! D166  D(34,33,52,32)       -136.6476         estimate D2E/DX2                !
 ! D167  D(34,33,52,58)        -16.6269         estimate D2E/DX2                !
 ! D168  D(34,33,52,59)        102.028          estimate D2E/DX2                !
 ! D169  D(35,33,52,32)        107.9163         estimate D2E/DX2                !
 ! D170  D(35,33,52,58)       -132.0631         estimate D2E/DX2                !
 ! D171  D(35,33,52,59)        -13.4081         estimate D2E/DX2                !
 ! D172  D(36,33,52,32)        -15.7373         estimate D2E/DX2                !
 ! D173  D(36,33,52,58)        104.2833         estimate D2E/DX2                !
 ! D174  D(36,33,52,59)       -137.0617         estimate D2E/DX2                !
 ! D175  D(33,36,38,39)        -33.9749         estimate D2E/DX2                !
 ! D176  D(33,36,38,40)       -161.6073         estimate D2E/DX2                !
 ! D177  D(33,36,38,41)         85.4271         estimate D2E/DX2                !
 ! D178  D(37,36,38,39)         94.2874         estimate D2E/DX2                !
 ! D179  D(37,36,38,40)        -33.3449         estimate D2E/DX2                !
 ! D180  D(37,36,38,41)       -146.3105         estimate D2E/DX2                !
 ! D181  D(43,36,38,39)       -145.5054         estimate D2E/DX2                !
 ! D182  D(43,36,38,40)         86.8623         estimate D2E/DX2                !
 ! D183  D(43,36,38,41)        -26.1033         estimate D2E/DX2                !
 ! D184  D(33,36,43,41)        -83.4536         estimate D2E/DX2                !
 ! D185  D(33,36,43,44)        165.5684         estimate D2E/DX2                !
 ! D186  D(33,36,43,48)         37.7535         estimate D2E/DX2                !
 ! D187  D(37,36,43,41)        147.3414         estimate D2E/DX2                !
 ! D188  D(37,36,43,44)         36.3634         estimate D2E/DX2                !
 ! D189  D(37,36,43,48)        -91.4515         estimate D2E/DX2                !
 ! D190  D(38,36,43,41)         25.9221         estimate D2E/DX2                !
 ! D191  D(38,36,43,44)        -85.0559         estimate D2E/DX2                !
 ! D192  D(38,36,43,48)        147.1292         estimate D2E/DX2                !
 ! D193  D(36,38,41,32)        -86.2883         estimate D2E/DX2                !
 ! D194  D(36,38,41,42)        146.7128         estimate D2E/DX2                !
 ! D195  D(36,38,41,43)         26.0787         estimate D2E/DX2                !
 ! D196  D(39,38,41,32)         32.3782         estimate D2E/DX2                !
 ! D197  D(39,38,41,42)        -94.6207         estimate D2E/DX2                !
 ! D198  D(39,38,41,43)        144.7452         estimate D2E/DX2                !
 ! D199  D(40,38,41,32)        159.6115         estimate D2E/DX2                !
 ! D200  D(40,38,41,42)         32.6126         estimate D2E/DX2                !
 ! D201  D(40,38,41,43)        -88.0215         estimate D2E/DX2                !
 ! D202  D(32,41,43,36)         83.4673         estimate D2E/DX2                !
 ! D203  D(32,41,43,44)       -164.5666         estimate D2E/DX2                !
 ! D204  D(32,41,43,48)        -37.0287         estimate D2E/DX2                !
 ! D205  D(38,41,43,36)        -25.9105         estimate D2E/DX2                !
 ! D206  D(38,41,43,44)         86.0555         estimate D2E/DX2                !
 ! D207  D(38,41,43,48)       -146.4065         estimate D2E/DX2                !
 ! D208  D(42,41,43,36)       -148.4            estimate D2E/DX2                !
 ! D209  D(42,41,43,44)        -36.434          estimate D2E/DX2                !
 ! D210  D(42,41,43,48)         91.104          estimate D2E/DX2                !
 ! D211  D(36,43,44,45)         46.5642         estimate D2E/DX2                !
 ! D212  D(36,43,44,46)        -73.8726         estimate D2E/DX2                !
 ! D213  D(36,43,44,47)        167.2483         estimate D2E/DX2                !
 ! D214  D(41,43,44,45)        -47.0819         estimate D2E/DX2                !
 ! D215  D(41,43,44,46)       -167.5186         estimate D2E/DX2                !
 ! D216  D(41,43,44,47)         73.6023         estimate D2E/DX2                !
 ! D217  D(48,43,44,45)        179.6288         estimate D2E/DX2                !
 ! D218  D(48,43,44,46)         59.192          estimate D2E/DX2                !
 ! D219  D(48,43,44,47)        -59.6871         estimate D2E/DX2                !
 ! D220  D(36,43,48,49)        -50.1448         estimate D2E/DX2                !
 ! D221  D(36,43,48,50)       -171.0022         estimate D2E/DX2                !
 ! D222  D(36,43,48,51)         69.9671         estimate D2E/DX2                !
 ! D223  D(41,43,48,49)         51.573          estimate D2E/DX2                !
 ! D224  D(41,43,48,50)        -69.2844         estimate D2E/DX2                !
 ! D225  D(41,43,48,51)        171.6848         estimate D2E/DX2                !
 ! D226  D(44,43,48,49)       -179.656          estimate D2E/DX2                !
 ! D227  D(44,43,48,50)         59.4866         estimate D2E/DX2                !
 ! D228  D(44,43,48,51)        -59.5442         estimate D2E/DX2                !
 ! D229  D(43,48,49,18)       -139.7882         estimate D2E/DX2                !
 ! D230  D(50,48,49,18)        -17.2372         estimate D2E/DX2                !
 ! D231  D(51,48,49,18)         98.372          estimate D2E/DX2                !
 ! D232  D(32,52,58,60)       -155.0086         estimate D2E/DX2                !
 ! D233  D(33,52,58,60)         79.9626         estimate D2E/DX2                !
 ! D234  D(59,52,58,60)        -40.4315         estimate D2E/DX2                !
 ! D235  D(32,52,59,26)        -88.0884         estimate D2E/DX2                !
 ! D236  D(32,52,59,28)         15.2019         estimate D2E/DX2                !
 ! D237  D(33,52,59,26)         37.8234         estimate D2E/DX2                !
 ! D238  D(33,52,59,28)        141.1136         estimate D2E/DX2                !
 ! D239  D(58,52,59,26)        157.652          estimate D2E/DX2                !
 ! D240  D(58,52,59,28)        -99.0578         estimate D2E/DX2                !
 ! D241  D(52,58,60,61)         -0.6693         estimate D2E/DX2                !
 ! D242  D(52,58,60,62)        179.8352         estimate D2E/DX2                !
 ! D243  D(58,60,61,62)       -179.4057         estimate D2E/DX2                !
 --------------------------------------------------------------------------------
 Trust Radius=3.00D-01 FncErr=1.00D-07 GrdErr=1.00D-07 EigMax=2.50D+02 EigMin=1.00D-04
 Number of steps in this run=    372 maximum allowed number of steps=    372.
 GradGradGradGradGradGradGradGradGradGradGradGradGradGradGradGradGradGrad

 Stoichiometry    C20H32N2O8(3)
 Framework group  C1[X(C20H32N2O8)]
 Deg. of freedom   180
 Full point group                 C1      NOp   1
 Largest Abelian subgroup         C1      NOp   1
 Largest concise Abelian subgroup C1      NOp   1
                         Standard orientation:                         
 ---------------------------------------------------------------------
 Center     Atomic      Atomic             Coordinates (Angstroms)
 Number     Number       Type             X           Y           Z
 ---------------------------------------------------------------------
      1          6           0       -2.162848    0.110259   -0.857077
      2          6           0       -2.874876   -0.363631    1.633570
      3          1           0       -3.313628    0.314766    2.372056
      4          1           0       -2.220829   -1.049645    2.181220
      5          6           0       -3.983853   -1.132506    0.915418
      6          1           0       -4.672799   -1.593828    1.631738
      7          6           0       -4.567910   -0.234955   -0.201860
      8          1           0       -4.609309    0.841681   -0.006484
      9          1           0       -5.548901   -0.557261   -0.554205
     10          6           0       -3.414533   -0.767712   -1.088000
     11          1           0       -3.579413   -0.904346   -2.161984
     12          6           0       -3.392040   -2.049421   -0.198030
     13          6           0       -4.407036   -3.084806   -0.693114
     14          1           0       -5.392504   -2.656892   -0.900298
     15          1           0       -4.539801   -3.872923    0.057830
     16          1           0       -4.049158   -3.557423   -1.615619
     17          6           0       -2.067458   -2.759914    0.063817
     18          1           0       -1.274683   -2.098616    0.424830
     19          1           0       -1.699884   -3.235224   -0.852761
     20          1           0       -2.203350   -3.544575    0.819266
     21          6           0       -2.015946    0.486658    0.666982
     22          6           0       -2.241648    1.366393   -1.771798
     23          1           0       -1.354171    1.993028   -1.658906
     24          1           0       -3.135808    1.938924   -1.514042
     25          1           0       -2.305539    1.040886   -2.812166
     26          8           0       -1.038634   -0.522503   -1.314647
     27          8           0       -2.439006    1.861086    0.905756
     28          1           0       -0.961132    0.407510    0.926056
     29          7           0       -1.454040    2.830583    0.930947
     30          8           0       -0.296066    2.489555    0.826011
     31          8           0       -1.895583    3.939491    1.073184
     32          6           0        2.148359   -0.225093    1.115347
     33          6           0        2.641833   -0.318939   -1.469634
     34          1           0        3.141678    0.414689   -2.110736
     35          1           0        1.866713   -0.790100   -2.081794
     36          6           0        3.663065   -1.350532   -0.990121
     37          1           0        4.237170   -1.759732   -1.828993
     38          6           0        4.433734   -0.762737    0.216838
     39          1           0        4.619015    0.316541    0.211754
     40          1           0        5.375658   -1.272060    0.426301
     41          6           0        3.266053   -1.292057    1.085585
     42          1           0        3.468359   -1.646215    2.102097
     43          6           0        3.006856   -2.371033   -0.011316
     44          6           0        3.885474   -3.606567    0.209424
     45          1           0        4.933188   -3.360466    0.406986
     46          1           0        3.858760   -4.252138   -0.676718
     47          1           0        3.514663   -4.190109    1.060700
     48          6           0        1.579983   -2.835073   -0.285013
     49          1           0        0.876734   -2.016758   -0.461972
     50          1           0        1.198030   -3.418339    0.560921
     51          1           0        1.556213   -3.477167   -1.175046
     52          6           0        1.969719    0.440844   -0.301244
     53          6           0        2.463564    0.812431    2.234684
     54          1           0        1.715019    1.605736    2.252354
     55          1           0        3.444051    1.253790    2.042465
     56          1           0        2.478225    0.293587    3.195932
     57          8           0        0.967532   -0.766337    1.548865
     58          8           0        2.527527    1.779651   -0.202945
     59          1           0        0.899927    0.539467   -0.474528
     60          7           0        2.021144    2.698884   -1.099250
     61          8           0        1.180465    2.329522   -1.889580
     62          8           0        2.509367    3.791694   -0.978503
 ---------------------------------------------------------------------
 Rotational constants (GHZ):           0.2123352           0.1339775           0.0993486
 Standard basis: 6-31++G(d,p) (6D, 7F)
 There are   762 symmetry adapted cartesian basis functions of A   symmetry.
 There are   762 symmetry adapted basis functions of A   symmetry.
   762 basis functions,  1216 primitive gaussians,   762 cartesian basis functions
   116 alpha electrons      114 beta electrons
       nuclear repulsion energy      3501.7093929116 Hartrees.
 NAtoms=   62 NActive=   62 NUniq=   62 SFac= 1.00D+00 NAtFMM=   60 NAOKFM=T Big=T
 Integral buffers will be    131072 words long.
 Raffenetti 2 integral format.
 Two-electron integral symmetry is turned on.
 Nuclear repulsion after empirical dispersion term =     3501.6405348136 Hartrees.
 One-electron integrals computed using PRISM.
 NBasis=   762 RedAO= T EigKep=  1.71D-06  NBF=   762
 NBsUse=   760 1.00D-06 EigRej=  8.09D-07 NBFU=   760
 ExpMin= 3.60D-02 ExpMax= 5.48D+03 ExpMxC= 8.25D+02 IAcc=3 IRadAn=         7 AccDes= 0.00D+00
 Harris functional with IExCor= 4639 and IRadAn=       7 diagonalized for initial guess.
 HarFok:  IExCor= 4639 AccDes= 0.00D+00 IRadAn=         7 IDoV= 1 UseB2=F ITyADJ=14
 ICtDFT=  3500011 ScaDFX=  1.000000  1.000000  1.000000  1.000000
 FoFCou: FMM=F IPFlag=           0 FMFlag=      100000 FMFlg1=        2001
         NFxFlg=           0 DoJE=T BraDBF=F KetDBF=T FulRan=T
         wScrn=  0.000000 ICntrl=       500 IOpCl=  0 I1Cent=   200000004 NGrid=           0
         NMat0=    1 NMatS0=      1 NMatT0=    0 NMatD0=    1 NMtDS0=    0 NMtDT0=    0
 Petite list used in FoFCou.
 Initial guess <Sx>= 0.0000 <Sy>= 0.0000 <Sz>= 1.0000 <S**2>= 2.0000 S= 1.0000
 Gradient too large for Newton-Raphson -- use scaled steepest descent instead.
     Accept linear search using points  3 and  4.
 Gradient too large for Newton-Raphson -- use scaled steepest descent instead.
     Accept linear search using points  3 and  4.
 Gradient too large for Newton-Raphson -- use scaled steepest descent instead.
     Accept linear search using points  2 and  3.
 Gradient too large for Newton-Raphson -- use scaled steepest descent instead.
     Accept linear search using points  1 and  2.
 Gradient too large for Newton-Raphson -- use scaled steepest descent instead.
     Minimum is close to point  3 DX=  1.84D-02 DF= -5.56D-06 DXR=  1.81D-02 DFR=  2.99D-04 which will be used.
 Gradient too large for Newton-Raphson -- use scaled steepest descent instead.
     Accept linear search using points  1 and  2.
 Gradient too large for Newton-Raphson -- use scaled steepest descent instead.
 Restarting incremental Fock formation.
     Minimum is close to point  3 DX=  1.04D-01 DF= -3.36D-05 DXR=  7.39D-02 DFR=  5.45D-03 which will be used.
 Gradient too large for Newton-Raphson -- use scaled steepest descent instead.
     Accept linear search using points  1 and  2.
 Gradient too large for Newton-Raphson -- use scaled steepest descent instead.
     Accept linear search using points  2 and  3.
 Gradient too large for Newton-Raphson -- use scaled steepest descent instead.
     Accept linear search using points  1 and  2.
 Gradient too large for Newton-Raphson -- use scaled steepest descent instead.
     Minimum is close to point  3 DX=  1.32D-01 DF= -2.42D-06 DXR=  6.81D-02 DFR=  4.67D-03 which will be used.
 Gradient too large for Newton-Raphson -- use scaled steepest descent instead.
     Accept linear search using points  1 and  2.
 Gradient too large for Newton-Raphson -- use scaled steepest descent instead.
     Accept linear search using points  2 and  3.
 Gradient too large for Newton-Raphson -- use scaled steepest descent instead.
     Accept linear search using points  1 and  2.
 Gradient too large for Newton-Raphson -- use scaled steepest descent instead.
 Restarting incremental Fock formation.
     Accept linear search using points  2 and  3.
 Gradient too large for Newton-Raphson -- use scaled steepest descent instead.
     Accept linear search using points  1 and  2.
 Gradient too large for Newton-Raphson -- use scaled steepest descent instead.
     Accept linear search using points  2 and  3.
 Gradient too large for Newton-Raphson -- use scaled steepest descent instead.
     Accept linear search using points  1 and  2.
 Gradient too large for Newton-Raphson -- use scaled steepest descent instead.
     Accept linear search using points  2 and  3.
 Gradient too large for Newton-Raphson -- use scaled steepest descent instead.
     Accept linear search using points  1 and  2.
 Gradient too large for Newton-Raphson -- use scaled steepest descent instead.
     Accept linear search using points  2 and  3.
     Minimum is close to point  3 DX= -1.14D-01 DF= -2.35D-06 DXR=  6.38D-02 DFR=  4.09D-03 which will be used.
 Gradient too large for Newton-Raphson -- use scaled steepest descent instead.
     Accept linear search using points  1 and  2.
 Gradient too large for Newton-Raphson -- use scaled steepest descent instead.
 Restarting incremental Fock formation.
     Minimum is close to point  3 DX=  6.43D-02 DF= -7.02D-07 DXR=  3.27D-02 DFR=  1.08D-03 which will be used.
 Gradient too large for Newton-Raphson -- use scaled steepest descent instead.
     Accept linear search using points  1 and  2.
 Gradient too large for Newton-Raphson -- use scaled steepest descent instead.
     Accept linear search using points  2 and  3.
 Gradient too large for Newton-Raphson -- use scaled steepest descent instead.
     Accept linear search using points  1 and  2.
 Gradient too large for Newton-Raphson -- use scaled steepest descent instead.
     Accept linear search using points  2 and  3.
     Minimum is close to point  3 DX= -1.68D-01 DF= -5.47D-06 DXR=  9.68D-02 DFR=  8.62D-03 which will be used.
 Gradient too large for Newton-Raphson -- use scaled steepest descent instead.
     Accept linear search using points  1 and  2.
 Gradient too large for Newton-Raphson -- use scaled steepest descent instead.
     Minimum is close to point  3 DX=  1.03D-01 DF= -1.86D-06 DXR=  5.14D-02 DFR=  2.65D-03 which will be used.
 Gradient too large for Newton-Raphson -- use scaled steepest descent instead.
     Accept linear search using points  1 and  2.
 Gradient too large for Newton-Raphson -- use scaled steepest descent instead.
     Accept linear search using points  2 and  3.
 Gradient too large for Newton-Raphson -- use scaled steepest descent instead.
 Restarting incremental Fock formation.
     Accept linear search using points  1 and  2.
 Gradient too large for Newton-Raphson -- use scaled steepest descent instead.
     Accept linear search using points  2 and  3.
 Gradient too large for Newton-Raphson -- use scaled steepest descent instead.
     Accept linear search using points  1 and  2.
 Gradient too large for Newton-Raphson -- use scaled steepest descent instead.
     Minimum is close to point  3 DX=  9.74D-04 DF= -1.62D-10 DXR=  5.12D-04 DFR=  2.60D-07 which will be used.
 Gradient too large for Newton-Raphson -- use scaled steepest descent instead.
     Minimum is close to point  3 DX= -9.25D-04 DF= -2.08D-09 DXR=  1.85D-03 DFR=  3.44D-06 which will be used.
 Gradient too large for Newton-Raphson -- use scaled steepest descent instead.
     Accept linear search using points  2 and  3.
     Minimum is close to point  3 DX= -6.93D-02 DF= -6.97D-07 DXR=  3.79D-02 DFR=  1.21D-03 which will be used.
 Gradient too large for Newton-Raphson -- use scaled steepest descent instead.
     Minimum is close to point  3 DX= -6.72D-03 DF= -1.08D-07 DXR=  1.36D-02 DFR=  1.86D-04 which will be used.
 Gradient too large for Newton-Raphson -- use scaled steepest descent instead.
     Accept linear search using points  2 and  3.
 Gradient too large for Newton-Raphson -- use scaled steepest descent instead.
     Accept linear search using points  1 and  2.
 Restarting incremental Fock formation.
 Gradient too large for Newton-Raphson -- use scaled steepest descent instead.
     Minimum is close to point  3 DX=  1.67D-04 DF= -2.27D-12 DXR=  8.77D-05 DFR=  4.51D-09 which will be used.
 Gradient too large for Newton-Raphson -- use scaled steepest descent instead.
     Minimum is close to point  3 DX= -5.78D-03 DF= -6.57D-08 DXR=  1.17D-02 DFR=  1.37D-04 which will be used.
 Gradient too large for Newton-Raphson -- use scaled steepest descent instead.
     Accept linear search using points  2 and  3.
 Gradient too large for Newton-Raphson -- use scaled steepest descent instead.
     Accept linear search using points  1 and  2.
 Gradient too large for Newton-Raphson -- use scaled steepest descent instead.
     Minimum is close to point  3 DX=  8.29D-02 DF= -7.94D-07 DXR=  4.40D-02 DFR=  1.94D-03 which will be used.
 Gradient too large for Newton-Raphson -- use scaled steepest descent instead.
     Accept linear search using points  1 and  2.
 Gradient too large for Newton-Raphson -- use scaled steepest descent instead.
     Accept linear search using points  2 and  3.
 Gradient too large for Newton-Raphson -- use scaled steepest descent instead.
     Accept linear search using points  1 and  2.
 Restarting incremental Fock formation.
 LinEq1:  Iter=  0 NonCon=     1 RMS=6.15D-05 Max=1.34D-02 NDo=     1
 AX will form     1 AO Fock derivatives at one time.
 LinEq1:  Iter=  1 NonCon=     1 RMS=5.02D-05 Max=6.86D-03 NDo=     1
 LinEq1:  Iter=  2 NonCon=     1 RMS=8.53D-06 Max=6.92D-04 NDo=     1
 LinEq1:  Iter=  3 NonCon=     1 RMS=2.68D-06 Max=2.10D-04 NDo=     1
 LinEq1:  Iter=  4 NonCon=     1 RMS=2.37D-06 Max=2.93D-04 NDo=     1
 LinEq1:  Iter=  5 NonCon=     1 RMS=1.50D-06 Max=1.73D-04 NDo=     1
 LinEq1:  Iter=  6 NonCon=     1 RMS=1.28D-06 Max=1.85D-04 NDo=     1
 LinEq1:  Iter=  7 NonCon=     1 RMS=8.26D-07 Max=6.32D-05 NDo=     1
 LinEq1:  Iter=  8 NonCon=     1 RMS=5.20D-07 Max=3.81D-05 NDo=     1
 LinEq1:  Iter=  9 NonCon=     1 RMS=2.68D-07 Max=1.50D-05 NDo=     1
 LinEq1:  Iter= 10 NonCon=     1 RMS=1.49D-07 Max=1.05D-05 NDo=     1
 LinEq1:  Iter= 11 NonCon=     1 RMS=8.06D-08 Max=4.62D-06 NDo=     1
 LinEq1:  Iter= 12 NonCon=     1 RMS=4.34D-08 Max=3.24D-06 NDo=     1
 LinEq1:  Iter= 13 NonCon=     1 RMS=2.35D-08 Max=1.59D-06 NDo=     1
 LinEq1:  Iter= 14 NonCon=     1 RMS=1.25D-08 Max=7.62D-07 NDo=     1
 LinEq1:  Iter= 15 NonCon=     1 RMS=6.20D-09 Max=4.21D-07 NDo=     1
 LinEq1:  Iter= 16 NonCon=     0 RMS=2.82D-09 Max=2.59D-07 NDo=     1
 Linear equations converged to 3.852D-08 3.852D-07 after    16 iterations.
     Accept linear search using points  1 and  2.
 Gradient too large for Newton-Raphson -- use scaled steepest descent instead.
     Accept linear search using points  1 and  2.
     Minimum is close to point  2 DX= -3.63D-02 DF= -3.17D-07 DXR=  4.21D-02 DFR=  1.43D-03 which will be used.
 LinEq1:  Iter=  0 NonCon=     1 RMS=2.56D-05 Max=2.79D-03 NDo=     1
 LinEq1:  Iter=  1 NonCon=     1 RMS=2.59D-05 Max=4.13D-03 NDo=     1
 LinEq1:  Iter=  2 NonCon=     1 RMS=1.95D-05 Max=2.10D-03 NDo=     1
 LinEq1:  Iter=  3 NonCon=     1 RMS=1.40D-05 Max=1.34D-03 NDo=     1
 LinEq1:  Iter=  4 NonCon=     1 RMS=5.28D-06 Max=3.05D-04 NDo=     1
 LinEq1:  Iter=  5 NonCon=     1 RMS=2.81D-06 Max=1.71D-04 NDo=     1
 LinEq1:  Iter=  6 NonCon=     1 RMS=1.95D-06 Max=1.18D-04 NDo=     1
 LinEq1:  Iter=  7 NonCon=     1 RMS=9.07D-07 Max=6.21D-05 NDo=     1
 LinEq1:  Iter=  8 NonCon=     1 RMS=6.97D-07 Max=4.88D-05 NDo=     1
 LinEq1:  Iter=  9 NonCon=     1 RMS=4.44D-07 Max=3.12D-05 NDo=     1
 LinEq1:  Iter= 10 NonCon=     1 RMS=3.09D-07 Max=3.72D-05 NDo=     1
 LinEq1:  Iter= 11 NonCon=     1 RMS=2.13D-07 Max=2.72D-05 NDo=     1
 LinEq1:  Iter= 12 NonCon=     1 RMS=1.16D-07 Max=1.25D-05 NDo=     1
 LinEq1:  Iter= 13 NonCon=     1 RMS=7.80D-08 Max=8.20D-06 NDo=     1
 LinEq1:  Iter= 14 NonCon=     1 RMS=3.92D-08 Max=2.84D-06 NDo=     1
 LinEq1:  Iter= 15 NonCon=     1 RMS=2.61D-08 Max=1.69D-06 NDo=     1
 LinEq1:  Iter= 16 NonCon=     1 RMS=1.48D-08 Max=1.08D-06 NDo=     1
 LinEq1:  Iter= 17 NonCon=     1 RMS=9.47D-09 Max=9.67D-07 NDo=     1
 LinEq1:  Iter= 18 NonCon=     1 RMS=6.16D-09 Max=4.76D-07 NDo=     1
 LinEq1:  Iter= 19 NonCon=     0 RMS=2.99D-09 Max=2.48D-07 NDo=     1
 Linear equations converged to 3.852D-08 3.852D-07 after    19 iterations.
     Accept linear search using points  1 and  2.
     Minimum is close to point  2 DX= -7.51D-03 DF= -1.10D-08 DXR=  7.57D-03 DFR=  5.76D-05 which will be used.
 LinEq1:  Iter=  0 NonCon=     1 RMS=1.81D-06 Max=8.42D-05 NDo=     1
 LinEq1:  Iter=  1 NonCon=     1 RMS=1.03D-06 Max=5.77D-05 NDo=     1
 LinEq1:  Iter=  2 NonCon=     1 RMS=4.25D-07 Max=5.02D-05 NDo=     1
 LinEq1:  Iter=  3 NonCon=     1 RMS=4.44D-07 Max=6.52D-05 NDo=     1
 LinEq1:  Iter=  4 NonCon=     1 RMS=3.23D-07 Max=3.85D-05 NDo=     1
 LinEq1:  Iter=  5 NonCon=     1 RMS=2.13D-07 Max=2.23D-05 NDo=     1
 LinEq1:  Iter=  6 NonCon=     1 RMS=9.50D-08 Max=7.51D-06 NDo=     1
 LinEq1:  Iter=  7 NonCon=     1 RMS=6.55D-08 Max=4.20D-06 NDo=     1
 LinEq1:  Iter=  8 NonCon=     1 RMS=3.69D-08 Max=1.85D-06 NDo=     1
 LinEq1:  Iter=  9 NonCon=     1 RMS=2.10D-08 Max=1.08D-06 NDo=     1
 LinEq1:  Iter= 10 NonCon=     1 RMS=1.30D-08 Max=8.26D-07 NDo=     1
 LinEq1:  Iter= 11 NonCon=     1 RMS=7.61D-09 Max=7.00D-07 NDo=     1
 LinEq1:  Iter= 12 NonCon=     1 RMS=5.94D-09 Max=6.87D-07 NDo=     1
 LinEq1:  Iter= 13 NonCon=     1 RMS=4.72D-09 Max=5.72D-07 NDo=     1
 LinEq1:  Iter= 14 NonCon=     1 RMS=3.39D-09 Max=3.11D-07 NDo=     1
 LinEq1:  Iter= 15 NonCon=     1 RMS=1.89D-09 Max=1.11D-07 NDo=     1
 LinEq1:  Iter= 16 NonCon=     0 RMS=1.09D-09 Max=7.04D-08 NDo=     1
 Linear equations converged to 9.380D-09 9.380D-08 after    16 iterations.
     Minimum is close to point  2 DX=  8.15D-04 DF=  0.00D+00 DXR=  8.14D-04 DFR=  0.00D+00 which will be used.
 SCF Done:  E(UwB97XD) =  -1491.90336380     a.u. after   53 cycles
            Convg  =    0.3246D-05                   178 Fock formations.
              S**2 =  2.0086                  -V/T =  2.0089
 <Sx>= 0.0000 <Sy>= 0.0000 <Sz>= 1.0000 <S**2>= 2.0086 S= 1.0029
 <L.S>= 0.000000000000E+00
 Annihilation of the first spin contaminant:
 S**2 before annihilation     2.0086,   after     2.0000

 **********************************************************************

            Population analysis using the SCF Density.

 **********************************************************************

 Orbital symmetries:
 Alpha Orbitals:
       Occupied  (A) (A) (A) (A) (A) (A) (A) (A) (A) (A) (A) (A)
                 (A) (A) (A) (A) (A) (A) (A) (A) (A) (A) (A) (A)
                 (A) (A) (A) (A) (A) (A) (A) (A) (A) (A) (A) (A)
                 (A) (A) (A) (A) (A) (A) (A) (A) (A) (A) (A) (A)
                 (A) (A) (A) (A) (A) (A) (A) (A) (A) (A) (A) (A)
                 (A) (A) (A) (A) (A) (A) (A) (A) (A) (A) (A) (A)
                 (A) (A) (A) (A) (A) (A) (A) (A) (A) (A) (A) (A)
                 (A) (A) (A) (A) (A) (A) (A) (A) (A) (A) (A) (A)
                 (A) (A) (A) (A) (A) (A) (A) (A) (A) (A) (A) (A)
                 (A) (A) (A) (A) (A) (A) (A) (A)
       Virtual   (A) (A) (A) (A) (A) (A) (A) (A) (A) (A) (A) (A)
                 (A) (A) (A) (A) (A) (A) (A) (A) (A) (A) (A) (A)
                 (A) (A) (A) (A) (A) (A) (A) (A) (A) (A) (A) (A)
                 (A) (A) (A) (A) (A) (A) (A) (A) (A) (A) (A) (A)
                 (A) (A) (A) (A) (A) (A) (A) (A) (A) (A) (A) (A)
                 (A) (A) (A) (A) (A) (A) (A) (A) (A) (A) (A) (A)
                 (A) (A) (A) (A) (A) (A) (A) (A) (A) (A) (A) (A)
                 (A) (A) (A) (A) (A) (A) (A) (A) (A) (A) (A) (A)
                 (A) (A) (A) (A) (A) (A) (A) (A) (A) (A) (A) (A)
                 (A) (A) (A) (A) (A) (A) (A) (A) (A) (A) (A) (A)
                 (A) (A) (A) (A) (A) (A) (A) (A) (A) (A) (A) (A)
                 (A) (A) (A) (A) (A) (A) (A) (A) (A) (A) (A) (A)
                 (A) (A) (A) (A) (A) (A) (A) (A) (A) (A) (A) (A)
                 (A) (A) (A) (A) (A) (A) (A) (A) (A) (A) (A) (A)
                 (A) (A) (A) (A) (A) (A) (A) (A) (A) (A) (A) (A)
                 (A) (A) (A) (A) (A) (A) (A) (A) (A) (A) (A) (A)
                 (A) (A) (A) (A) (A) (A) (A) (A) (A) (A) (A) (A)
                 (A) (A) (A) (A) (A) (A) (A) (A) (A) (A) (A) (A)
                 (A) (A) (A) (A) (A) (A) (A) (A) (A) (A) (A) (A)
                 (A) (A) (A) (A) (A) (A) (A) (A) (A) (A) (A) (A)
                 (A) (A) (A) (A) (A) (A) (A) (A) (A) (A) (A) (A)
                 (A) (A) (A) (A) (A) (A) (A) (A) (A) (A) (A) (A)
                 (A) (A) (A) (A) (A) (A) (A) (A) (A) (A) (A) (A)
                 (A) (A) (A) (A) (A) (A) (A) (A) (A) (A) (A) (A)
                 (A) (A) (A) (A) (A) (A) (A) (A) (A) (A) (A) (A)
                 (A) (A) (A) (A) (A) (A) (A) (A) (A) (A) (A) (A)
                 (A) (A) (A) (A) (A) (A) (A) (A) (A) (A) (A) (A)
                 (A) (A) (A) (A) (A) (A) (A) (A) (A) (A) (A) (A)
                 (A) (A) (A) (A) (A) (A) (A) (A) (A) (A) (A) (A)
                 (A) (A) (A) (A) (A) (A) (A) (A) (A) (A) (A) (A)
                 (A) (A) (A) (A) (A) (A) (A) (A) (A) (A) (A) (A)
                 (A) (A) (A) (A) (A) (A) (A) (A) (A) (A) (A) (A)
                 (A) (A) (A) (A) (A) (A) (A) (A) (A) (A) (A) (A)
                 (A) (A) (A) (A) (A) (A) (A) (A) (A) (A) (A) (A)
                 (A) (A) (A) (A) (A) (A) (A) (A) (A) (A) (A) (A)
                 (A) (A) (A) (A) (A) (A) (A) (A) (A) (A) (A) (A)
                 (A) (A) (A) (A) (A) (A) (A) (A) (A) (A) (A) (A)
                 (A) (A) (A) (A) (A) (A) (A) (A) (A) (A) (A) (A)
                 (A) (A) (A) (A) (A) (A) (A) (A) (A) (A) (A) (A)
                 (A) (A) (A) (A) (A) (A) (A) (A) (A) (A) (A) (A)
                 (A) (A) (A) (A) (A) (A) (A) (A) (A) (A) (A) (A)
                 (A) (A) (A) (A) (A) (A) (A) (A) (A) (A) (A) (A)
                 (A) (A) (A) (A) (A) (A) (A) (A) (A) (A) (A) (A)
                 (A) (A) (A) (A) (A) (A) (A) (A) (A) (A) (A) (A)
                 (A) (A) (A) (A) (A) (A) (A) (A) (A) (A) (A) (A)
                 (A) (A) (A) (A) (A) (A) (A) (A) (A) (A) (A) (A)
                 (A) (A) (A) (A) (A) (A) (A) (A) (A) (A) (A) (A)
                 (A) (A) (A) (A) (A) (A) (A) (A) (A) (A) (A) (A)
                 (A) (A) (A) (A) (A) (A) (A) (A) (A) (A) (A) (A)
                 (A) (A) (A) (A) (A) (A) (A) (A) (A) (A) (A) (A)
                 (A) (A) (A) (A) (A) (A) (A) (A) (A) (A) (A) (A)
                 (A) (A) (A) (A) (A) (A) (A) (A) (A) (A) (A) (A)
                 (A) (A) (A) (A) (A) (A) (A) (A) (A) (A) (A) (A)
                 (A) (A) (A) (A) (A) (A) (A) (A)
 Beta  Orbitals:
       Occupied  (A) (A) (A) (A) (A) (A) (A) (A) (A) (A) (A) (A)
                 (A) (A) (A) (A) (A) (A) (A) (A) (A) (A) (A) (A)
                 (A) (A) (A) (A) (A) (A) (A) (A) (A) (A) (A) (A)
                 (A) (A) (A) (A) (A) (A) (A) (A) (A) (A) (A) (A)
                 (A) (A) (A) (A) (A) (A) (A) (A) (A) (A) (A) (A)
                 (A) (A) (A) (A) (A) (A) (A) (A) (A) (A) (A) (A)
                 (A) (A) (A) (A) (A) (A) (A) (A) (A) (A) (A) (A)
                 (A) (A) (A) (A) (A) (A) (A) (A) (A) (A) (A) (A)
                 (A) (A) (A) (A) (A) (A) (A) (A) (A) (A) (A) (A)
                 (A) (A) (A) (A) (A) (A)
       Virtual   (A) (A) (A) (A) (A) (A) (A) (A) (A) (A) (A) (A)
                 (A) (A) (A) (A) (A) (A) (A) (A) (A) (A) (A) (A)
                 (A) (A) (A) (A) (A) (A) (A) (A) (A) (A) (A) (A)
                 (A) (A) (A) (A) (A) (A) (A) (A) (A) (A) (A) (A)
                 (A) (A) (A) (A) (A) (A) (A) (A) (A) (A) (A) (A)
                 (A) (A) (A) (A) (A) (A) (A) (A) (A) (A) (A) (A)
                 (A) (A) (A) (A) (A) (A) (A) (A) (A) (A) (A) (A)
                 (A) (A) (A) (A) (A) (A) (A) (A) (A) (A) (A) (A)
                 (A) (A) (A) (A) (A) (A) (A) (A) (A) (A) (A) (A)
                 (A) (A) (A) (A) (A) (A) (A) (A) (A) (A) (A) (A)
                 (A) (A) (A) (A) (A) (A) (A) (A) (A) (A) (A) (A)
                 (A) (A) (A) (A) (A) (A) (A) (A) (A) (A) (A) (A)
                 (A) (A) (A) (A) (A) (A) (A) (A) (A) (A) (A) (A)
                 (A) (A) (A) (A) (A) (A) (A) (A) (A) (A) (A) (A)
                 (A) (A) (A) (A) (A) (A) (A) (A) (A) (A) (A) (A)
                 (A) (A) (A) (A) (A) (A) (A) (A) (A) (A) (A) (A)
                 (A) (A) (A) (A) (A) (A) (A) (A) (A) (A) (A) (A)
                 (A) (A) (A) (A) (A) (A) (A) (A) (A) (A) (A) (A)
                 (A) (A) (A) (A) (A) (A) (A) (A) (A) (A) (A) (A)
                 (A) (A) (A) (A) (A) (A) (A) (A) (A) (A) (A) (A)
                 (A) (A) (A) (A) (A) (A) (A) (A) (A) (A) (A) (A)
                 (A) (A) (A) (A) (A) (A) (A) (A) (A) (A) (A) (A)
                 (A) (A) (A) (A) (A) (A) (A) (A) (A) (A) (A) (A)
                 (A) (A) (A) (A) (A) (A) (A) (A) (A) (A) (A) (A)
                 (A) (A) (A) (A) (A) (A) (A) (A) (A) (A) (A) (A)
                 (A) (A) (A) (A) (A) (A) (A) (A) (A) (A) (A) (A)
                 (A) (A) (A) (A) (A) (A) (A) (A) (A) (A) (A) (A)
                 (A) (A) (A) (A) (A) (A) (A) (A) (A) (A) (A) (A)
                 (A) (A) (A) (A) (A) (A) (A) (A) (A) (A) (A) (A)
                 (A) (A) (A) (A) (A) (A) (A) (A) (A) (A) (A) (A)
                 (A) (A) (A) (A) (A) (A) (A) (A) (A) (A) (A) (A)
                 (A) (A) (A) (A) (A) (A) (A) (A) (A) (A) (A) (A)
                 (A) (A) (A) (A) (A) (A) (A) (A) (A) (A) (A) (A)
                 (A) (A) (A) (A) (A) (A) (A) (A) (A) (A) (A) (A)
                 (A) (A) (A) (A) (A) (A) (A) (A) (A) (A) (A) (A)
                 (A) (A) (A) (A) (A) (A) (A) (A) (A) (A) (A) (A)
                 (A) (A) (A) (A) (A) (A) (A) (A) (A) (A) (A) (A)
                 (A) (A) (A) (A) (A) (A) (A) (A) (A) (A) (A) (A)
                 (A) (A) (A) (A) (A) (A) (A) (A) (A) (A) (A) (A)
                 (A) (A) (A) (A) (A) (A) (A) (A) (A) (A) (A) (A)
                 (A) (A) (A) (A) (A) (A) (A) (A) (A) (A) (A) (A)
                 (A) (A) (A) (A) (A) (A) (A) (A) (A) (A) (A) (A)
                 (A) (A) (A) (A) (A) (A) (A) (A) (A) (A) (A) (A)
                 (A) (A) (A) (A) (A) (A) (A) (A) (A) (A) (A) (A)
                 (A) (A) (A) (A) (A) (A) (A) (A) (A) (A) (A) (A)
                 (A) (A) (A) (A) (A) (A) (A) (A) (A) (A) (A) (A)
                 (A) (A) (A) (A) (A) (A) (A) (A) (A) (A) (A) (A)
                 (A) (A) (A) (A) (A) (A) (A) (A) (A) (A) (A) (A)
                 (A) (A) (A) (A) (A) (A) (A) (A) (A) (A) (A) (A)
                 (A) (A) (A) (A) (A) (A) (A) (A) (A) (A) (A) (A)
                 (A) (A) (A) (A) (A) (A) (A) (A) (A) (A) (A) (A)
                 (A) (A) (A) (A) (A) (A) (A) (A) (A) (A) (A) (A)
                 (A) (A) (A) (A) (A) (A) (A) (A) (A) (A) (A) (A)
                 (A) (A) (A) (A) (A) (A) (A) (A) (A) (A)
 The electronic state is 3-A.
 Alpha  occ. eigenvalues --  -19.37657 -19.36778 -19.34566 -19.34194 -19.33466
 Alpha  occ. eigenvalues --  -19.33204 -19.33069 -19.33062 -14.77050 -14.75991
 Alpha  occ. eigenvalues --  -10.38341 -10.38279 -10.37832 -10.37291 -10.32120
 Alpha  occ. eigenvalues --  -10.31936 -10.31813 -10.31687 -10.31666 -10.31516
 Alpha  occ. eigenvalues --  -10.31488 -10.31389 -10.31108 -10.30814 -10.30731
 Alpha  occ. eigenvalues --  -10.30423 -10.29696 -10.29466 -10.29150 -10.28801
 Alpha  occ. eigenvalues --   -1.40764  -1.39709  -1.21339  -1.20249  -1.19804
 Alpha  occ. eigenvalues --   -1.19029  -1.15538  -1.15301  -0.99659  -0.99306
 Alpha  occ. eigenvalues --   -0.90755  -0.90144  -0.87100  -0.86480  -0.85191
 Alpha  occ. eigenvalues --   -0.84994  -0.80956  -0.80466  -0.79414  -0.79072
 Alpha  occ. eigenvalues --   -0.76601  -0.76383  -0.72379  -0.71623  -0.71400
 Alpha  occ. eigenvalues --   -0.70958  -0.69419  -0.68554  -0.67988  -0.67449
 Alpha  occ. eigenvalues --   -0.66997  -0.66629  -0.64446  -0.63614  -0.61131
 Alpha  occ. eigenvalues --   -0.60694  -0.59954  -0.58974  -0.57051  -0.56699
 Alpha  occ. eigenvalues --   -0.56297  -0.56156  -0.55893  -0.55327  -0.55023
 Alpha  occ. eigenvalues --   -0.54753  -0.52461  -0.52370  -0.52083  -0.51235
 Alpha  occ. eigenvalues --   -0.50790  -0.50508  -0.49747  -0.49604  -0.48759
 Alpha  occ. eigenvalues --   -0.48428  -0.48204  -0.47762  -0.47275  -0.47069
 Alpha  occ. eigenvalues --   -0.46715  -0.46447  -0.46266  -0.45867  -0.45476
 Alpha  occ. eigenvalues --   -0.45257  -0.44764  -0.44486  -0.43969  -0.43403
 Alpha  occ. eigenvalues --   -0.43109  -0.42835  -0.42090  -0.41427  -0.40903
 Alpha  occ. eigenvalues --   -0.40632  -0.40515  -0.39919  -0.39816  -0.39271
 Alpha  occ. eigenvalues --   -0.38575  -0.38090  -0.37217  -0.36552  -0.36197
 Alpha  occ. eigenvalues --   -0.35951
 Alpha virt. eigenvalues --   -0.00278   0.00859   0.03535   0.04034   0.04654
 Alpha virt. eigenvalues --    0.04897   0.05447   0.05708   0.05746   0.06577
 Alpha virt. eigenvalues --    0.07112   0.07260   0.07460   0.07637   0.07999
 Alpha virt. eigenvalues --    0.08094   0.09111   0.09230   0.09567   0.09722
 Alpha virt. eigenvalues --    0.09968   0.10453   0.10677   0.10947   0.11260
 Alpha virt. eigenvalues --    0.11802   0.11984   0.12106   0.12774   0.12890
 Alpha virt. eigenvalues --    0.13290   0.13333   0.13963   0.14289   0.14374
 Alpha virt. eigenvalues --    0.14469   0.15078   0.15580   0.15647   0.15990
 Alpha virt. eigenvalues --    0.16075   0.16368   0.16437   0.16592   0.16776
 Alpha virt. eigenvalues --    0.16888   0.17149   0.17521   0.17596   0.17760
 Alpha virt. eigenvalues --    0.18061   0.18388   0.18595   0.18713   0.18833
 Alpha virt. eigenvalues --    0.19181   0.19475   0.19626   0.19737   0.19877
 Alpha virt. eigenvalues --    0.20183   0.20246   0.20420   0.20786   0.20903
 Alpha virt. eigenvalues --    0.21017   0.21325   0.21387   0.21532   0.21597
 Alpha virt. eigenvalues --    0.21830   0.21961   0.22041   0.22080   0.22367
 Alpha virt. eigenvalues --    0.22706   0.23017   0.23114   0.23259   0.23616
 Alpha virt. eigenvalues --    0.23877   0.24094   0.24229   0.24384   0.24573
 Alpha virt. eigenvalues --    0.24751   0.24859   0.25059   0.25318   0.25613
 Alpha virt. eigenvalues --    0.25978   0.26213   0.26321   0.26800   0.27246
 Alpha virt. eigenvalues --    0.27366   0.27481   0.27632   0.27857   0.27895
 Alpha virt. eigenvalues --    0.28185   0.28298   0.28808   0.28819   0.28970
 Alpha virt. eigenvalues --    0.29073   0.29265   0.29514   0.30161   0.30229
 Alpha virt. eigenvalues --    0.30345   0.30615   0.30998   0.31164   0.31358
 Alpha virt. eigenvalues --    0.31659   0.31820   0.32173   0.32506   0.32852
 Alpha virt. eigenvalues --    0.32995   0.33280   0.33822   0.33981   0.34382
 Alpha virt. eigenvalues --    0.34515   0.35181   0.35430   0.35560   0.35873
 Alpha virt. eigenvalues --    0.35997   0.36352   0.36716   0.37021   0.37119
 Alpha virt. eigenvalues --    0.37361   0.37423   0.37777   0.38076   0.38263
 Alpha virt. eigenvalues --    0.38385   0.38467   0.38823   0.39131   0.39662
 Alpha virt. eigenvalues --    0.39832   0.40001   0.40512   0.40620   0.40773
 Alpha virt. eigenvalues --    0.41194   0.41678   0.41845   0.42042   0.42234
 Alpha virt. eigenvalues --    0.42410   0.42662   0.42868   0.43179   0.43622
 Alpha virt. eigenvalues --    0.43784   0.44223   0.44272   0.44785   0.44862
 Alpha virt. eigenvalues --    0.45143   0.45503   0.45621   0.46247   0.46578
 Alpha virt. eigenvalues --    0.46923   0.47051   0.47220   0.47521   0.47863
 Alpha virt. eigenvalues --    0.48163   0.48703   0.48939   0.49181   0.49369
 Alpha virt. eigenvalues --    0.49665   0.49857   0.50310   0.50945   0.51414
 Alpha virt. eigenvalues --    0.51746   0.51935   0.52217   0.52884   0.53112
 Alpha virt. eigenvalues --    0.53338   0.53651   0.54363   0.55015   0.55551
 Alpha virt. eigenvalues --    0.55710   0.55847   0.56255   0.56973   0.57411
 Alpha virt. eigenvalues --    0.58122   0.58479   0.59087   0.59230   0.59422
 Alpha virt. eigenvalues --    0.59853   0.60224   0.61392   0.61968   0.62726
 Alpha virt. eigenvalues --    0.62909   0.64125   0.65487   0.66109   0.67324
 Alpha virt. eigenvalues --    0.68179   0.76928   0.78910   0.79498   0.79955
 Alpha virt. eigenvalues --    0.80937   0.81643   0.82470   0.82713   0.82926
 Alpha virt. eigenvalues --    0.83410   0.83702   0.84364   0.84752   0.85262
 Alpha virt. eigenvalues --    0.86109   0.86307   0.86815   0.87055   0.87823
 Alpha virt. eigenvalues --    0.88195   0.88703   0.89219   0.89497   0.90025
 Alpha virt. eigenvalues --    0.90429   0.90925   0.91534   0.92482   0.93043
 Alpha virt. eigenvalues --    0.93430   0.93750   0.94813   0.95806   0.96398
 Alpha virt. eigenvalues --    0.97065   0.97759   0.98478   0.98584   0.99777
 Alpha virt. eigenvalues --    0.99996   1.00419   1.01245   1.01692   1.02086
 Alpha virt. eigenvalues --    1.02996   1.03579   1.03837   1.04271   1.05108
 Alpha virt. eigenvalues --    1.05849   1.06479   1.06738   1.08723   1.09019
 Alpha virt. eigenvalues --    1.09578   1.10789   1.11230   1.11792   1.12599
 Alpha virt. eigenvalues --    1.12995   1.14494   1.14672   1.15575   1.16240
 Alpha virt. eigenvalues --    1.16416   1.16976   1.17168   1.17578   1.18197
 Alpha virt. eigenvalues --    1.18646   1.19230   1.19554   1.19844   1.20021
 Alpha virt. eigenvalues --    1.20533   1.21534   1.21807   1.22095   1.22456
 Alpha virt. eigenvalues --    1.23019   1.23687   1.24441   1.24661   1.25803
 Alpha virt. eigenvalues --    1.26544   1.27215   1.27446   1.28479   1.28758
 Alpha virt. eigenvalues --    1.28968   1.29521   1.30053   1.30703   1.31335
 Alpha virt. eigenvalues --    1.31800   1.31998   1.33095   1.33688   1.33848
 Alpha virt. eigenvalues --    1.34462   1.34858   1.35857   1.36568   1.36838
 Alpha virt. eigenvalues --    1.38108   1.38921   1.39279   1.39832   1.41283
 Alpha virt. eigenvalues --    1.41732   1.43027   1.43280   1.43888   1.44220
 Alpha virt. eigenvalues --    1.44882   1.45197   1.45647   1.46021   1.47584
 Alpha virt. eigenvalues --    1.48250   1.48492   1.49576   1.50028   1.51330
 Alpha virt. eigenvalues --    1.51950   1.52443   1.53162   1.53672   1.54249
 Alpha virt. eigenvalues --    1.55371   1.56428   1.57528   1.58204   1.59376
 Alpha virt. eigenvalues --    1.59987   1.61017   1.62086   1.62819   1.63332
 Alpha virt. eigenvalues --    1.64030   1.65729   1.66632   1.67529   1.67666
 Alpha virt. eigenvalues --    1.68636   1.69013   1.69201   1.70497   1.71047
 Alpha virt. eigenvalues --    1.72665   1.73053   1.73355   1.74558   1.75649
 Alpha virt. eigenvalues --    1.77326   1.77741   1.77774   1.78656   1.79476
 Alpha virt. eigenvalues --    1.80805   1.81786   1.82639   1.83041   1.84048
 Alpha virt. eigenvalues --    1.84557   1.84771   1.85725   1.86278   1.86966
 Alpha virt. eigenvalues --    1.87422   1.87927   1.88121   1.89062   1.89723
 Alpha virt. eigenvalues --    1.90370   1.91597   1.91811   1.91993   1.92934
 Alpha virt. eigenvalues --    1.93240   1.94173   1.94478   1.95550   1.96120
 Alpha virt. eigenvalues --    1.96287   1.96693   1.97307   1.97545   1.98113
 Alpha virt. eigenvalues --    1.98730   1.98881   1.99730   2.00204   2.00393
 Alpha virt. eigenvalues --    2.01427   2.01994   2.02903   2.03610   2.04314
 Alpha virt. eigenvalues --    2.04576   2.05370   2.06550   2.06989   2.07835
 Alpha virt. eigenvalues --    2.08465   2.09026   2.09258   2.10455   2.10627
 Alpha virt. eigenvalues --    2.11863   2.12892   2.13153   2.13659   2.13770
 Alpha virt. eigenvalues --    2.13957   2.14617   2.15065   2.15305   2.16144
 Alpha virt. eigenvalues --    2.16396   2.17775   2.18488   2.18810   2.19134
 Alpha virt. eigenvalues --    2.19946   2.20576   2.20645   2.21059   2.21589
 Alpha virt. eigenvalues --    2.21850   2.22300   2.22882   2.23775   2.24255
 Alpha virt. eigenvalues --    2.25774   2.25996   2.26835   2.27055   2.27467
 Alpha virt. eigenvalues --    2.27654   2.28490   2.29062   2.29823   2.30364
 Alpha virt. eigenvalues --    2.31131   2.31796   2.32011   2.32259   2.33443
 Alpha virt. eigenvalues --    2.34510   2.34965   2.35049   2.36141   2.36364
 Alpha virt. eigenvalues --    2.37361   2.37865   2.39899   2.40712   2.41773
 Alpha virt. eigenvalues --    2.42078   2.43257   2.43703   2.44516   2.45788
 Alpha virt. eigenvalues --    2.46331   2.46937   2.48767   2.49825   2.51331
 Alpha virt. eigenvalues --    2.51752   2.52118   2.52945   2.53932   2.54843
 Alpha virt. eigenvalues --    2.55273   2.56311   2.56605   2.57937   2.58884
 Alpha virt. eigenvalues --    2.59330   2.59633   2.60174   2.61389   2.62090
 Alpha virt. eigenvalues --    2.63600   2.63782   2.65020   2.65424   2.65964
 Alpha virt. eigenvalues --    2.66450   2.67740   2.67855   2.69381   2.70231
 Alpha virt. eigenvalues --    2.71392   2.72388   2.72913   2.73142   2.73885
 Alpha virt. eigenvalues --    2.74443   2.74826   2.75573   2.78338   2.78913
 Alpha virt. eigenvalues --    2.79464   2.79881   2.80571   2.81120   2.81875
 Alpha virt. eigenvalues --    2.82338   2.82989   2.83682   2.83767   2.83938
 Alpha virt. eigenvalues --    2.85017   2.86710   2.87420   2.88024   2.88351
 Alpha virt. eigenvalues --    2.88548   2.89340   2.89812   2.89903   2.90921
 Alpha virt. eigenvalues --    2.91316   2.92113   2.93213   2.94032   2.94809
 Alpha virt. eigenvalues --    2.94950   2.95369   2.96024   2.96747   2.97378
 Alpha virt. eigenvalues --    2.98148   2.98511   2.98886   3.00721   3.01179
 Alpha virt. eigenvalues --    3.01982   3.02356   3.03931   3.04831   3.05515
 Alpha virt. eigenvalues --    3.06104   3.07009   3.08036   3.09490   3.10190
 Alpha virt. eigenvalues --    3.11322   3.11579   3.12396   3.13701   3.14136
 Alpha virt. eigenvalues --    3.14891   3.15699   3.17367   3.18432   3.20241
 Alpha virt. eigenvalues --    3.21724   3.23062   3.23959   3.28233   3.32040
 Alpha virt. eigenvalues --    3.36396   3.38841   3.39882   3.41092   3.41356
 Alpha virt. eigenvalues --    3.42269   3.42546   3.43865   3.45266   3.45877
 Alpha virt. eigenvalues --    3.49202   3.49551   3.53090   3.53306   3.55664
 Alpha virt. eigenvalues --    3.55904   3.57190   3.57510   3.58666   3.59020
 Alpha virt. eigenvalues --    3.61123   3.61733   3.61885   3.62185   3.63245
 Alpha virt. eigenvalues --    3.63378   3.64097   3.65217   3.67845   3.68723
 Alpha virt. eigenvalues --    3.69194   3.70652   3.71720   3.72871   4.36148
 Alpha virt. eigenvalues --    4.45426   4.53547   4.54154   4.58532   4.59514
 Alpha virt. eigenvalues --    4.62709   4.63205   4.64808   4.68222   4.70801
 Alpha virt. eigenvalues --    4.72774   4.73263   4.74509   4.81126   4.82836
 Alpha virt. eigenvalues --    4.83602   4.86953   4.87902   4.91394   4.92162
 Alpha virt. eigenvalues --    4.93809   4.98361   4.99544   5.04250   5.06506
 Alpha virt. eigenvalues --    5.17887   5.21529   5.23632   5.26459
  Beta  occ. eigenvalues --  -19.37661 -19.36781 -19.34566 -19.34195 -19.33465
  Beta  occ. eigenvalues --  -19.33062 -19.31239 -19.31109 -14.77050 -14.75991
  Beta  occ. eigenvalues --  -10.38382 -10.38317 -10.37823 -10.37280 -10.32124
  Beta  occ. eigenvalues --  -10.31867 -10.31817 -10.31600 -10.31513 -10.31488
  Beta  occ. eigenvalues --  -10.31487 -10.31186 -10.31108 -10.30810 -10.30729
  Beta  occ. eigenvalues --  -10.30421 -10.29692 -10.29462 -10.29132 -10.28782
  Beta  occ. eigenvalues --   -1.40765  -1.39711  -1.21339  -1.20248  -1.19781
  Beta  occ. eigenvalues --   -1.18990  -1.10681  -1.10451  -0.99306  -0.98955
  Beta  occ. eigenvalues --   -0.90550  -0.89802  -0.86301  -0.85734  -0.84879
  Beta  occ. eigenvalues --   -0.84806  -0.80721  -0.80154  -0.79170  -0.78831
  Beta  occ. eigenvalues --   -0.76299  -0.76091  -0.72299  -0.71577  -0.71296
  Beta  occ. eigenvalues --   -0.70848  -0.69362  -0.68523  -0.67859  -0.67035
  Beta  occ. eigenvalues --   -0.66688  -0.66548  -0.64403  -0.63512  -0.60837
  Beta  occ. eigenvalues --   -0.60357  -0.58991  -0.58056  -0.56824  -0.56157
  Beta  occ. eigenvalues --   -0.55487  -0.55375  -0.54888  -0.54661  -0.53833
  Beta  occ. eigenvalues --   -0.53274  -0.52265  -0.51760  -0.51286  -0.50851
  Beta  occ. eigenvalues --   -0.49744  -0.49677  -0.49506  -0.49261  -0.48066
  Beta  occ. eigenvalues --   -0.48002  -0.47678  -0.47347  -0.46913  -0.46682
  Beta  occ. eigenvalues --   -0.46482  -0.46089  -0.45753  -0.45646  -0.45277
  Beta  occ. eigenvalues --   -0.45058  -0.44311  -0.44215  -0.43869  -0.43176
  Beta  occ. eigenvalues --   -0.42655  -0.41842  -0.41212  -0.40473  -0.40291
  Beta  occ. eigenvalues --   -0.39930  -0.39792  -0.38988  -0.38712  -0.38204
  Beta  occ. eigenvalues --   -0.37334  -0.37003  -0.35767  -0.34583
  Beta virt. eigenvalues --   -0.07671  -0.07491  -0.00265   0.00860   0.03555
  Beta virt. eigenvalues --    0.04049   0.04693   0.04979   0.05474   0.05746
  Beta virt. eigenvalues --    0.05804   0.06636   0.07128   0.07313   0.07496
  Beta virt. eigenvalues --    0.07675   0.08025   0.08133   0.09148   0.09301
  Beta virt. eigenvalues --    0.09583   0.09753   0.09997   0.10494   0.10714
  Beta virt. eigenvalues --    0.11031   0.11308   0.11857   0.12022   0.12143
  Beta virt. eigenvalues --    0.12830   0.12968   0.13334   0.13441   0.14025
  Beta virt. eigenvalues --    0.14330   0.14431   0.14508   0.15173   0.15633
  Beta virt. eigenvalues --    0.15749   0.16086   0.16136   0.16444   0.16493
  Beta virt. eigenvalues --    0.16629   0.16828   0.16928   0.17210   0.17550
  Beta virt. eigenvalues --    0.17679   0.17823   0.18105   0.18458   0.18616
  Beta virt. eigenvalues --    0.18758   0.18890   0.19252   0.19506   0.19662
  Beta virt. eigenvalues --    0.19800   0.19951   0.20221   0.20316   0.20456
  Beta virt. eigenvalues --    0.20817   0.20960   0.21071   0.21388   0.21442
  Beta virt. eigenvalues --    0.21567   0.21681   0.21873   0.22015   0.22106
  Beta virt. eigenvalues --    0.22169   0.22426   0.22791   0.23115   0.23173
  Beta virt. eigenvalues --    0.23297   0.23673   0.23961   0.24127   0.24262
  Beta virt. eigenvalues --    0.24436   0.24635   0.24846   0.24935   0.25109
  Beta virt. eigenvalues --    0.25394   0.25680   0.26029   0.26300   0.26474
  Beta virt. eigenvalues --    0.26855   0.27325   0.27464   0.27541   0.27696
  Beta virt. eigenvalues --    0.27938   0.28014   0.28273   0.28353   0.28854
  Beta virt. eigenvalues --    0.28880   0.29037   0.29250   0.29381   0.29696
  Beta virt. eigenvalues --    0.30274   0.30381   0.30461   0.30722   0.31056
  Beta virt. eigenvalues --    0.31238   0.31430   0.31738   0.31889   0.32248
  Beta virt. eigenvalues --    0.32554   0.32993   0.33062   0.33372   0.33900
  Beta virt. eigenvalues --    0.34089   0.34438   0.34604   0.35265   0.35517
  Beta virt. eigenvalues --    0.35661   0.35969   0.36114   0.36483   0.36845
  Beta virt. eigenvalues --    0.37170   0.37239   0.37472   0.37488   0.38006
  Beta virt. eigenvalues --    0.38188   0.38433   0.38476   0.38588   0.38950
  Beta virt. eigenvalues --    0.39179   0.39763   0.39934   0.40121   0.40611
  Beta virt. eigenvalues --    0.40773   0.40835   0.41304   0.41775   0.41998
  Beta virt. eigenvalues --    0.42215   0.42353   0.42474   0.42836   0.42965
  Beta virt. eigenvalues --    0.43211   0.43665   0.43870   0.44284   0.44441
  Beta virt. eigenvalues --    0.44839   0.45062   0.45199   0.45579   0.45688
  Beta virt. eigenvalues --    0.46343   0.46683   0.47032   0.47176   0.47310
  Beta virt. eigenvalues --    0.47579   0.47902   0.48239   0.48774   0.48992
  Beta virt. eigenvalues --    0.49276   0.49462   0.49747   0.50009   0.50424
  Beta virt. eigenvalues --    0.50977   0.51491   0.51847   0.51979   0.52333
  Beta virt. eigenvalues --    0.52967   0.53224   0.53359   0.53718   0.54467
  Beta virt. eigenvalues --    0.55156   0.55686   0.55832   0.56056   0.56310
  Beta virt. eigenvalues --    0.57046   0.57509   0.58251   0.58554   0.59216
  Beta virt. eigenvalues --    0.59428   0.59535   0.60109   0.60582   0.61747
  Beta virt. eigenvalues --    0.62144   0.63004   0.63117   0.64294   0.65640
  Beta virt. eigenvalues --    0.66281   0.67514   0.68249   0.77094   0.79030
  Beta virt. eigenvalues --    0.79614   0.80022   0.81087   0.81743   0.82547
  Beta virt. eigenvalues --    0.82935   0.83129   0.83539   0.83888   0.84494
  Beta virt. eigenvalues --    0.84870   0.85362   0.86288   0.86452   0.87018
  Beta virt. eigenvalues --    0.87175   0.87887   0.88348   0.88791   0.89292
  Beta virt. eigenvalues --    0.89587   0.90148   0.90560   0.90993   0.91631
  Beta virt. eigenvalues --    0.92600   0.93177   0.93539   0.93836   0.94865
  Beta virt. eigenvalues --    0.95897   0.96494   0.97240   0.97912   0.98566
  Beta virt. eigenvalues --    0.98730   0.99884   1.00055   1.00519   1.01315
  Beta virt. eigenvalues --    1.01777   1.02178   1.03059   1.03667   1.03923
  Beta virt. eigenvalues --    1.04446   1.05278   1.05923   1.06588   1.06877
  Beta virt. eigenvalues --    1.08786   1.09107   1.09703   1.10875   1.11312
  Beta virt. eigenvalues --    1.11856   1.12672   1.13075   1.14538   1.14768
  Beta virt. eigenvalues --    1.15668   1.16297   1.16467   1.17035   1.17301
  Beta virt. eigenvalues --    1.17644   1.18286   1.18777   1.19382   1.19841
  Beta virt. eigenvalues --    1.19931   1.20079   1.20595   1.21637   1.21863
  Beta virt. eigenvalues --    1.22224   1.22595   1.23092   1.23819   1.24626
  Beta virt. eigenvalues --    1.24749   1.25939   1.26626   1.27336   1.27632
  Beta virt. eigenvalues --    1.28597   1.28862   1.29076   1.29602   1.30132
  Beta virt. eigenvalues --    1.30788   1.31453   1.31917   1.32151   1.33241
  Beta virt. eigenvalues --    1.33905   1.33986   1.34836   1.35192   1.35980
  Beta virt. eigenvalues --    1.36652   1.37246   1.38449   1.39227   1.39379
  Beta virt. eigenvalues --    1.39986   1.41564   1.42043   1.43374   1.43623
  Beta virt. eigenvalues --    1.44050   1.44555   1.45274   1.45417   1.46167
  Beta virt. eigenvalues --    1.46295   1.47745   1.48500   1.48688   1.49797
  Beta virt. eigenvalues --    1.50259   1.51861   1.52347   1.52706   1.53408
  Beta virt. eigenvalues --    1.53971   1.54555   1.55860   1.56824   1.57810
  Beta virt. eigenvalues --    1.58591   1.59695   1.60323   1.61290   1.62474
  Beta virt. eigenvalues --    1.63481   1.63665   1.64507   1.66588   1.67170
  Beta virt. eigenvalues --    1.67758   1.68084   1.69409   1.69576   1.69865
  Beta virt. eigenvalues --    1.70871   1.72011   1.73001   1.73555   1.73815
  Beta virt. eigenvalues --    1.74768   1.76073   1.77492   1.77885   1.78223
  Beta virt. eigenvalues --    1.79342   1.79792   1.81129   1.82089   1.83079
  Beta virt. eigenvalues --    1.83382   1.84263   1.85117   1.85223   1.86037
  Beta virt. eigenvalues --    1.86554   1.87190   1.87676   1.88218   1.88294
  Beta virt. eigenvalues --    1.89477   1.89995   1.90514   1.91781   1.92156
  Beta virt. eigenvalues --    1.92266   1.93194   1.93491   1.94594   1.94745
  Beta virt. eigenvalues --    1.96206   1.96379   1.96641   1.97026   1.97729
  Beta virt. eigenvalues --    1.98481   1.98599   1.99137   1.99169   2.00224
  Beta virt. eigenvalues --    2.00494   2.00677   2.01658   2.02504   2.03102
  Beta virt. eigenvalues --    2.04034   2.04709   2.05025   2.05590   2.06689
  Beta virt. eigenvalues --    2.07177   2.08080   2.08726   2.10005   2.10542
  Beta virt. eigenvalues --    2.11103   2.11280   2.12349   2.13132   2.13380
  Beta virt. eigenvalues --    2.13729   2.13854   2.14170   2.14880   2.15293
  Beta virt. eigenvalues --    2.15701   2.16379   2.16601   2.18094   2.18577
  Beta virt. eigenvalues --    2.18935   2.19296   2.20075   2.20752   2.20841
  Beta virt. eigenvalues --    2.21270   2.21740   2.22053   2.22470   2.23043
  Beta virt. eigenvalues --    2.24017   2.24441   2.25880   2.26121   2.26965
  Beta virt. eigenvalues --    2.27237   2.27624   2.27947   2.28677   2.29232
  Beta virt. eigenvalues --    2.30059   2.30560   2.31486   2.31952   2.32101
  Beta virt. eigenvalues --    2.32390   2.33665   2.34717   2.35124   2.35206
  Beta virt. eigenvalues --    2.36402   2.36796   2.37541   2.38330   2.40006
  Beta virt. eigenvalues --    2.41180   2.41991   2.42761   2.43648   2.44109
  Beta virt. eigenvalues --    2.44730   2.46129   2.46582   2.47174   2.49178
  Beta virt. eigenvalues --    2.50179   2.51449   2.51926   2.52212   2.53354
  Beta virt. eigenvalues --    2.54359   2.55062   2.55388   2.56723   2.56820
  Beta virt. eigenvalues --    2.58160   2.59176   2.59632   2.59797   2.60261
  Beta virt. eigenvalues --    2.61559   2.62164   2.63702   2.63870   2.65109
  Beta virt. eigenvalues --    2.65561   2.66065   2.66702   2.68063   2.68128
  Beta virt. eigenvalues --    2.69571   2.70394   2.71480   2.72466   2.73017
  Beta virt. eigenvalues --    2.73225   2.74001   2.74673   2.75020   2.75765
  Beta virt. eigenvalues --    2.78439   2.79014   2.79518   2.79938   2.80639
  Beta virt. eigenvalues --    2.81228   2.81961   2.82440   2.83058   2.83822
  Beta virt. eigenvalues --    2.83884   2.84023   2.85155   2.86825   2.87511
  Beta virt. eigenvalues --    2.88145   2.88442   2.88640   2.89448   2.89861
  Beta virt. eigenvalues --    2.90026   2.90982   2.91449   2.92248   2.93383
  Beta virt. eigenvalues --    2.94100   2.94889   2.95066   2.95482   2.96121
  Beta virt. eigenvalues --    2.96825   2.97481   2.98243   2.98596   2.99004
  Beta virt. eigenvalues --    3.00806   3.01283   3.02107   3.02588   3.04059
  Beta virt. eigenvalues --    3.05067   3.05642   3.06216   3.07117   3.08075
  Beta virt. eigenvalues --    3.09563   3.10288   3.11369   3.11649   3.12423
  Beta virt. eigenvalues --    3.13743   3.14211   3.15004   3.15744   3.17408
  Beta virt. eigenvalues --    3.18484   3.20288   3.21766   3.23110   3.24065
  Beta virt. eigenvalues --    3.28721   3.32672   3.36779   3.38907   3.39980
  Beta virt. eigenvalues --    3.41201   3.41564   3.42424   3.42814   3.44014
  Beta virt. eigenvalues --    3.45310   3.45903   3.49244   3.49613   3.53139
  Beta virt. eigenvalues --    3.53369   3.55714   3.55968   3.57202   3.57522
  Beta virt. eigenvalues --    3.58717   3.59081   3.61341   3.61888   3.62052
  Beta virt. eigenvalues --    3.62273   3.63335   3.63465   3.64137   3.65232
  Beta virt. eigenvalues --    3.67917   3.68796   3.69246   3.70702   3.71765
  Beta virt. eigenvalues --    3.72908   4.36156   4.45448   4.53732   4.54306
  Beta virt. eigenvalues --    4.58654   4.59658   4.62755   4.63227   4.64896
  Beta virt. eigenvalues --    4.68297   4.71013   4.72876   4.73409   4.74780
  Beta virt. eigenvalues --    4.81393   4.82976   4.83830   4.87078   4.88020
  Beta virt. eigenvalues --    4.91888   4.92544   4.94517   4.98969   4.99665
  Beta virt. eigenvalues --    5.04690   5.06912   5.18146   5.21805   5.23818
  Beta virt. eigenvalues --    5.27703
          Condensed to atoms (all electrons):
          Atomic-Atomic Spin Densities.
 Mulliken charges and spin densities:
               1          2
     1  C   -0.949135   0.014362
     2  C   -0.297449   0.029088
     3  H    0.176653   0.000986
     4  H    0.175855  -0.000029
     5  C    0.060185  -0.001070
     6  H    0.193614  -0.000269
     7  C   -0.100516  -0.000512
     8  H    0.193758   0.000943
     9  H    0.172542   0.001991
    10  C   -0.034029   0.057795
    11  H    0.179708  -0.001679
    12  C    0.066788  -0.025821
    13  C   -0.385521   0.003398
    14  H    0.137510  -0.000065
    15  H    0.149336   0.000248
    16  H    0.151372   0.000117
    17  C   -0.548003   0.007228
    18  H    0.151500   0.009369
    19  H    0.169150  -0.001431
    20  H    0.168153   0.007277
    21  C   -0.733265  -0.019649
    22  C   -0.013677   0.073507
    23  H    0.186176  -0.005735
    24  H    0.172749   0.020373
    25  H    0.170730  -0.006815
    26  O    0.094352   0.830610
    27  O    0.193815  -0.000248
    28  H    0.446941  -0.003023
    29  N   -0.387190  -0.000482
    30  O    0.155052  -0.000071
    31  O    0.045764  -0.000320
    32  C   -0.611334   0.015234
    33  C   -0.027434   0.014376
    34  H    0.143820   0.001081
    35  H    0.193334  -0.000453
    36  C    0.077765   0.000949
    37  H    0.195680  -0.000184
    38  C   -0.117398  -0.003825
    39  H    0.197844   0.000744
    40  H    0.172884   0.001448
    41  C   -0.211228   0.059815
    42  H    0.183535  -0.001522
    43  C    0.084265  -0.023821
    44  C   -0.358508   0.003860
    45  H    0.138228  -0.000132
    46  H    0.147861   0.000403
    47  H    0.149221   0.000181
    48  C   -0.631205   0.008652
    49  H    0.180487   0.011775
    50  H    0.170038  -0.002081
    51  H    0.164584   0.006918
    52  C   -1.295072  -0.014104
    53  C   -0.110775   0.078413
    54  H    0.170910  -0.001745
    55  H    0.169196   0.020763
    56  H    0.167293  -0.006016
    57  O    0.089411   0.829847
    58  O    0.245785  -0.000864
    59  H    0.401714   0.011114
    60  N   -0.522919   0.000255
    61  O    0.230833  -0.000928
    62  O    0.048268  -0.000228
 Sum of Mulliken charges =  -0.00000   2.00000
 Mulliken charges and spin densities with hydrogens summed into heavy atoms:
               1          2
     1  C   -0.949135   0.014362
     2  C    0.055059   0.030046
     5  C    0.253799  -0.001339
     7  C    0.265784   0.002422
    10  C    0.145679   0.056116
    12  C    0.066788  -0.025821
    13  C    0.052697   0.003698
    17  C   -0.059201   0.022443
    21  C   -0.286324  -0.022671
    22  C    0.515978   0.081331
    26  O    0.094352   0.830610
    27  O    0.193815  -0.000248
    29  N   -0.387190  -0.000482
    30  O    0.155052  -0.000071
    31  O    0.045764  -0.000320
    32  C   -0.611334   0.015234
    33  C    0.309719   0.015005
    36  C    0.273446   0.000765
    38  C    0.253331  -0.001633
    41  C   -0.027694   0.058292
    43  C    0.084265  -0.023821
    44  C    0.076802   0.004313
    48  C   -0.116096   0.025264
    52  C   -0.893358  -0.002991
    53  C    0.396623   0.091415
    57  O    0.089411   0.829847
    58  O    0.245785  -0.000864
    60  N   -0.522919   0.000255
    61  O    0.230833  -0.000928
    62  O    0.048268  -0.000228
 Electronic spatial extent (au):  <R**2>=          11524.2649
 Charge=             -0.0000 electrons
 Dipole moment (field-independent basis, Debye):
    X=             -0.9885    Y=             -5.4837    Z=              0.5767  Tot=              5.6018
 Quadrupole moment (field-independent basis, Debye-Ang):
   XX=           -165.1882   YY=           -201.2900   ZZ=           -178.4519
   XY=             -3.2566   XZ=              4.1623   YZ=              1.0642
 Traceless Quadrupole moment (field-independent basis, Debye-Ang):
   XX=             16.4552   YY=            -19.6467   ZZ=              3.1915
   XY=             -3.2566   XZ=              4.1623   YZ=              1.0642
 Octapole moment (field-independent basis, Debye-Ang**2):
  XXX=             -0.7103  YYY=            -43.2906  ZZZ=              9.3514  XYY=             -9.4397
  XXY=            -23.9413  XXZ=             -3.0681  XZZ=              1.4373  YZZ=             16.9723
  YYZ=              0.0813  XYZ=             19.0539
 Hexadecapole moment (field-independent basis, Debye-Ang**3):
 XXXX=          -8671.6430 YYYY=          -5197.7453 ZZZZ=          -1555.7629 XXXY=              0.2889
 XXXZ=             14.5780 YYYX=            -17.7309 YYYZ=             -5.1277 ZZZX=            -17.4477
 ZZZY=             21.8894 XXYY=          -2389.0460 XXZZ=          -1692.5212 YYZZ=          -1080.8749
 XXYZ=            -18.6007 YYXZ=             39.4320 ZZXY=              1.2999
 N-N= 3.501640534814D+03 E-N=-1.048110393103D+04  KE= 1.478753687682D+03
                          Isotropic Fermi Contact Couplings
        Atom                 a.u.       MegaHertz       Gauss      10(-4) cm-1
     1  C(13)             -0.02882     -16.19969      -5.78045      -5.40363
     2  C(13)              0.00083       0.46872       0.16725       0.15635
     3  H(1)               0.00028       0.61962       0.22109       0.20668
     4  H(1)               0.00007       0.15037       0.05366       0.05016
     5  C(13)             -0.00015      -0.08577      -0.03061      -0.02861
     6  H(1)              -0.00004      -0.08223      -0.02934      -0.02743
     7  C(13)             -0.00040      -0.22639      -0.08078      -0.07552
     8  H(1)               0.00033       0.73063       0.26071       0.24371
     9  H(1)               0.00085       1.89883       0.67755       0.63338
    10  C(13)              0.01388       7.80105       2.78361       2.60215
    11  H(1)              -0.00065      -1.45049      -0.51757      -0.48383
    12  C(13)             -0.00226      -1.26876      -0.45273      -0.42321
    13  C(13)              0.00196       1.10279       0.39350       0.36785
    14  H(1)              -0.00003      -0.06459      -0.02305      -0.02155
    15  H(1)               0.00004       0.09764       0.03484       0.03257
    16  H(1)              -0.00003      -0.06237      -0.02226      -0.02081
    17  C(13)              0.00330       1.85747       0.66279       0.61959
    18  H(1)               0.00266       5.95019       2.12318       1.98477
    19  H(1)               0.00053       1.18691       0.42352       0.39591
    20  H(1)               0.00253       5.65846       2.01908       1.88746
    21  C(13)             -0.00191      -1.07254      -0.38271      -0.35776
    22  C(13)              0.06236      35.05143      12.50722      11.69190
    23  H(1)              -0.00185      -4.14550      -1.47922      -1.38279
    24  H(1)               0.00820      18.31611       6.53564       6.10960
    25  H(1)              -0.00139      -3.09990      -1.10612      -1.03401
    26  O(17)              0.10239     -31.03290     -11.07331     -10.35146
    27  O(17)             -0.00157       0.47468       0.16938       0.15834
    28  H(1)              -0.00024      -0.53449      -0.19072      -0.17829
    29  N(14)             -0.00006      -0.01027      -0.00366      -0.00343
    30  O(17)             -0.00001       0.00440       0.00157       0.00147
    31  O(17)             -0.00006       0.01869       0.00667       0.00623
    32  C(13)             -0.02891     -16.25290      -5.79944      -5.42139
    33  C(13)              0.00085       0.47788       0.17052       0.15940
    34  H(1)               0.00030       0.67425       0.24059       0.22491
    35  H(1)               0.00007       0.15592       0.05564       0.05201
    36  C(13)             -0.00015      -0.08669      -0.03093      -0.02892
    37  H(1)              -0.00003      -0.05959      -0.02126      -0.01988
    38  C(13)             -0.00051      -0.28459      -0.10155      -0.09493
    39  H(1)               0.00035       0.77549       0.27671       0.25868
    40  H(1)               0.00080       1.79833       0.64169       0.59986
    41  C(13)              0.01282       7.20850       2.57217       2.40450
    42  H(1)              -0.00062      -1.38878      -0.49555      -0.46325
    43  C(13)             -0.00216      -1.21315      -0.43288      -0.40466
    44  C(13)              0.00199       1.11795       0.39891       0.37291
    45  H(1)              -0.00002      -0.04920      -0.01756      -0.01641
    46  H(1)               0.00005       0.11074       0.03951       0.03694
    47  H(1)              -0.00003      -0.05819      -0.02076      -0.01941
    48  C(13)              0.00330       1.85741       0.66277       0.61956
    49  H(1)               0.00268       5.99887       2.14054       2.00101
    50  H(1)               0.00053       1.17676       0.41990       0.39252
    51  H(1)               0.00252       5.62397       2.00677       1.87595
    52  C(13)             -0.00116      -0.65112      -0.23233      -0.21719
    53  C(13)              0.06310      35.46865      12.65610      11.83107
    54  H(1)              -0.00193      -4.30416      -1.53583      -1.43571
    55  H(1)               0.00862      19.25719       6.87145       6.42351
    56  H(1)              -0.00124      -2.76922      -0.98813      -0.92371
    57  O(17)              0.10213     -30.95410     -11.04519     -10.32518
    58  O(17)             -0.00292       0.88459       0.31564       0.29507
    59  H(1)              -0.00029      -0.65884      -0.23509      -0.21976
    60  N(14)             -0.00042      -0.06784      -0.02421      -0.02263
    61  O(17)              0.00061      -0.18595      -0.06635      -0.06203
    62  O(17)             -0.00011       0.03202       0.01142       0.01068
 --------------------------------------------------------
       Center         ----  Spin Dipole Couplings  ----
                      3XX-RR        3YY-RR        3ZZ-RR
 --------------------------------------------------------
     1   Atom        0.000520      0.022463     -0.022983
     2   Atom        0.002522     -0.006220      0.003698
     3   Atom        0.001822     -0.002597      0.000775
     4   Atom        0.004472     -0.005740      0.001268
     5   Atom        0.003980     -0.003835     -0.000144
     6   Atom        0.002206     -0.001786     -0.000420
     7   Atom        0.007831     -0.005243     -0.002588
     8   Atom        0.003950     -0.001848     -0.002103
     9   Atom        0.004140     -0.002332     -0.001808
    10   Atom        0.048028     -0.011987     -0.036041
    11   Atom        0.008378     -0.007127     -0.001251
    12   Atom        0.004704     -0.000076     -0.004628
    13   Atom        0.002877      0.000292     -0.003168
    14   Atom        0.002403     -0.000589     -0.001814
    15   Atom        0.001060      0.000394     -0.001455
    16   Atom        0.000916      0.000895     -0.001811
    17   Atom        0.006596      0.004212     -0.010808
    18   Atom       -0.004233      0.001468      0.002765
    19   Atom       -0.005804      0.010791     -0.004987
    20   Atom       -0.001253      0.002561     -0.001308
    21   Atom       -0.007024     -0.010119      0.017143
    22   Atom       -0.056388      0.088416     -0.032027
    23   Atom       -0.004241      0.018371     -0.014130
    24   Atom        0.007077      0.000258     -0.007335
    25   Atom       -0.008556     -0.005535      0.014091
    26   Atom       -1.412048      1.712210     -0.300162
    27   Atom        0.000115     -0.002427      0.002312
    28   Atom        0.001577     -0.007490      0.005913
    29   Atom       -0.002033      0.003180     -0.001147
    30   Atom       -0.003428      0.006135     -0.002706
    31   Atom       -0.000830      0.001941     -0.001111
    32   Atom       -0.000618      0.008970     -0.008352
    33   Atom        0.002391     -0.006758      0.004367
    34   Atom        0.002074     -0.002624      0.000550
    35   Atom        0.005667     -0.006720      0.001052
    36   Atom        0.003329     -0.003947      0.000618
    37   Atom        0.001851     -0.001870      0.000018
    38   Atom        0.006549     -0.005226     -0.001323
    39   Atom        0.004290     -0.002275     -0.002015
    40   Atom        0.003893     -0.002150     -0.001743
    41   Atom        0.033613     -0.000531     -0.033082
    42   Atom        0.007529     -0.004141     -0.003388
    43   Atom        0.002582     -0.000160     -0.002422
    44   Atom        0.001607      0.001712     -0.003319
    45   Atom        0.001849     -0.000126     -0.001722
    46   Atom        0.000441      0.000676     -0.001117
    47   Atom        0.000128      0.001926     -0.002054
    48   Atom        0.001117      0.005860     -0.006977
    49   Atom       -0.004466     -0.000996      0.005461
    50   Atom       -0.006917      0.011469     -0.004552
    51   Atom       -0.001969      0.002141     -0.000172
    52   Atom       -0.005609     -0.008780      0.014389
    53   Atom       -0.033248      0.039384     -0.006136
    54   Atom       -0.005211      0.016763     -0.011552
    55   Atom        0.011140     -0.004280     -0.006860
    56   Atom       -0.005588     -0.010662      0.016250
    57   Atom       -1.587836      0.971881      0.615956
    58   Atom       -0.000703     -0.001059      0.001762
    59   Atom        0.001752     -0.005695      0.003943
    60   Atom       -0.000522      0.001589     -0.001067
    61   Atom       -0.000798      0.002725     -0.001927
    62   Atom       -0.000319      0.000889     -0.000570
 --------------------------------------------------------
                        XY            XZ            YZ
 --------------------------------------------------------
     1   Atom       -0.010442     -0.027152     -0.022332
     2   Atom       -0.000140     -0.005562     -0.000902
     3   Atom       -0.001454     -0.002816      0.000988
     4   Atom        0.001086     -0.004013     -0.001101
     5   Atom        0.001458     -0.003267     -0.001198
     6   Atom        0.001030     -0.001972     -0.000720
     7   Atom        0.000641     -0.005820     -0.001061
     8   Atom       -0.002526     -0.002363      0.000893
     9   Atom        0.000294     -0.000222      0.000022
    10   Atom        0.039738      0.001742      0.000733
    11   Atom        0.004267      0.008264      0.002378
    12   Atom        0.006270     -0.002789     -0.003613
    13   Atom        0.004844      0.000990      0.000614
    14   Atom        0.001926      0.000224     -0.000045
    15   Atom        0.002291     -0.000268     -0.000627
    16   Atom        0.003073      0.000951      0.000901
    17   Atom        0.018916     -0.004184     -0.007298
    18   Atom        0.010617      0.004353     -0.011528
    19   Atom        0.005709      0.001199      0.000630
    20   Atom        0.003869     -0.000231     -0.003894
    21   Atom       -0.007031     -0.005337      0.009006
    22   Atom       -0.056413      0.029224     -0.084383
    23   Atom        0.004414      0.001157     -0.005992
    24   Atom       -0.011940     -0.004868     -0.000711
    25   Atom       -0.008529      0.009684     -0.009022
    26   Atom        0.780057     -0.481072     -2.062667
    27   Atom       -0.001393      0.000349      0.001360
    28   Atom       -0.009897      0.008590      0.004975
    29   Atom       -0.002463      0.000798      0.002874
    30   Atom       -0.001726      0.002246      0.001168
    31   Atom       -0.001774      0.000476      0.002098
    32   Atom        0.020171     -0.020616      0.032787
    33   Atom        0.000435     -0.005129     -0.000108
    34   Atom        0.001633     -0.002746     -0.001330
    35   Atom       -0.001253     -0.004609      0.000237
    36   Atom       -0.001765     -0.003414      0.001020
    37   Atom       -0.001126     -0.002174      0.000779
    38   Atom       -0.001266     -0.005978      0.001531
    39   Atom        0.002103     -0.002422     -0.000642
    40   Atom       -0.001052     -0.000701      0.000052
    41   Atom       -0.044406     -0.010962      0.008499
    42   Atom       -0.007739      0.005987     -0.003512
    43   Atom       -0.005948     -0.003525      0.005327
    44   Atom       -0.005181     -0.000202      0.000405
    45   Atom       -0.002243     -0.000325      0.000448
    46   Atom       -0.002245     -0.000622      0.001147
    47   Atom       -0.003093      0.000225     -0.000200
    48   Atom       -0.017854     -0.006163      0.011152
    49   Atom       -0.011398      0.007195      0.009152
    50   Atom       -0.003465      0.000989      0.002025
    51   Atom       -0.003629      0.000019      0.004468
    52   Atom        0.007348     -0.003478     -0.013190
    53   Atom        0.072596      0.056396      0.090614
    54   Atom       -0.000906      0.001840      0.010395
    55   Atom        0.010802     -0.003337      0.002093
    56   Atom        0.006968      0.012988      0.003072
    57   Atom       -0.074769     -0.063545      2.371269
    58   Atom        0.001856     -0.001504     -0.004696
    59   Atom        0.008056      0.010790     -0.007164
    60   Atom        0.003483     -0.000352     -0.001687
    61   Atom        0.005018     -0.001392     -0.003503
    62   Atom        0.002531      0.000141     -0.000776
 --------------------------------------------------------


 ---------------------------------------------------------------------------------
              Anisotropic Spin Dipole Couplings in Principal Axis System
 ---------------------------------------------------------------------------------

       Atom             a.u.   MegaHertz   Gauss  10(-4) cm-1        Axes

              Baa    -0.0492    -6.596    -2.353    -2.200  0.5053  0.3232  0.8001
     1 C(13)  Bbb     0.0175     2.352     0.839     0.785  0.8622 -0.2262 -0.4532
              Bcc     0.0316     4.243     1.514     1.415  0.0346  0.9189 -0.3930
 
              Baa    -0.0064    -0.855    -0.305    -0.285  0.1078  0.9832  0.1476
     2 C(13)  Bbb    -0.0024    -0.316    -0.113    -0.105  0.7376 -0.1786  0.6512
              Bcc     0.0087     1.171     0.418     0.391 -0.6666 -0.0387  0.7444
 
              Baa    -0.0030    -1.623    -0.579    -0.541  0.2513  0.9658 -0.0646
     3 H(1)   Bbb    -0.0015    -0.826    -0.295    -0.276  0.6103 -0.1062  0.7850
              Bcc     0.0046     2.449     0.874     0.817  0.7513 -0.2367 -0.6161
 
              Baa    -0.0059    -3.167    -1.130    -1.056 -0.0573  0.9912  0.1195
     4 H(1)   Bbb    -0.0014    -0.764    -0.272    -0.255  0.5692 -0.0659  0.8195
              Bcc     0.0074     3.931     1.403     1.311  0.8202  0.1150 -0.5604
 
              Baa    -0.0042    -0.568    -0.203    -0.189 -0.0869  0.9726  0.2157
     5 C(13)  Bbb    -0.0019    -0.254    -0.091    -0.085  0.5078 -0.1431  0.8495
              Bcc     0.0061     0.822     0.293     0.274  0.8571  0.1833 -0.4815
 
              Baa    -0.0021    -1.126    -0.402    -0.376 -0.0894  0.9496  0.3003
     6 H(1)   Bbb    -0.0014    -0.770    -0.275    -0.257  0.5106 -0.2152  0.8325
              Bcc     0.0036     1.896     0.677     0.632  0.8552  0.2277 -0.4656
 
              Baa    -0.0060    -0.799    -0.285    -0.267  0.2345  0.7348  0.6364
     7 C(13)  Bbb    -0.0045    -0.609    -0.217    -0.203 -0.3424  0.6752 -0.6534
              Bcc     0.0105     1.409     0.503     0.470  0.9098  0.0647 -0.4099
 
              Baa    -0.0029    -1.558    -0.556    -0.520  0.2679 -0.1602  0.9500
     8 H(1)   Bbb    -0.0028    -1.490    -0.532    -0.497  0.3665  0.9289  0.0533
              Bcc     0.0057     3.048     1.088     1.017  0.8910 -0.3340 -0.3076
 
              Baa    -0.0023    -1.253    -0.447    -0.418 -0.0472  0.9971 -0.0597
     9 H(1)   Bbb    -0.0018    -0.968    -0.345    -0.323  0.0341  0.0614  0.9975
              Bcc     0.0042     2.220     0.792     0.741  0.9983  0.0451 -0.0369
 
              Baa    -0.0361    -4.841    -1.728    -1.615 -0.0287  0.0169  0.9994
    10 C(13)  Bbb    -0.0318    -4.263    -1.521    -1.422 -0.4451  0.8950 -0.0279
              Bcc     0.0679     9.105     3.249     3.037  0.8950  0.4457  0.0182
 
              Baa    -0.0082    -4.399    -1.570    -1.467 -0.2070  0.9745 -0.0867
    11 H(1)   Bbb    -0.0060    -3.201    -1.142    -1.068 -0.4921 -0.0271  0.8701
              Bcc     0.0142     7.600     2.712     2.535  0.8456  0.2228  0.4851
 
              Baa    -0.0067    -0.896    -0.320    -0.299 -0.0981  0.5477  0.8309
    12 C(13)  Bbb    -0.0036    -0.486    -0.173    -0.162  0.6247 -0.6160  0.4799
              Bcc     0.0103     1.382     0.493     0.461  0.7747  0.5662 -0.2817
 
              Baa    -0.0035    -0.469    -0.167    -0.157 -0.5700  0.6466  0.5069
    13 C(13)  Bbb    -0.0032    -0.434    -0.155    -0.145  0.2310 -0.4659  0.8541
              Bcc     0.0067     0.904     0.322     0.301  0.7885  0.6040  0.1162
 
              Baa    -0.0019    -1.001    -0.357    -0.334 -0.1933  0.3219  0.9268
    14 H(1)   Bbb    -0.0015    -0.787    -0.281    -0.263 -0.3952  0.8391 -0.3738
              Bcc     0.0034     1.789     0.638     0.597  0.8980  0.4386  0.0350
 
              Baa    -0.0019    -0.992    -0.354    -0.331 -0.4187  0.6122  0.6707
    15 H(1)   Bbb    -0.0013    -0.675    -0.241    -0.225  0.5208 -0.4431  0.7297
              Bcc     0.0031     1.667     0.595     0.556  0.7439  0.6548 -0.1333
 
              Baa    -0.0022    -1.163    -0.415    -0.388  0.7125 -0.6110 -0.3451
    16 H(1)   Bbb    -0.0021    -1.110    -0.396    -0.370  0.1091 -0.3894  0.9146
              Bcc     0.0043     2.273     0.811     0.758  0.6932  0.6892  0.2108
 
              Baa    -0.0155    -2.081    -0.743    -0.694 -0.4398  0.6508  0.6189
    17 C(13)  Bbb    -0.0106    -1.424    -0.508    -0.475  0.5589 -0.3411  0.7559
              Bcc     0.0261     3.505     1.251     1.169  0.7030  0.6783 -0.2137
 
              Baa    -0.0181    -9.634    -3.438    -3.214  0.6254 -0.6199 -0.4740
    18 H(1)   Bbb     0.0032     1.711     0.610     0.571  0.7305  0.2516  0.6349
              Bcc     0.0149     7.923     2.827     2.643  0.2743  0.7433 -0.6102
 
              Baa    -0.0079    -4.214    -1.504    -1.406  0.9100 -0.2673 -0.3169
    19 H(1)   Bbb    -0.0047    -2.518    -0.898    -0.840  0.2874 -0.1442  0.9469
              Bcc     0.0126     6.732     2.402     2.246  0.2988  0.9528  0.0544
 
              Baa    -0.0050    -2.680    -0.956    -0.894 -0.5663  0.5863  0.5792
    20 H(1)   Bbb    -0.0015    -0.806    -0.288    -0.269  0.7122 -0.0055  0.7020
              Bcc     0.0065     3.486     1.244     1.163  0.4148  0.8100 -0.4144
 
              Baa    -0.0163    -2.184    -0.779    -0.728  0.5494  0.8247 -0.1345
    21 C(13)  Bbb    -0.0054    -0.725    -0.259    -0.242  0.7981 -0.4702  0.3768
              Bcc     0.0217     2.908     1.038     0.970 -0.2475  0.3143  0.9165
 
              Baa    -0.0759   -10.182    -3.633    -3.396  0.8956  0.0831 -0.4369
    22 C(13)  Bbb    -0.0754   -10.120    -3.611    -3.376  0.3350  0.5200  0.7857
              Bcc     0.1513    20.303     7.245     6.772 -0.2925  0.8501 -0.4379
 
              Baa    -0.0155    -8.291    -2.958    -2.766 -0.1744  0.1933  0.9655
    23 H(1)   Bbb    -0.0046    -2.459    -0.877    -0.820  0.9702 -0.1337  0.2020
              Bcc     0.0201    10.749     3.836     3.586  0.1681  0.9720 -0.1642
 
              Baa    -0.0118    -6.291    -2.245    -2.098  0.5178  0.5517  0.6538
    24 H(1)   Bbb    -0.0048    -2.563    -0.915    -0.855 -0.2985 -0.5997  0.7425
              Bcc     0.0166     8.854     3.159     2.954  0.8017 -0.5796 -0.1459
 
              Baa    -0.0158    -8.451    -3.015    -2.819  0.8013  0.5928 -0.0806
    25 H(1)   Bbb    -0.0066    -3.524    -1.258    -1.176 -0.4700  0.7072  0.5282
              Bcc     0.0224    11.975     4.273     3.994  0.3701 -0.3854  0.8453
 
              Baa    -1.5979   115.623    41.257    38.568  0.8449 -0.4119 -0.3414
    26 O(17)  Bbb    -1.5859   114.752    40.947    38.277  0.4980  0.3721  0.7833
              Bcc     3.1838  -230.375   -82.204   -76.845  0.1956  0.8318 -0.5195
 
              Baa    -0.0034     0.245     0.087     0.082  0.3800  0.8941 -0.2370
    27 O(17)  Bbb     0.0007    -0.051    -0.018    -0.017  0.9250 -0.3646  0.1075
              Bcc     0.0027    -0.194    -0.069    -0.065 -0.0097  0.2600  0.9655
 
              Baa    -0.0173    -9.240    -3.297    -3.082  0.5569  0.7458 -0.3656
    28 H(1)   Bbb     0.0044     2.336     0.834     0.779 -0.4809  0.6484  0.5901
              Bcc     0.0129     6.904     2.463     2.303  0.6772 -0.1528  0.7198
 
              Baa    -0.0043    -0.166    -0.059    -0.055  0.6839  0.4462 -0.5772
    29 N(14)  Bbb    -0.0008    -0.031    -0.011    -0.010  0.6800 -0.1031  0.7259
              Bcc     0.0051     0.198     0.070     0.066 -0.2644  0.8890  0.3739
 
              Baa    -0.0057     0.413     0.147     0.138  0.7549  0.1725 -0.6327
    30 O(17)  Bbb    -0.0008     0.058     0.021     0.019  0.6381  0.0292  0.7694
              Bcc     0.0065    -0.471    -0.168    -0.157 -0.1512  0.9846  0.0880
 
              Baa    -0.0030     0.217     0.077     0.072 -0.5482 -0.4864  0.6804
    31 O(17)  Bbb    -0.0005     0.035     0.012     0.012  0.7727  0.0165  0.6345
              Bcc     0.0035    -0.251    -0.090    -0.084 -0.3198  0.8736  0.3668
 
              Baa    -0.0502    -6.736    -2.403    -2.247  0.5012 -0.5439  0.6731
    32 C(13)  Bbb     0.0155     2.077     0.741     0.693  0.8533  0.1811 -0.4890
              Bcc     0.0347     4.659     1.662     1.554  0.1440  0.8194  0.5548
 
              Baa    -0.0068    -0.910    -0.325    -0.304 -0.0565  0.9983 -0.0163
    33 C(13)  Bbb    -0.0018    -0.246    -0.088    -0.082  0.7688  0.0540  0.6372
              Bcc     0.0086     1.156     0.412     0.385 -0.6370 -0.0235  0.7705
 
              Baa    -0.0032    -1.722    -0.614    -0.574 -0.1936  0.9609  0.1977
    34 H(1)   Bbb    -0.0015    -0.819    -0.292    -0.273  0.6159 -0.0378  0.7869
              Bcc     0.0048     2.541     0.907     0.847  0.7637  0.2741 -0.5845
 
              Baa    -0.0069    -3.656    -1.305    -1.220  0.1125  0.9930  0.0358
    35 H(1)   Bbb    -0.0018    -0.936    -0.334    -0.312  0.5146 -0.0891  0.8528
              Bcc     0.0086     4.592     1.639     1.532  0.8500 -0.0775 -0.5210
 
              Baa    -0.0044    -0.586    -0.209    -0.196  0.1947  0.9786 -0.0669
    36 C(13)  Bbb    -0.0017    -0.227    -0.081    -0.076  0.5488 -0.0522  0.8343
              Bcc     0.0061     0.813     0.290     0.271  0.8129 -0.1992 -0.5473
 
              Baa    -0.0022    -1.180    -0.421    -0.394  0.1827  0.9699 -0.1609
    37 H(1)   Bbb    -0.0014    -0.760    -0.271    -0.253  0.5604  0.0318  0.8276
              Bcc     0.0036     1.940     0.692     0.647  0.8078 -0.2414 -0.5377
 
              Baa    -0.0059    -0.787    -0.281    -0.263 -0.1427  0.8658 -0.4796
    38 C(13)  Bbb    -0.0041    -0.554    -0.198    -0.185  0.4702  0.4857  0.7369
              Bcc     0.0100     1.341     0.478     0.447  0.8710 -0.1203 -0.4764
 
              Baa    -0.0029    -1.563    -0.558    -0.521 -0.3915  0.7781 -0.4911
    39 H(1)   Bbb    -0.0028    -1.488    -0.531    -0.496  0.1096  0.5694  0.8147
              Bcc     0.0057     3.051     1.089     1.018  0.9136  0.2652 -0.3082
 
              Baa    -0.0023    -1.246    -0.445    -0.416  0.1790  0.9757  0.1266
    40 H(1)   Bbb    -0.0018    -0.970    -0.346    -0.323  0.0942 -0.1451  0.9849
              Bcc     0.0042     2.216     0.791     0.739  0.9793 -0.1644 -0.1178
 
              Baa    -0.0352    -4.719    -1.684    -1.574  0.0054 -0.2317  0.9728
    41 C(13)  Bbb    -0.0309    -4.144    -1.479    -1.382  0.5784  0.7942  0.1860
              Bcc     0.0661     8.863     3.163     2.956  0.8157 -0.5617 -0.1384
 
              Baa    -0.0081    -4.320    -1.542    -1.441  0.3702  0.9061  0.2050
    42 H(1)   Bbb    -0.0060    -3.217    -1.148    -1.073 -0.4198 -0.0337  0.9070
              Bcc     0.0141     7.537     2.689     2.514  0.8287 -0.4218  0.3679
 
              Baa    -0.0069    -0.930    -0.332    -0.310  0.1854  0.7032 -0.6864
    43 C(13)  Bbb    -0.0034    -0.450    -0.161    -0.150  0.7220  0.3763  0.5806
              Bcc     0.0103     1.380     0.492     0.460  0.6666 -0.6032 -0.4380
 
              Baa    -0.0036    -0.483    -0.172    -0.161  0.6116  0.6330 -0.4747
    44 C(13)  Bbb    -0.0033    -0.438    -0.156    -0.146  0.3640  0.3077  0.8791
              Bcc     0.0069     0.920     0.328     0.307 -0.7025  0.7104  0.0422
 
              Baa    -0.0019    -1.014    -0.362    -0.338 -0.2228 -0.4941  0.8404
    45 H(1)   Bbb    -0.0015    -0.782    -0.279    -0.261  0.5097  0.6758  0.5325
              Bcc     0.0034     1.795     0.641     0.599  0.8310 -0.5469 -0.1013
 
              Baa    -0.0019    -1.029    -0.367    -0.343  0.4802  0.6654 -0.5716
    46 H(1)   Bbb    -0.0012    -0.666    -0.238    -0.222  0.5935  0.2334  0.7703
              Bcc     0.0032     1.696     0.605     0.566 -0.6459  0.7091  0.2829
 
              Baa    -0.0022    -1.183    -0.422    -0.395  0.7532  0.5444 -0.3692
    47 H(1)   Bbb    -0.0020    -1.091    -0.389    -0.364  0.2695  0.2567  0.9282
              Bcc     0.0043     2.274     0.811     0.758 -0.6001  0.7986 -0.0466
 
              Baa    -0.0160    -2.150    -0.767    -0.717  0.5459  0.6887 -0.4773
    48 C(13)  Bbb    -0.0102    -1.366    -0.487    -0.456  0.5863  0.0931  0.8048
              Bcc     0.0262     3.515     1.254     1.173 -0.5986  0.7191  0.3529
 
              Baa    -0.0195   -10.415    -3.716    -3.474  0.6669  0.6169 -0.4181
    49 H(1)   Bbb     0.0075     4.008     1.430     1.337  0.7387 -0.4731  0.4801
              Bcc     0.0120     6.407     2.286     2.137 -0.0984  0.6290  0.7712
 
              Baa    -0.0081    -4.310    -1.538    -1.438  0.9079  0.1991 -0.3689
    50 H(1)   Bbb    -0.0042    -2.251    -0.803    -0.751  0.3827 -0.0347  0.9232
              Bcc     0.0123     6.561     2.341     2.188 -0.1711  0.9794  0.1077
 
              Baa    -0.0055    -2.910    -1.038    -0.971  0.6235  0.5958 -0.5063
    51 H(1)   Bbb    -0.0012    -0.617    -0.220    -0.206  0.7078 -0.1549  0.6893
              Bcc     0.0066     3.526     1.258     1.176 -0.3322  0.7881  0.5182
 
              Baa    -0.0173    -2.326    -0.830    -0.776 -0.4398  0.8453  0.3033
    52 C(13)  Bbb    -0.0045    -0.599    -0.214    -0.200  0.8691  0.3155  0.3810
              Bcc     0.0218     2.925     1.044     0.976 -0.2264 -0.4311  0.8734
 
              Baa    -0.0782   -10.489    -3.743    -3.499  0.8927 -0.4141 -0.1779
    53 C(13)  Bbb    -0.0768   -10.304    -3.677    -3.437 -0.1026 -0.5711  0.8144
              Bcc     0.1550    20.793     7.420     6.936  0.4389  0.7087  0.5523
 
              Baa    -0.0154    -8.198    -2.925    -2.735 -0.1961 -0.3069  0.9313
    54 H(1)   Bbb    -0.0048    -2.565    -0.915    -0.856  0.9805 -0.0503  0.1899
              Bcc     0.0202    10.763     3.841     3.590 -0.0114  0.9504  0.3108
 
              Baa    -0.0121    -6.453    -2.303    -2.153 -0.4152  0.7221 -0.5534
    55 H(1)   Bbb    -0.0048    -2.550    -0.910    -0.851 -0.1850  0.5286  0.8285
              Bcc     0.0169     9.003     3.213     3.003  0.8907  0.4463 -0.0859
 
              Baa    -0.0166    -8.852    -3.159    -2.953 -0.6852  0.6987  0.2056
    56 H(1)   Bbb    -0.0067    -3.572    -1.275    -1.192  0.5819  0.6950 -0.4224
              Bcc     0.0233    12.424     4.433     4.144  0.4381  0.1698  0.8828
 
              Baa    -1.5921   115.204    41.108    38.428  0.8842  0.3308 -0.3298
    57 O(17)  Bbb    -1.5818   114.456    40.841    38.178  0.4666 -0.5945  0.6549
              Bcc     3.1739  -229.659   -81.948   -76.606 -0.0206  0.7329  0.6800
 
              Baa    -0.0047     0.337     0.120     0.112 -0.1707  0.8138  0.5556
    58 O(17)  Bbb    -0.0014     0.101     0.036     0.034  0.9300 -0.0532  0.3637
              Bcc     0.0061    -0.438    -0.156    -0.146 -0.3255 -0.5788  0.7477
 
              Baa    -0.0177    -9.438    -3.368    -3.148 -0.5530  0.6685  0.4973
    59 H(1)   Bbb     0.0040     2.131     0.761     0.711  0.4916  0.7437 -0.4530
              Bcc     0.0137     7.306     2.607     2.437  0.6727  0.0061  0.7399
 
              Baa    -0.0034    -0.130    -0.046    -0.043  0.7103 -0.6153 -0.3420
    60 N(14)  Bbb    -0.0012    -0.048    -0.017    -0.016  0.4349  0.0014  0.9005
              Bcc     0.0046     0.178     0.063     0.059  0.5535  0.7883 -0.2686
 
              Baa    -0.0048     0.349     0.125     0.116 -0.6254  0.6296  0.4609
    61 O(17)  Bbb    -0.0029     0.207     0.074     0.069  0.5834 -0.0149  0.8120
              Bcc     0.0077    -0.556    -0.198    -0.186  0.5181  0.7768 -0.3580
 
              Baa    -0.0025     0.181     0.065     0.060  0.7304 -0.6137 -0.2998
    62 O(17)  Bbb    -0.0005     0.033     0.012     0.011  0.3270 -0.0711  0.9423
              Bcc     0.0030    -0.215    -0.077    -0.072  0.5996  0.7864 -0.1487
 

 ---------------------------------------------------------------------------------

 Calling FoFJK, ICntrl=      2127 FMM=T ISym2X=0 I1Cent= 0 IOpClX= 1 NMat=1 NMatS=1 NMatT=0.
 ***** Axes restored to original set *****
 -------------------------------------------------------------------
 Center     Atomic                   Forces (Hartrees/Bohr)
 Number     Number              X              Y              Z
 -------------------------------------------------------------------
      1        6          -0.000327696    0.000113848    0.000013306
      2        6           0.000093228   -0.000188803    0.000494594
      3        1           0.000255039   -0.000232140   -0.000483368
      4        1          -0.000248388    0.000306304   -0.000353558
      5        6          -0.000197771   -0.000099805    0.000354364
      6        1           0.000365877    0.000223123   -0.000304551
      7        6          -0.000602514    0.000436618   -0.000092368
      8        1           0.000113557   -0.000432989   -0.000109414
      9        1           0.000559659    0.000032708    0.000154950
     10        6          -0.000140930   -0.000174142   -0.000307694
     11        1           0.000173257    0.000131934    0.000392884
     12        6           0.000010171   -0.000351243   -0.000108412
     13        6          -0.000603250   -0.000554706   -0.000254169
     14        1           0.000592423   -0.000118855    0.000157349
     15        1           0.000147088    0.000530051   -0.000404976
     16        1          -0.000133163    0.000343294    0.000568184
     17        6           0.000555703   -0.000343172    0.000205526
     18        1          -0.000250177   -0.000162778   -0.000182754
     19        1          -0.000300473    0.000317179    0.000534609
     20        1           0.000001129    0.000511771   -0.000494745
     21        6           0.000055257    0.000236171    0.000297881
     22        6          -0.000049389    0.000705290   -0.000708545
     23        1          -0.000148896   -0.000414856    0.000081281
     24        1           0.000392010   -0.000438535    0.000143023
     25        1           0.000100955    0.000031926    0.000686870
     26        8           0.000331978   -0.000069735    0.000043376
     27        8          -0.000375480   -0.000058618   -0.000109420
     28        1           0.000042066   -0.000260813   -0.000128936
     29        7           0.000018056    0.000087348    0.000043225
     30        8           0.000174670   -0.000145935   -0.000058592
     31        8          -0.000018965   -0.000029185    0.000005603
     32        6           0.000160769    0.000103165   -0.000033839
     33        6          -0.000105370   -0.000098793   -0.000464596
     34        1          -0.000317781   -0.000263830    0.000398299
     35        1           0.000316330    0.000218449    0.000352032
     36        6           0.000163398   -0.000053443   -0.000397084
     37        1          -0.000308107    0.000199519    0.000367158
     38        6           0.000683007    0.000311895    0.000122265
     39        1          -0.000168242   -0.000425455    0.000035428
     40        1          -0.000558708    0.000131526   -0.000102449
     41        6           0.000190484   -0.000239792    0.000245782
     42        1          -0.000174668    0.000223632   -0.000360054
     43        6          -0.000056034   -0.000361881    0.000049888
     44        6           0.000527687   -0.000675747    0.000111830
     45        1          -0.000613447   -0.000005196   -0.000126518
     46        1          -0.000047091    0.000463903    0.000500037
     47        1           0.000149334    0.000417765   -0.000502987
     48        6          -0.000618943   -0.000228010   -0.000175099
     49        1           0.000190592   -0.000219694    0.000124345
     50        1           0.000309202    0.000363959   -0.000492791
     51        1           0.000101353    0.000405436    0.000573914
     52        6          -0.000031105    0.000049295   -0.000159214
     53        6           0.000115541    0.000464325    0.000821858
     54        1           0.000269114   -0.000416411   -0.000251568
     55        1          -0.000501905   -0.000287808   -0.000164051
     56        1          -0.000077529    0.000139141   -0.000647297
     57        8          -0.000145589    0.000012878   -0.000045196
     58        8           0.000344467    0.000000233    0.000167385
     59        1          -0.000118630   -0.000165458    0.000009671
     60        7          -0.000070232    0.000132350    0.000027097
     61        8          -0.000196734   -0.000088178   -0.000053411
     62        8           0.000003806   -0.000039027   -0.000006358
 -------------------------------------------------------------------
 Cartesian Forces:  Max     0.000821858 RMS     0.000313102

 GradGradGradGradGradGradGradGradGradGradGradGradGradGradGradGradGradGrad
 Berny optimization.
 FormGI is forming the generalized inverse of G from B-inverse, IUseBI=4.
 Internal  Forces:  Max     0.000706697 RMS     0.000173321
 Search for a local minimum.
 Step number   1 out of a maximum of  372
 All quantities printed in internal units (Hartrees-Bohrs-Radians)
 Mixed Optimization -- En-DIIS/RFO-DIIS
 Second derivative matrix not updated -- first step.
 ITU=  0
     Eigenvalues ---    0.00230   0.00230   0.00303   0.00341   0.00342
     Eigenvalues ---    0.00415   0.00529   0.00723   0.00769   0.00852
     Eigenvalues ---    0.00907   0.00928   0.00982   0.01115   0.01416
     Eigenvalues ---    0.01524   0.01529   0.01558   0.01581   0.01662
     Eigenvalues ---    0.01722   0.02045   0.02451   0.02551   0.02679
     Eigenvalues ---    0.02727   0.02823   0.02863   0.02874   0.03026
     Eigenvalues ---    0.03037   0.03187   0.03197   0.03259   0.03425
     Eigenvalues ---    0.03493   0.03573   0.03603   0.03790   0.03891
     Eigenvalues ---    0.04141   0.04256   0.04424   0.04427   0.04544
     Eigenvalues ---    0.04731   0.04752   0.04900   0.05104   0.05136
     Eigenvalues ---    0.05140   0.05299   0.05301   0.05421   0.05539
     Eigenvalues ---    0.05549   0.05571   0.05595   0.05617   0.05628
     Eigenvalues ---    0.05629   0.05803   0.05831   0.05849   0.05965
     Eigenvalues ---    0.06129   0.06367   0.06387   0.06741   0.06757
     Eigenvalues ---    0.06860   0.07095   0.07356   0.08261   0.08287
     Eigenvalues ---    0.08344   0.08427   0.08601   0.08813   0.08858
     Eigenvalues ---    0.09109   0.09236   0.09578   0.10098   0.10452
     Eigenvalues ---    0.10627   0.10758   0.11571   0.11631   0.11783
     Eigenvalues ---    0.11901   0.11969   0.13043   0.13229   0.13651
     Eigenvalues ---    0.14092   0.14406   0.14998   0.16000   0.16000
     Eigenvalues ---    0.16000   0.16000   0.16000   0.16000   0.16000
     Eigenvalues ---    0.16000   0.16000   0.16000   0.16000   0.16000
     Eigenvalues ---    0.19961   0.20127   0.20878   0.21195   0.21299
     Eigenvalues ---    0.22288   0.24199   0.24480   0.24751   0.24999
     Eigenvalues ---    0.24999   0.25000   0.25000   0.25000   0.25000
     Eigenvalues ---    0.25128   0.25441   0.26744   0.26946   0.27156
     Eigenvalues ---    0.27203   0.27520   0.27915   0.28804   0.29119
     Eigenvalues ---    0.29230   0.29233   0.29748   0.31340   0.31696
     Eigenvalues ---    0.33667   0.33935   0.33942   0.34017   0.34051
     Eigenvalues ---    0.34053   0.34054   0.34065   0.34104   0.34132
     Eigenvalues ---    0.34152   0.34161   0.34209   0.34227   0.34232
     Eigenvalues ---    0.34239   0.34241   0.34278   0.34290   0.34318
     Eigenvalues ---    0.34330   0.34336   0.34515   0.34533   0.34549
     Eigenvalues ---    0.34553   0.34586   0.34685   0.34693   0.34714
     Eigenvalues ---    0.37247   0.37766   0.45957   0.47770   0.48687
     Eigenvalues ---    0.49077   0.99158   0.99239   1.03337   1.03811
 RFO step:  Lambda=-7.82258638D-05 EMin= 2.30000000D-03
 Linear search not attempted -- first point.
 Iteration  1 RMS(Cart)=  0.00830479 RMS(Int)=  0.00003887
 Iteration  2 RMS(Cart)=  0.00006013 RMS(Int)=  0.00000146
 Iteration  3 RMS(Cart)=  0.00000001 RMS(Int)=  0.00000146
 Variable       Old X    -DE/DX   Delta X   Delta X   Delta X     New X
                                 (Linear)    (Quad)   (Total)
    R1        2.92198  -0.00014   0.00000  -0.00060  -0.00060   2.92138
    R2        2.97955  -0.00015   0.00000  -0.00096  -0.00097   2.97858
    R3        2.94021  -0.00023   0.00000  -0.00084  -0.00084   2.93937
    R4        2.58666   0.00009   0.00000   0.00008   0.00008   2.58674
    R5        2.06844  -0.00057   0.00000  -0.00167  -0.00167   2.06677
    R6        2.06864  -0.00052   0.00000  -0.00151  -0.00151   2.06713
    R7        2.88871  -0.00027   0.00000  -0.00081  -0.00081   2.88790
    R8        2.92453  -0.00030   0.00000  -0.00135  -0.00135   2.92317
    R9        2.07059  -0.00052   0.00000  -0.00153  -0.00153   2.06906
   R10        2.92452  -0.00001   0.00000   0.00021   0.00021   2.92472
   R11        2.94624  -0.00012   0.00000  -0.00026  -0.00026   2.94598
   R12        2.06926  -0.00045   0.00000  -0.00131  -0.00131   2.06794
   R13        2.06177  -0.00056   0.00000  -0.00162  -0.00162   2.06015
   R14        2.92716  -0.00006   0.00000  -0.00031  -0.00031   2.92684
   R15        2.06948  -0.00043   0.00000  -0.00125  -0.00125   2.06823
   R16        2.94902  -0.00011   0.00000  -0.00032  -0.00032   2.94871
   R17        2.89526  -0.00016   0.00000  -0.00054  -0.00054   2.89472
   R18        2.88323  -0.00017   0.00000  -0.00046  -0.00046   2.88277
   R19        2.06766  -0.00061   0.00000  -0.00178  -0.00178   2.06588
   R20        2.07239  -0.00068   0.00000  -0.00199  -0.00199   2.07041
   R21        2.07221  -0.00067   0.00000  -0.00196  -0.00196   2.07025
   R22        2.06676  -0.00035   0.00000  -0.00097  -0.00097   2.06579
   R23        2.07108  -0.00069   0.00000  -0.00201  -0.00201   2.06907
   R24        2.07428  -0.00071   0.00000  -0.00208  -0.00208   2.07220
   R25        4.40015  -0.00005   0.00000  -0.00056  -0.00056   4.39959
   R26        2.75475  -0.00010   0.00000  -0.00027  -0.00027   2.75449
   R27        2.05799  -0.00021   0.00000  -0.00063  -0.00063   2.05736
   R28        2.06407  -0.00035   0.00000  -0.00101  -0.00101   2.06306
   R29        2.06470  -0.00052   0.00000  -0.00150  -0.00150   2.06320
   R30        2.06353  -0.00067   0.00000  -0.00194  -0.00194   2.06159
   R31        4.46855  -0.00030   0.00000  -0.01173  -0.01173   4.45683
   R32        2.61214   0.00006   0.00000   0.00013   0.00013   2.61227
   R33        4.42598  -0.00017   0.00000  -0.00502  -0.00502   4.42095
   R34        4.40861  -0.00012   0.00000  -0.00825  -0.00826   4.40035
   R35        2.28978   0.00021   0.00000   0.00021   0.00021   2.28999
   R36        2.27150  -0.00002   0.00000  -0.00002  -0.00002   2.27148
   R37        2.92055  -0.00014   0.00000  -0.00044  -0.00044   2.92011
   R38        2.97721  -0.00024   0.00000  -0.00130  -0.00130   2.97591
   R39        2.94502  -0.00028   0.00000  -0.00104  -0.00104   2.94398
   R40        2.58778   0.00003   0.00000   0.00012   0.00012   2.58789
   R41        2.06929  -0.00055   0.00000  -0.00162  -0.00162   2.06767
   R42        2.06797  -0.00052   0.00000  -0.00150  -0.00150   2.06647
   R43        2.88889  -0.00022   0.00000  -0.00079  -0.00079   2.88810
   R44        2.92398  -0.00028   0.00000  -0.00130  -0.00130   2.92268
   R45        2.07074  -0.00052   0.00000  -0.00151  -0.00151   2.06922
   R46        2.92522   0.00001   0.00000   0.00018   0.00018   2.92540
   R47        2.94585  -0.00008   0.00000  -0.00001  -0.00002   2.94583
   R48        2.06940  -0.00045   0.00000  -0.00131  -0.00131   2.06809
   R49        2.06189  -0.00056   0.00000  -0.00162  -0.00162   2.06026
   R50        2.92656  -0.00006   0.00000  -0.00027  -0.00027   2.92629
   R51        2.06979  -0.00044   0.00000  -0.00128  -0.00128   2.06851
   R52        2.94856  -0.00011   0.00000  -0.00039  -0.00038   2.94817
   R53        2.89519  -0.00016   0.00000  -0.00053  -0.00053   2.89466
   R54        2.88219  -0.00012   0.00000  -0.00029  -0.00029   2.88191
   R55        2.06776  -0.00061   0.00000  -0.00178  -0.00178   2.06598
   R56        2.07244  -0.00068   0.00000  -0.00198  -0.00198   2.07045
   R57        2.07241  -0.00066   0.00000  -0.00195  -0.00195   2.07047
   R58        2.06622  -0.00033   0.00000  -0.00091  -0.00091   2.06531
   R59        2.07155  -0.00068   0.00000  -0.00200  -0.00200   2.06955
   R60        2.07441  -0.00070   0.00000  -0.00208  -0.00208   2.07233
   R61        2.74708   0.00005   0.00000   0.00012   0.00012   2.74720
   R62        2.05643  -0.00029   0.00000  -0.00108  -0.00108   2.05534
   R63        2.06142  -0.00049   0.00000  -0.00142  -0.00142   2.06000
   R64        2.06413  -0.00054   0.00000  -0.00156  -0.00156   2.06257
   R65        2.06440  -0.00064   0.00000  -0.00184  -0.00184   2.06256
   R66        2.60808   0.00012   0.00000   0.00025   0.00025   2.60832
   R67        2.28945   0.00020   0.00000   0.00020   0.00020   2.28965
   R68        2.27331  -0.00003   0.00000  -0.00003  -0.00003   2.27328
    A1        1.93406  -0.00004   0.00000   0.00013   0.00013   1.93419
    A2        1.90669   0.00021   0.00000   0.00227   0.00227   1.90896
    A3        1.93098  -0.00003   0.00000   0.00020   0.00020   1.93118
    A4        1.96088  -0.00013   0.00000  -0.00102  -0.00102   1.95986
    A5        1.93580   0.00008   0.00000  -0.00051  -0.00052   1.93529
    A6        1.79085  -0.00009   0.00000  -0.00110  -0.00110   1.78975
    A7        1.86541   0.00007   0.00000   0.00118   0.00118   1.86659
    A8        1.91548   0.00002   0.00000   0.00038   0.00038   1.91587
    A9        1.87899  -0.00009   0.00000  -0.00117  -0.00117   1.87782
   A10        1.93187   0.00001   0.00000   0.00033   0.00033   1.93220
   A11        1.90199  -0.00006   0.00000  -0.00031  -0.00031   1.90168
   A12        1.96662   0.00005   0.00000  -0.00037  -0.00037   1.96625
   A13        1.93991  -0.00000   0.00000  -0.00037  -0.00037   1.93954
   A14        1.89784  -0.00000   0.00000   0.00072   0.00072   1.89856
   A15        1.93472  -0.00006   0.00000  -0.00089  -0.00090   1.93382
   A16        2.07015   0.00003   0.00000   0.00040   0.00040   2.07056
   A17        2.04649   0.00003   0.00000   0.00005   0.00005   2.04653
   A18        1.53954  -0.00001   0.00000   0.00020   0.00020   1.53974
   A19        2.04395  -0.00000   0.00000   0.00040   0.00040   2.04435
   A20        1.98357  -0.00001   0.00000  -0.00042  -0.00042   1.98315
   A21        1.50327  -0.00001   0.00000  -0.00020  -0.00020   1.50307
   A22        1.89029   0.00006   0.00000   0.00104   0.00104   1.89133
   A23        2.05827  -0.00004   0.00000  -0.00049  -0.00049   2.05778
   A24        1.96399  -0.00003   0.00000  -0.00071  -0.00071   1.96328
   A25        1.89867   0.00000   0.00000   0.00001   0.00001   1.89868
   A26        1.91684  -0.00002   0.00000  -0.00069  -0.00069   1.91615
   A27        1.94928  -0.00006   0.00000  -0.00123  -0.00123   1.94805
   A28        2.08500   0.00001   0.00000   0.00082   0.00082   2.08581
   A29        1.53775   0.00000   0.00000   0.00039   0.00039   1.53814
   A30        2.04764   0.00006   0.00000   0.00081   0.00081   2.04846
   A31        1.48949   0.00004   0.00000  -0.00005  -0.00005   1.48945
   A32        1.95708  -0.00006   0.00000  -0.00023  -0.00023   1.95685
   A33        2.07241  -0.00007   0.00000  -0.00106  -0.00106   2.07136
   A34        1.94036  -0.00005   0.00000   0.00019   0.00019   1.94055
   A35        2.08616  -0.00007   0.00000  -0.00114  -0.00114   2.08501
   A36        1.89220   0.00016   0.00000   0.00180   0.00180   1.89401
   A37        1.97531  -0.00015   0.00000  -0.00094  -0.00094   1.97436
   A38        1.92260  -0.00009   0.00000  -0.00053  -0.00053   1.92207
   A39        1.92506  -0.00009   0.00000  -0.00055  -0.00055   1.92451
   A40        1.87725   0.00012   0.00000   0.00071   0.00071   1.87796
   A41        1.87885   0.00013   0.00000   0.00077   0.00077   1.87962
   A42        1.88161   0.00010   0.00000   0.00067   0.00067   1.88228
   A43        1.98710   0.00002   0.00000  -0.00020  -0.00020   1.98689
   A44        1.92794  -0.00009   0.00000  -0.00074  -0.00074   1.92720
   A45        1.92146  -0.00006   0.00000  -0.00044  -0.00044   1.92102
   A46        1.87044   0.00004   0.00000   0.00034   0.00034   1.87078
   A47        1.87004   0.00005   0.00000   0.00079   0.00079   1.87083
   A48        1.88292   0.00005   0.00000   0.00033   0.00033   1.88326
   A49        2.17159  -0.00005   0.00000   0.00032   0.00032   2.17191
   A50        2.00518   0.00004   0.00000  -0.00000  -0.00000   2.00517
   A51        1.93517  -0.00002   0.00000  -0.00011  -0.00011   1.93506
   A52        1.87847  -0.00006   0.00000  -0.00209  -0.00210   1.87637
   A53        1.82828   0.00003   0.00000   0.00075   0.00075   1.82903
   A54        1.92736   0.00002   0.00000   0.00076   0.00077   1.92813
   A55        1.88667  -0.00000   0.00000   0.00086   0.00087   1.88754
   A56        1.94042  -0.00030   0.00000  -0.00210  -0.00210   1.93831
   A57        1.90266  -0.00033   0.00000  -0.00198  -0.00198   1.90068
   A58        1.89909  -0.00013   0.00000  -0.00071  -0.00071   1.89838
   A59        1.91765   0.00031   0.00000   0.00170   0.00169   1.91934
   A60        1.89339   0.00019   0.00000   0.00095   0.00094   1.89434
   A61        1.91037   0.00028   0.00000   0.00221   0.00221   1.91258
   A62        1.92511  -0.00015   0.00000  -0.00249  -0.00250   1.92261
   A63        2.04595  -0.00063   0.00000  -0.00251  -0.00251   2.04343
   A64        2.68434   0.00007   0.00000   0.00110   0.00111   2.68545
   A65        2.24686  -0.00001   0.00000  -0.00141  -0.00142   2.24545
   A66        1.08273   0.00000   0.00000   0.00030   0.00030   1.08304
   A67        2.07372  -0.00012   0.00000  -0.00048  -0.00048   2.07324
   A68        1.96866   0.00003   0.00000   0.00011   0.00011   1.96877
   A69        2.24073   0.00009   0.00000   0.00037   0.00037   2.24111
   A70        1.93532   0.00000   0.00000   0.00018   0.00018   1.93549
   A71        1.90411   0.00015   0.00000   0.00158   0.00158   1.90568
   A72        1.93568  -0.00004   0.00000  -0.00002  -0.00002   1.93566
   A73        1.96854  -0.00013   0.00000  -0.00099  -0.00099   1.96755
   A74        1.93258   0.00004   0.00000  -0.00063  -0.00063   1.93195
   A75        1.78253  -0.00001   0.00000  -0.00011  -0.00011   1.78242
   A76        1.85904   0.00003   0.00000   0.00061   0.00061   1.85964
   A77        1.90795   0.00006   0.00000   0.00107   0.00107   1.90902
   A78        1.88746  -0.00009   0.00000  -0.00096  -0.00097   1.88650
   A79        1.93702   0.00002   0.00000   0.00011   0.00011   1.93714
   A80        1.90302  -0.00005   0.00000  -0.00054  -0.00054   1.90249
   A81        1.96565   0.00002   0.00000  -0.00026  -0.00026   1.96539
   A82        1.94106   0.00000   0.00000  -0.00033  -0.00033   1.94073
   A83        1.89749   0.00000   0.00000   0.00065   0.00065   1.89814
   A84        1.93638  -0.00006   0.00000  -0.00071  -0.00071   1.93567
   A85        2.06901   0.00002   0.00000   0.00035   0.00035   2.06937
   A86        2.04515   0.00004   0.00000   0.00000   0.00000   2.04515
   A87        1.53937  -0.00001   0.00000   0.00013   0.00013   1.53950
   A88        2.04301  -0.00001   0.00000   0.00036   0.00036   2.04337
   A89        1.98474   0.00000   0.00000  -0.00044  -0.00044   1.98430
   A90        1.50297  -0.00002   0.00000  -0.00019  -0.00019   1.50277
   A91        1.89114   0.00007   0.00000   0.00106   0.00106   1.89220
   A92        2.05673  -0.00003   0.00000  -0.00045  -0.00045   2.05628
   A93        1.96456  -0.00003   0.00000  -0.00072  -0.00072   1.96384
   A94        1.89666  -0.00000   0.00000   0.00029   0.00029   1.89695
   A95        1.91658  -0.00001   0.00000  -0.00072  -0.00072   1.91586
   A96        1.95067  -0.00008   0.00000  -0.00133  -0.00133   1.94934
   A97        2.08503   0.00002   0.00000   0.00075   0.00075   2.08578
   A98        1.53804   0.00002   0.00000   0.00040   0.00040   1.53844
   A99        2.04826   0.00006   0.00000   0.00074   0.00074   2.04899
   A100       1.48950   0.00003   0.00000  -0.00010  -0.00010   1.48940
   A101       1.95734  -0.00004   0.00000  -0.00031  -0.00031   1.95703
   A102       2.07181  -0.00008   0.00000  -0.00064  -0.00065   2.07116
   A103       1.94026  -0.00006   0.00000   0.00008   0.00008   1.94034
   A104       2.08513  -0.00004   0.00000  -0.00110  -0.00109   2.08404
   A105       1.89337   0.00015   0.00000   0.00161   0.00161   1.89498
   A106       1.97550  -0.00015   0.00000  -0.00097  -0.00097   1.97453
   A107       1.92232  -0.00009   0.00000  -0.00058  -0.00058   1.92174
   A108       1.92521  -0.00009   0.00000  -0.00050  -0.00050   1.92471
   A109       1.87718   0.00012   0.00000   0.00071   0.00071   1.87789
   A110       1.87893   0.00013   0.00000   0.00078   0.00078   1.87971
   A111       1.88152   0.00010   0.00000   0.00069   0.00069   1.88222
   A112       1.98565   0.00008   0.00000   0.00034   0.00034   1.98599
   A113       1.92770  -0.00007   0.00000  -0.00073  -0.00073   1.92696
   A114       1.92167  -0.00011   0.00000  -0.00065  -0.00065   1.92103
   A115       1.87444   0.00003   0.00000   0.00023   0.00023   1.87468
   A116       1.86776   0.00003   0.00000   0.00064   0.00064   1.86841
   A117       1.88274   0.00005   0.00000   0.00022   0.00022   1.88296
   A118       2.10172   0.00000   0.00000   0.00018   0.00018   2.10190
   A119       2.00662   0.00005   0.00000   0.00025   0.00025   2.00687
   A120       1.85978  -0.00001   0.00000   0.00095   0.00096   1.86073
   A121       1.86811   0.00002   0.00000  -0.00122  -0.00122   1.86689
   A122       1.91411   0.00005   0.00000   0.00108   0.00108   1.91519
   A123       1.92974  -0.00009   0.00000  -0.00146  -0.00146   1.92828
   A124       1.88024  -0.00003   0.00000   0.00045   0.00045   1.88069
   A125       1.93585  -0.00028   0.00000  -0.00195  -0.00195   1.93390
   A126       1.90093  -0.00028   0.00000  -0.00192  -0.00192   1.89901
   A127       1.89496  -0.00015   0.00000  -0.00059  -0.00059   1.89437
   A128       1.90177   0.00021   0.00000   0.00060   0.00060   1.90237
   A129       1.91809   0.00024   0.00000   0.00179   0.00179   1.91987
   A130       1.91209   0.00026   0.00000   0.00207   0.00207   1.91416
   A131       2.01286  -0.00009   0.00000  -0.00110  -0.00110   2.01175
   A132       2.01385  -0.00053   0.00000  -0.00211  -0.00211   2.01175
   A133       1.08592   0.00004   0.00000   0.00117   0.00117   1.08709
   A134       2.53536  -0.00003   0.00000  -0.00056  -0.00056   2.53481
   A135       2.32335   0.00002   0.00000   0.00094   0.00094   2.32429
   A136       2.06598  -0.00007   0.00000  -0.00028  -0.00028   2.06570
   A137       1.97246   0.00002   0.00000   0.00010   0.00009   1.97256
   A138       2.24470   0.00005   0.00000   0.00020   0.00020   2.24490
    D1        0.69422  -0.00000   0.00000  -0.00103  -0.00103   0.69319
    D2        3.00583  -0.00000   0.00000  -0.00049  -0.00048   3.00535
    D3       -0.97445   0.00002   0.00000  -0.00101  -0.00100  -0.97545
    D4       -1.47533   0.00004   0.00000  -0.00141  -0.00141  -1.47674
    D5        0.83629   0.00005   0.00000  -0.00087  -0.00087   0.83542
    D6        3.13920   0.00006   0.00000  -0.00139  -0.00139   3.13781
    D7        2.84884   0.00006   0.00000  -0.00145  -0.00145   2.84739
    D8       -1.12272   0.00006   0.00000  -0.00091  -0.00091  -1.12364
    D9        1.18018   0.00007   0.00000  -0.00143  -0.00143   1.17875
   D10        0.26868   0.00003   0.00000   0.00231   0.00231   0.27099
   D11       -1.79980  -0.00002   0.00000   0.00142   0.00142  -1.79837
   D12        2.42324   0.00003   0.00000   0.00170   0.00170   2.42494
   D13        2.40702   0.00018   0.00000   0.00462   0.00462   2.41164
   D14        0.33854   0.00013   0.00000   0.00373   0.00373   0.34227
   D15       -1.72161   0.00018   0.00000   0.00401   0.00401  -1.71760
   D16       -1.88317   0.00004   0.00000   0.00233   0.00233  -1.88084
   D17        2.33154  -0.00001   0.00000   0.00144   0.00144   2.33298
   D18        0.27139   0.00004   0.00000   0.00172   0.00172   0.27311
   D19       -3.10752   0.00002   0.00000   0.00927   0.00927  -3.09826
   D20        1.05905   0.00006   0.00000   0.00980   0.00980   1.06885
   D21       -1.02334  -0.00001   0.00000   0.00870   0.00870  -1.01464
   D22        1.02193   0.00001   0.00000   0.00816   0.00816   1.03009
   D23       -1.09467   0.00004   0.00000   0.00870   0.00869  -1.08598
   D24        3.10612  -0.00002   0.00000   0.00759   0.00759   3.11372
   D25       -1.05803   0.00003   0.00000   0.00992   0.00992  -1.04811
   D26        3.10855   0.00006   0.00000   0.01045   0.01045   3.11900
   D27        1.02616  -0.00000   0.00000   0.00935   0.00935   1.03551
   D28       -2.88702  -0.00008   0.00000  -0.00498  -0.00497  -2.89200
   D29       -0.73340  -0.00009   0.00000  -0.00503  -0.00503  -0.73843
   D30        1.36401  -0.00025   0.00000  -0.00710  -0.00710   1.35692
   D31       -0.88768  -0.00008   0.00000  -0.00080  -0.00080  -0.88848
   D32        1.42193  -0.00004   0.00000   0.00004   0.00004   1.42196
   D33        3.08676  -0.00008   0.00000   0.00023   0.00023   3.08698
   D34        1.16716   0.00002   0.00000   0.00108   0.00108   1.16824
   D35       -2.80642   0.00006   0.00000   0.00192   0.00193  -2.80450
   D36       -1.14159   0.00002   0.00000   0.00211   0.00211  -1.13948
   D37       -2.98129  -0.00001   0.00000   0.00066   0.00066  -2.98064
   D38       -0.67169   0.00003   0.00000   0.00150   0.00150  -0.67019
   D39        0.99314  -0.00000   0.00000   0.00169   0.00169   0.99483
   D40       -2.39608  -0.00003   0.00000  -0.00194  -0.00195  -2.39803
   D41       -0.26856  -0.00001   0.00000  -0.00155  -0.00156  -0.27012
   D42        1.75882   0.00001   0.00000   0.00023   0.00023   1.75905
   D43        1.86993  -0.00003   0.00000  -0.00255  -0.00255   1.86738
   D44       -2.28574  -0.00001   0.00000  -0.00216  -0.00216  -2.28790
   D45       -0.25836   0.00001   0.00000  -0.00038  -0.00037  -0.25873
   D46       -0.28153  -0.00004   0.00000  -0.00249  -0.00249  -0.28403
   D47        1.84599  -0.00002   0.00000  -0.00210  -0.00210   1.84388
   D48       -2.40982   0.00000   0.00000  -0.00032  -0.00032  -2.41013
   D49       -0.59661   0.00001   0.00000   0.00015   0.00015  -0.59646
   D50       -2.82271  -0.00008   0.00000  -0.00135  -0.00135  -2.82405
   D51        1.48947  -0.00004   0.00000  -0.00043  -0.00043   1.48904
   D52        1.64166   0.00003   0.00000   0.00066   0.00066   1.64233
   D53       -0.58443  -0.00006   0.00000  -0.00083  -0.00083  -0.58526
   D54       -2.55544  -0.00002   0.00000   0.00008   0.00008  -2.55535
   D55       -2.54152   0.00007   0.00000   0.00096   0.00096  -2.54056
   D56        1.51558  -0.00001   0.00000  -0.00054  -0.00054   1.51504
   D57       -0.45543   0.00002   0.00000   0.00038   0.00038  -0.45505
   D58       -1.45694  -0.00000   0.00000  -0.00114  -0.00114  -1.45808
   D59        2.88923   0.00004   0.00000  -0.00131  -0.00131   2.88792
   D60        0.65986  -0.00008   0.00000  -0.00275  -0.00275   0.65711
   D61        2.57325   0.00002   0.00000   0.00022   0.00022   2.57348
   D62        0.63624   0.00006   0.00000   0.00005   0.00005   0.63629
   D63       -1.59313  -0.00006   0.00000  -0.00139  -0.00139  -1.59452
   D64        0.45230  -0.00002   0.00000  -0.00038  -0.00038   0.45192
   D65       -1.48472   0.00002   0.00000  -0.00055  -0.00055  -1.48526
   D66        2.56910  -0.00009   0.00000  -0.00199  -0.00199   2.56711
   D67       -1.50481   0.00004   0.00000   0.00080   0.00080  -1.50401
   D68        2.55954   0.00006   0.00000   0.00108   0.00108   2.56063
   D69        0.45500  -0.00003   0.00000  -0.00037  -0.00037   0.45463
   D70        0.56789   0.00002   0.00000   0.00104   0.00104   0.56893
   D71       -1.65094   0.00004   0.00000   0.00133   0.00133  -1.64961
   D72        2.52770  -0.00004   0.00000  -0.00013  -0.00013   2.52757
   D73        2.78816   0.00005   0.00000   0.00142   0.00142   2.78958
   D74        0.56933   0.00007   0.00000   0.00170   0.00170   0.57103
   D75       -1.53522  -0.00001   0.00000   0.00025   0.00025  -1.53497
   D76        1.45902   0.00000   0.00000   0.00034   0.00034   1.45936
   D77       -2.87027  -0.00004   0.00000   0.00009   0.00009  -2.87018
   D78       -0.64498   0.00009   0.00000   0.00188   0.00188  -0.64311
   D79       -0.45189   0.00001   0.00000   0.00030   0.00030  -0.45160
   D80        1.50200  -0.00004   0.00000   0.00005   0.00005   1.50205
   D81       -2.55590   0.00009   0.00000   0.00184   0.00184  -2.55406
   D82       -2.58936  -0.00003   0.00000  -0.00112  -0.00112  -2.59047
   D83       -0.63546  -0.00008   0.00000  -0.00137  -0.00137  -0.63683
   D84        1.58982   0.00005   0.00000   0.00042   0.00042   1.59025
   D85        0.81359  -0.00000   0.00000  -0.00025  -0.00025   0.81334
   D86       -1.28859   0.00001   0.00000  -0.00014  -0.00014  -1.28873
   D87        2.91958  -0.00000   0.00000  -0.00030  -0.00030   2.91928
   D88       -0.82077   0.00000   0.00000  -0.00019  -0.00019  -0.82096
   D89       -2.92295   0.00001   0.00000  -0.00007  -0.00007  -2.92302
   D90        1.28522  -0.00000   0.00000  -0.00023  -0.00023   1.28498
   D91        3.13560  -0.00001   0.00000  -0.00032  -0.00032   3.13528
   D92        1.03342  -0.00000   0.00000  -0.00021  -0.00021   1.03321
   D93       -1.04160  -0.00001   0.00000  -0.00037  -0.00037  -1.04197
   D94       -0.88050   0.00001   0.00000  -0.00069  -0.00069  -0.88119
   D95       -2.98586   0.00001   0.00000  -0.00045  -0.00045  -2.98631
   D96        1.21961   0.00005   0.00000  -0.00013  -0.00013   1.21948
   D97        0.89592  -0.00004   0.00000  -0.00226  -0.00226   0.89366
   D98       -1.20944  -0.00004   0.00000  -0.00202  -0.00202  -1.21146
   D99        2.99603  -0.00000   0.00000  -0.00170  -0.00170   2.99433
   D100      -3.13990  -0.00000   0.00000  -0.00120  -0.00120  -3.14110
   D101       1.03793  -0.00001   0.00000  -0.00096  -0.00096   1.03696
   D102      -1.03980   0.00003   0.00000  -0.00064  -0.00064  -1.04044
   D103      -2.28089   0.00004   0.00000   0.00340   0.00340  -2.27749
   D104      -0.14361  -0.00003   0.00000   0.00258   0.00258  -0.14103
   D105       1.87352   0.00007   0.00000   0.00352   0.00352   1.87704
   D106      -1.25767   0.00010   0.00000   0.00519   0.00518  -1.25249
   D107      -1.67741   0.00005   0.00000   0.00095   0.00095  -1.67646
   D108       2.43308  -0.00001   0.00000   0.00053   0.00053   2.43361
   D109       0.37774  -0.00004   0.00000  -0.00114  -0.00114   0.37660
   D110      -1.43343  -0.00001   0.00000   0.00337   0.00337  -1.43006
   D111       0.40941   0.00007   0.00000   0.00242   0.00242   0.41182
   D112       0.76791   0.00000   0.00000   0.00242   0.00242   0.77033
   D113       2.61074   0.00008   0.00000   0.00148   0.00147   2.61221
   D114       2.75855   0.00005   0.00000   0.00420   0.00420   2.76274
   D115      -1.68180   0.00012   0.00000   0.00325   0.00324  -1.67856
   D116       0.63502   0.00002   0.00000   0.00437   0.00436   0.63939
   D117       2.84439   0.00010   0.00000   0.00748   0.00748   2.85187
   D118      -0.06666   0.00005   0.00000   0.00291   0.00291  -0.06374
   D119       3.08685   0.00003   0.00000   0.00250   0.00250   3.08935
   D120       2.62670  -0.00002   0.00000  -0.00032  -0.00032   2.62638
   D121       0.50238  -0.00004   0.00000   0.00169   0.00168   0.50406
   D122      -0.63825  -0.00014   0.00000  -0.00503  -0.00504  -0.64329
   D123      -3.10246  -0.00014   0.00000  -0.00554  -0.00554  -3.10800
   D124       2.00102  -0.00005   0.00000  -0.00386  -0.00386   1.99716
   D125      -0.46319  -0.00004   0.00000  -0.00436  -0.00437  -0.46756
   D126      -3.12758  -0.00002   0.00000  -0.00048  -0.00048  -3.12807
   D127       0.69911  -0.00001   0.00000  -0.00056  -0.00056   0.69855
   D128       3.00896   0.00000   0.00000   0.00010   0.00010   3.00905
   D129      -0.96953   0.00000   0.00000  -0.00064  -0.00063  -0.97017
   D130      -1.47921   0.00005   0.00000  -0.00053  -0.00053  -1.47974
   D131       0.83064   0.00007   0.00000   0.00013   0.00013   0.83076
   D132       3.13533   0.00007   0.00000  -0.00061  -0.00061   3.13472
   D133       2.85381   0.00001   0.00000  -0.00125  -0.00125   2.85256
   D134      -1.11952   0.00002   0.00000  -0.00060  -0.00060  -1.12012
   D135       1.18517   0.00002   0.00000  -0.00133  -0.00133   1.18384
   D136       0.26144   0.00003   0.00000   0.00093   0.00093   0.26237
   D137      -1.86305  -0.00006   0.00000  -0.00131  -0.00131  -1.86435
   D138       2.41218  -0.00003   0.00000  -0.00171  -0.00170   2.41048
   D139       2.40285   0.00013   0.00000   0.00240   0.00240   2.40525
   D140       0.27836   0.00004   0.00000   0.00016   0.00016   0.27852
   D141      -1.72960   0.00007   0.00000  -0.00024  -0.00024  -1.72984
   D142      -1.89504   0.00006   0.00000   0.00127   0.00127  -1.89377
   D143       2.26365  -0.00003   0.00000  -0.00096  -0.00096   2.26269
   D144       0.25569  -0.00000   0.00000  -0.00136  -0.00136   0.25433
   D145       3.09733  -0.00004   0.00000  -0.00236  -0.00236   3.09497
   D146       1.00442   0.00005   0.00000  -0.00069  -0.00069   1.00374
   D147      -1.07662  -0.00001   0.00000  -0.00174  -0.00174  -1.07836
   D148       0.93856  -0.00006   0.00000  -0.00306  -0.00306   0.93551
   D149      -1.15434   0.00003   0.00000  -0.00138  -0.00139  -1.15572
   D150       3.04780  -0.00003   0.00000  -0.00243  -0.00243   3.04537
   D151      -1.13630  -0.00003   0.00000  -0.00177  -0.00177  -1.13808
   D152       3.05398   0.00006   0.00000  -0.00010  -0.00010   3.05388
   D153       0.97293  -0.00000   0.00000  -0.00115  -0.00115   0.97179
   D154      -2.76040   0.00002   0.00000  -0.00049  -0.00049  -2.76088
   D155      -0.60412   0.00001   0.00000  -0.00072  -0.00072  -0.60484
   D156       1.49601  -0.00013   0.00000  -0.00224  -0.00223   1.49377
   D157      -0.88538  -0.00007   0.00000  -0.00117  -0.00117  -0.88655
   D158       1.42333  -0.00004   0.00000  -0.00043  -0.00043   1.42291
   D159       3.08845  -0.00007   0.00000  -0.00028  -0.00028   3.08818
   D160       1.16011   0.00002   0.00000   0.00029   0.00029   1.16039
   D161      -2.81436   0.00005   0.00000   0.00103   0.00103  -2.81333
   D162      -1.14924   0.00002   0.00000   0.00118   0.00118  -1.14806
   D163      -2.98390  -0.00001   0.00000  -0.00052  -0.00052  -2.98442
   D164      -0.67519   0.00002   0.00000   0.00023   0.00023  -0.67496
   D165       0.98993  -0.00002   0.00000   0.00038   0.00038   0.99031
   D166      -2.38495  -0.00006   0.00000  -0.00123  -0.00123  -2.38618
   D167      -0.29019  -0.00000   0.00000   0.00099   0.00099  -0.28921
   D168       1.78072  -0.00006   0.00000   0.00132   0.00132   1.78205
   D169       1.88349  -0.00002   0.00000  -0.00114  -0.00114   1.88235
   D170      -2.30494   0.00004   0.00000   0.00107   0.00107  -2.30386
   D171      -0.23402  -0.00002   0.00000   0.00141   0.00141  -0.23261
   D172      -0.27467  -0.00003   0.00000  -0.00071  -0.00071  -0.27538
   D173       1.82009   0.00003   0.00000   0.00150   0.00150   1.82159
   D174      -2.39218  -0.00003   0.00000   0.00184   0.00184  -2.39034
   D175      -0.59297   0.00001   0.00000   0.00019   0.00019  -0.59279
   D176      -2.82058  -0.00008   0.00000  -0.00129  -0.00129  -2.82187
   D177       1.49099  -0.00004   0.00000  -0.00036  -0.00036   1.49063
   D178       1.64563   0.00003   0.00000   0.00064   0.00064   1.64627
   D179      -0.58198  -0.00005   0.00000  -0.00083  -0.00083  -0.58281
   D180      -2.55360  -0.00002   0.00000   0.00010   0.00010  -2.55350
   D181      -2.53955   0.00007   0.00000   0.00083   0.00083  -2.53872
   D182       1.51603  -0.00001   0.00000  -0.00065  -0.00065   1.51539
   D183      -0.45559   0.00002   0.00000   0.00028   0.00028  -0.45531
   D184      -1.45654  -0.00001   0.00000  -0.00094  -0.00094  -1.45748
   D185       2.88971   0.00004   0.00000  -0.00097  -0.00097   2.88875
   D186       0.65892  -0.00006   0.00000  -0.00242  -0.00242   0.65650
   D187       2.57159   0.00001   0.00000   0.00022   0.00022   2.57181
   D188       0.63466   0.00006   0.00000   0.00019   0.00019   0.63485
   D189      -1.59613  -0.00004   0.00000  -0.00127  -0.00127  -1.59740
   D190       0.45243  -0.00002   0.00000  -0.00026  -0.00026   0.45216
   D191      -1.48451   0.00003   0.00000  -0.00029  -0.00029  -1.48480
   D192       2.56789  -0.00007   0.00000  -0.00175  -0.00175   2.56614
   D193      -1.50601   0.00006   0.00000   0.00101   0.00101  -1.50500
   D194       2.56062   0.00006   0.00000   0.00112   0.00112   2.56175
   D195       0.45516  -0.00002   0.00000  -0.00023  -0.00023   0.45493
   D196       0.56511   0.00003   0.00000   0.00123   0.00123   0.56633
   D197      -1.65144   0.00003   0.00000   0.00134   0.00134  -1.65010
   D198       2.52628  -0.00005   0.00000  -0.00001  -0.00001   2.52627
   D199       2.78575   0.00007   0.00000   0.00166   0.00166   2.78741
   D200       0.56920   0.00007   0.00000   0.00177   0.00177   0.57097
   D201      -1.53626  -0.00001   0.00000   0.00042   0.00042  -1.53585
   D202       1.45678   0.00000   0.00000   0.00053   0.00053   1.45731
   D203      -2.87223  -0.00004   0.00000   0.00017   0.00017  -2.87206
   D204      -0.64627   0.00008   0.00000   0.00161   0.00161  -0.64466
   D205      -0.45222   0.00001   0.00000   0.00019   0.00019  -0.45203
   D206       1.50195  -0.00003   0.00000  -0.00017  -0.00017   1.50178
   D207      -2.55528   0.00009   0.00000   0.00127   0.00127  -2.55401
   D208      -2.59007  -0.00004   0.00000  -0.00112  -0.00113  -2.59120
   D209      -0.63589  -0.00008   0.00000  -0.00149  -0.00149  -0.63738
   D210       1.59006   0.00004   0.00000  -0.00005  -0.00005   1.59001
   D211       0.81270  -0.00000   0.00000  -0.00035  -0.00035   0.81235
   D212      -1.28932   0.00001   0.00000  -0.00019  -0.00019  -1.28951
   D213       2.91903  -0.00000   0.00000  -0.00037  -0.00037   2.91866
   D214      -0.82173   0.00001   0.00000  -0.00015  -0.00015  -0.82188
   D215      -2.92375   0.00002   0.00000   0.00001   0.00001  -2.92374
   D216       1.28460   0.00001   0.00000  -0.00017  -0.00017   1.28443
   D217       3.13511  -0.00001   0.00000  -0.00009  -0.00009   3.13502
   D218       1.03310  -0.00001   0.00000   0.00006   0.00006   1.03316
   D219      -1.04174  -0.00002   0.00000  -0.00011  -0.00012  -1.04185
   D220      -0.87519   0.00004   0.00000  -0.00118  -0.00118  -0.87637
   D221      -2.98455  -0.00000   0.00000  -0.00118  -0.00118  -2.98573
   D222       1.22116   0.00005   0.00000  -0.00058  -0.00058   1.22057
   D223       0.90012  -0.00001   0.00000  -0.00249  -0.00249   0.89763
   D224      -1.20924  -0.00005   0.00000  -0.00249  -0.00249  -1.21173
   D225       2.99647   0.00000   0.00000  -0.00190  -0.00190   2.99457
   D226      -3.13559   0.00002   0.00000  -0.00174  -0.00174  -3.13733
   D227       1.03824  -0.00002   0.00000  -0.00174  -0.00174   1.03649
   D228      -1.03924   0.00003   0.00000  -0.00115  -0.00115  -1.04039
   D229      -2.43977  -0.00004   0.00000  -0.00226  -0.00226  -2.44202
   D230      -0.30085  -0.00006   0.00000  -0.00280  -0.00280  -0.30365
   D231       1.71692   0.00003   0.00000  -0.00211  -0.00211   1.71480
   D232      -2.70541   0.00021   0.00000   0.01948   0.01949  -2.68593
   D233       1.39561   0.00012   0.00000   0.01789   0.01790   1.41351
   D234      -0.70566   0.00022   0.00000   0.01876   0.01876  -0.68690
   D235      -1.53743  -0.00006   0.00000   0.00081   0.00081  -1.53662
   D236       0.26532   0.00003   0.00000   0.00425   0.00425   0.26958
   D237       0.66014  -0.00004   0.00000  -0.00065  -0.00065   0.65949
   D238       2.46290   0.00005   0.00000   0.00279   0.00279   2.46569
   D239       2.75155  -0.00004   0.00000   0.00009   0.00009   2.75164
   D240      -1.72888   0.00004   0.00000   0.00353   0.00353  -1.72535
   D241      -0.01168   0.00012   0.00000   0.00715   0.00715  -0.00453
   D242       3.13872   0.00008   0.00000   0.00601   0.00601  -3.13846
   D243      -3.13122  -0.00004   0.00000  -0.00135  -0.00135  -3.13257
         Item               Value     Threshold  Converged?
 Maximum Force            0.000707     0.000450     NO 
 RMS     Force            0.000173     0.000300     YES
 Maximum Displacement     0.085147     0.001800     NO 
 RMS     Displacement     0.008306     0.001200     NO 
 Predicted change in Energy=-3.922601D-05
 GradGradGradGradGradGradGradGradGradGradGradGradGradGradGradGradGradGrad

 Stoichiometry    C20H32N2O8(3)
 Framework group  C1[X(C20H32N2O8)]
 Deg. of freedom   180
 Full point group                 C1      NOp   1
 Largest Abelian subgroup         C1      NOp   1
 Largest concise Abelian subgroup C1      NOp   1
                         Standard orientation:                         
 ---------------------------------------------------------------------
 Center     Atomic      Atomic             Coordinates (Angstroms)
 Number     Number       Type             X           Y           Z
 ---------------------------------------------------------------------
      1          6           0       -2.155979    0.103305   -0.855112
      2          6           0       -2.870662   -0.364024    1.634920
      3          1           0       -3.308066    0.316326    2.371097
      4          1           0       -2.217587   -1.049538    2.182761
      5          6           0       -3.980126   -1.132053    0.917530
      6          1           0       -4.669433   -1.590754    1.633947
      7          6           0       -4.562133   -0.236476   -0.202549
      8          1           0       -4.602100    0.840117   -0.010561
      9          1           0       -5.541986   -0.559123   -0.555092
     10          6           0       -3.408568   -0.772827   -1.085981
     11          1           0       -3.571192   -0.911229   -2.159409
     12          6           0       -3.387769   -2.052136   -0.192815
     13          6           0       -4.402857   -3.088014   -0.685790
     14          1           0       -5.386757   -2.659506   -0.894235
     15          1           0       -4.536120   -3.873048    0.066760
     16          1           0       -4.044537   -3.562378   -1.605989
     17          6           0       -2.062979   -2.760289    0.072859
     18          1           0       -1.271473   -2.096924    0.431304
     19          1           0       -1.695345   -3.238324   -0.841005
     20          1           0       -2.199136   -3.541271    0.830470
     21          6           0       -2.011215    0.483652    0.667642
     22          6           0       -2.227315    1.357519   -1.772323
     23          1           0       -1.333380    1.974634   -1.663194
     24          1           0       -3.114767    1.937104   -1.510538
     25          1           0       -2.297823    1.029650   -2.810444
     26          8           0       -1.031787   -0.532818   -1.308181
     27          8           0       -2.433964    1.858809    0.901865
     28          1           0       -0.956630    0.404376    0.926207
     29          7           0       -1.446265    2.825691    0.924078
     30          8           0       -0.289472    2.480777    0.817514
     31          8           0       -1.884437    3.936068    1.065185
     32          6           0        2.150746   -0.222568    1.111840
     33          6           0        2.638681   -0.316775   -1.473213
     34          1           0        3.134338    0.417661   -2.115177
     35          1           0        1.863082   -0.789588   -2.082064
     36          6           0        3.662735   -1.345750   -0.995422
     37          1           0        4.234679   -1.754401   -1.834991
     38          6           0        4.435482   -0.756454    0.209595
     39          1           0        4.618960    0.322429    0.204278
     40          1           0        5.377288   -1.264955    0.417101
     41          6           0        3.270482   -1.287017    1.080922
     42          1           0        3.474354   -1.639576    2.096946
     43          6           0        3.009697   -2.366521   -0.014793
     44          6           0        3.890070   -3.600812    0.203950
     45          1           0        4.936930   -3.352707    0.398294
     46          1           0        3.861370   -4.245631   -0.681378
     47          1           0        3.522168   -4.183506    1.055741
     48          6           0        1.582025   -2.829805   -0.284734
     49          1           0        0.878413   -2.011678   -0.458113
     50          1           0        1.203687   -3.413718    0.561008
     51          1           0        1.556157   -3.470209   -1.174571
     52          6           0        1.968389    0.442109   -0.304103
     53          6           0        2.463330    0.817092    2.229165
     54          1           0        1.713114    1.607859    2.243093
     55          1           0        3.442054    1.259251    2.034497
     56          1           0        2.478380    0.299819    3.190146
     57          8           0        0.971479   -0.766333    1.546645
     58          8           0        2.521535    1.783085   -0.208095
     59          1           0        0.898402    0.536141   -0.475121
     60          7           0        1.991591    2.703444   -1.089703
     61          8           0        1.132217    2.333974   -1.859778
     62          8           0        2.479861    3.797164   -0.977896
 ---------------------------------------------------------------------
 Rotational constants (GHZ):           0.2128170           0.1345233           0.0996058
 Standard basis: 6-31++G(d,p) (6D, 7F)
 There are   762 symmetry adapted cartesian basis functions of A   symmetry.
 There are   762 symmetry adapted basis functions of A   symmetry.
   762 basis functions,  1216 primitive gaussians,   762 cartesian basis functions
   116 alpha electrons      114 beta electrons
       nuclear repulsion energy      3505.9737759434 Hartrees.
 NAtoms=   62 NActive=   62 NUniq=   62 SFac= 1.00D+00 NAtFMM=   60 NAOKFM=T Big=T
 Integral buffers will be    131072 words long.
 Raffenetti 2 integral format.
 Two-electron integral symmetry is turned on.
 Nuclear repulsion after empirical dispersion term =     3505.9047746400 Hartrees.
 One-electron integrals computed using PRISM.
 NBasis=   762 RedAO= T EigKep=  1.72D-06  NBF=   762
 NBsUse=   760 1.00D-06 EigRej=  8.09D-07 NBFU=   760
 Initial guess from the checkpoint file:  "/wrk/hasangal/alkoxy/alphapine-conformarsampling/Alpha-Pinene-RO-NO3up-Odown/SYS_2A/DFT_high/calc-LM/TMP/G1647198757/Gau-24929.chk"
 B after Tr=    -0.000000   -0.000000    0.000000
         Rot=    0.999999    0.000152   -0.000595   -0.000795 Ang=   0.12 deg.
 Initial guess <Sx>= 0.0000 <Sy>= 0.0000 <Sz>= 1.0000 <S**2>= 2.0086 S= 1.0029
 ExpMin= 3.60D-02 ExpMax= 5.48D+03 ExpMxC= 8.25D+02 IAcc=3 IRadAn=         7 AccDes= 0.00D+00
 Harris functional with IExCor= 4639 and IRadAn=       7 diagonalized for initial guess.
 HarFok:  IExCor= 4639 AccDes= 0.00D+00 IRadAn=         7 IDoV= 1 UseB2=F ITyADJ=14
 ICtDFT=  3500011 ScaDFX=  1.000000  1.000000  1.000000  1.000000
 FoFCou: FMM=F IPFlag=           0 FMFlag=      100000 FMFlg1=        2001
         NFxFlg=           0 DoJE=T BraDBF=F KetDBF=T FulRan=T
         wScrn=  0.000000 ICntrl=       500 IOpCl=  0 I1Cent=   200000004 NGrid=           0
         NMat0=    1 NMatS0=      1 NMatT0=    0 NMatD0=    1 NMtDS0=    0 NMtDT0=    0
 Petite list used in FoFCou.
 Gradient too large for Newton-Raphson -- use scaled steepest descent instead.
     Minimum is close to point  4 DX=  1.32D-01 DF= -7.47D-06 DXR=  9.91D-02 DFR=  9.92D-03 which will be used.
 Gradient too large for Newton-Raphson -- use scaled steepest descent instead.
     Accept linear search using points  2 and  3.
 Gradient too large for Newton-Raphson -- use scaled steepest descent instead.
     Accept linear search using points  1 and  2.
 Gradient too large for Newton-Raphson -- use scaled steepest descent instead.
     Accept linear search using points  1 and  2.
 LinEq1:  Iter=  0 NonCon=     1 RMS=2.44D-05 Max=3.51D-03 NDo=     1
 AX will form     1 AO Fock derivatives at one time.
 LinEq1:  Iter=  1 NonCon=     1 RMS=4.17D-06 Max=4.18D-04 NDo=     1
 LinEq1:  Iter=  2 NonCon=     1 RMS=4.35D-06 Max=5.15D-04 NDo=     1
 LinEq1:  Iter=  3 NonCon=     1 RMS=1.49D-06 Max=8.27D-05 NDo=     1
 LinEq1:  Iter=  4 NonCon=     1 RMS=1.04D-06 Max=8.67D-05 NDo=     1
 LinEq1:  Iter=  5 NonCon=     1 RMS=7.86D-07 Max=9.77D-05 NDo=     1
 LinEq1:  Iter=  6 NonCon=     1 RMS=5.47D-07 Max=6.20D-05 NDo=     1
 LinEq1:  Iter=  7 NonCon=     1 RMS=4.24D-07 Max=3.40D-05 NDo=     1
 LinEq1:  Iter=  8 NonCon=     1 RMS=2.64D-07 Max=1.95D-05 NDo=     1
 LinEq1:  Iter=  9 NonCon=     1 RMS=1.92D-07 Max=1.47D-05 NDo=     1
 LinEq1:  Iter= 10 NonCon=     1 RMS=1.30D-07 Max=7.65D-06 NDo=     1
 LinEq1:  Iter= 11 NonCon=     1 RMS=7.18D-08 Max=4.73D-06 NDo=     1
 LinEq1:  Iter= 12 NonCon=     1 RMS=4.11D-08 Max=2.79D-06 NDo=     1
 LinEq1:  Iter= 13 NonCon=     1 RMS=1.70D-08 Max=1.68D-06 NDo=     1
 LinEq1:  Iter= 14 NonCon=     1 RMS=1.09D-08 Max=1.01D-06 NDo=     1
 LinEq1:  Iter= 15 NonCon=     1 RMS=6.21D-09 Max=8.75D-07 NDo=     1
 LinEq1:  Iter= 16 NonCon=     1 RMS=3.77D-09 Max=4.86D-07 NDo=     1
 LinEq1:  Iter= 17 NonCon=     0 RMS=1.98D-09 Max=1.54D-07 NDo=     1
 Linear equations converged to 3.852D-08 3.852D-07 after    17 iterations.
     Accept linear search using points  1 and  2.
     Minimum is close to point  2 DX= -8.84D-05 DF= -6.82D-13 DXR=  8.84D-05 DFR=  7.74D-09 which will be used.
 LinEq1:  Iter=  0 NonCon=     1 RMS=1.11D-07 Max=1.25D-05 NDo=     1
 LinEq1:  Iter=  1 NonCon=     1 RMS=3.45D-08 Max=3.29D-06 NDo=     1
 LinEq1:  Iter=  2 NonCon=     1 RMS=2.09D-08 Max=2.54D-06 NDo=     1
 LinEq1:  Iter=  3 NonCon=     1 RMS=1.88D-08 Max=2.56D-06 NDo=     1
 LinEq1:  Iter=  4 NonCon=     1 RMS=1.35D-08 Max=1.72D-06 NDo=     1
 LinEq1:  Iter=  5 NonCon=     1 RMS=8.05D-09 Max=7.97D-07 NDo=     1
 LinEq1:  Iter=  6 NonCon=     1 RMS=4.68D-09 Max=4.94D-07 NDo=     1
 LinEq1:  Iter=  7 NonCon=     1 RMS=3.01D-09 Max=2.46D-07 NDo=     1
 LinEq1:  Iter=  8 NonCon=     1 RMS=1.89D-09 Max=1.57D-07 NDo=     1
 LinEq1:  Iter=  9 NonCon=     1 RMS=1.13D-09 Max=7.40D-08 NDo=     1
 LinEq1:  Iter= 10 NonCon=     1 RMS=6.53D-10 Max=3.94D-08 NDo=     1
 LinEq1:  Iter= 11 NonCon=     1 RMS=4.62D-10 Max=4.35D-08 NDo=     1
 LinEq1:  Iter= 12 NonCon=     1 RMS=3.65D-10 Max=3.09D-08 NDo=     1
 LinEq1:  Iter= 13 NonCon=     1 RMS=1.89D-10 Max=2.07D-08 NDo=     1
 LinEq1:  Iter= 14 NonCon=     1 RMS=1.00D-10 Max=1.07D-08 NDo=     1
 LinEq1:  Iter= 15 NonCon=     1 RMS=6.22D-11 Max=5.52D-09 NDo=     1
 LinEq1:  Iter= 16 NonCon=     0 RMS=3.56D-11 Max=2.76D-09 NDo=     1
 Linear equations converged to 4.651D-10 4.651D-09 after    16 iterations.
 SCF Done:  E(UwB97XD) =  -1491.90337222     a.u. after    7 cycles
            Convg  =    0.6780D-07                    47 Fock formations.
              S**2 =  2.0086                  -V/T =  2.0089
 <Sx>= 0.0000 <Sy>= 0.0000 <Sz>= 1.0000 <S**2>= 2.0086 S= 1.0029
 <L.S>= 0.000000000000E+00
 Annihilation of the first spin contaminant:
 S**2 before annihilation     2.0086,   after     2.0000
 Calling FoFJK, ICntrl=      2127 FMM=T ISym2X=0 I1Cent= 0 IOpClX= 1 NMat=1 NMatS=1 NMatT=0.
 ***** Axes restored to original set *****
 -------------------------------------------------------------------
 Center     Atomic                   Forces (Hartrees/Bohr)
 Number     Number              X              Y              Z
 -------------------------------------------------------------------
      1        6          -0.000258965   -0.000096279    0.000051725
      2        6          -0.000017172    0.000054260    0.000053856
      3        1           0.000009941    0.000014743    0.000015937
      4        1          -0.000034251    0.000009968   -0.000016072
      5        6           0.000020826    0.000017036    0.000088167
      6        1          -0.000019275    0.000002292   -0.000005565
      7        6          -0.000082592    0.000093689   -0.000031167
      8        1           0.000021728   -0.000015316   -0.000012963
      9        1           0.000005145   -0.000059410    0.000023952
     10        6           0.000110875    0.000040306   -0.000014296
     11        1           0.000001038    0.000014287   -0.000013277
     12        6          -0.000038953   -0.000049216   -0.000076097
     13        6          -0.000050191   -0.000094700   -0.000034089
     14        1           0.000032166    0.000046978    0.000021495
     15        1           0.000016738    0.000007709    0.000014924
     16        1           0.000015542    0.000008870    0.000001120
     17        6           0.000066915   -0.000068033    0.000059346
     18        1          -0.000010291   -0.000080671   -0.000065688
     19        1          -0.000007745   -0.000007716   -0.000008520
     20        1          -0.000018769   -0.000000734    0.000013701
     21        6           0.000003090    0.000140729   -0.000005970
     22        6           0.000049055    0.000300656   -0.000211320
     23        1          -0.000126387   -0.000083180    0.000068978
     24        1          -0.000037905   -0.000079955   -0.000002024
     25        1          -0.000006345   -0.000014269    0.000012781
     26        8           0.000318471   -0.000106899   -0.000102154
     27        8           0.000043509   -0.000146254    0.000032293
     28        1           0.000151249   -0.000172919    0.000129293
     29        7           0.000013259    0.000148425    0.000059320
     30        8          -0.000118131    0.000179216    0.000253374
     31        8           0.000077361   -0.000031640   -0.000021144
     32        6           0.000116165   -0.000054956   -0.000163011
     33        6           0.000000843    0.000147460   -0.000048622
     34        1           0.000017376    0.000133735   -0.000001085
     35        1          -0.000014326   -0.000035448    0.000032934
     36        6           0.000020142    0.000044132   -0.000122491
     37        1           0.000017282   -0.000010366    0.000009340
     38        6           0.000052281    0.000074869    0.000051735
     39        1          -0.000032582    0.000015151   -0.000009795
     40        1          -0.000020043   -0.000043868   -0.000025685
     41        6          -0.000048142   -0.000007356    0.000026920
     42        1           0.000000912    0.000015142    0.000028446
     43        6          -0.000011058   -0.000052506    0.000066207
     44        6           0.000054956   -0.000114654   -0.000000843
     45        1          -0.000026189    0.000046027   -0.000010471
     46        1          -0.000016446    0.000010725   -0.000009515
     47        1          -0.000015729    0.000018477   -0.000001614
     48        6          -0.000069537   -0.000031647   -0.000064057
     49        1           0.000034294   -0.000077357    0.000045325
     50        1           0.000019108   -0.000008609    0.000012900
     51        1           0.000010166   -0.000005246   -0.000018261
     52        6          -0.000074889   -0.000054666    0.000398520
     53        6          -0.000025446    0.000088089    0.000201568
     54        1           0.000002144   -0.000019694   -0.000021837
     55        1           0.000005108   -0.000011905   -0.000032307
     56        1           0.000006925   -0.000000451   -0.000024581
     57        8          -0.000205513   -0.000034308    0.000157794
     58        8           0.000128524   -0.000274611   -0.000362336
     59        1          -0.000295959   -0.000048289    0.000053818
     60        7          -0.000107604    0.000239178   -0.000021707
     61        8           0.000467524    0.000205000   -0.000402126
     62        8          -0.000120223   -0.000124020   -0.000025082
 -------------------------------------------------------------------
 Cartesian Forces:  Max     0.000467524 RMS     0.000104617

 GradGradGradGradGradGradGradGradGradGradGradGradGradGradGradGradGradGrad
 Berny optimization.
 Using GEDIIS/GDIIS optimizer.
 FormGI is forming the generalized inverse of G from B-inverse, IUseBI=4.
 Internal  Forces:  Max     0.001153948 RMS     0.000129456
 Search for a local minimum.
 Step number   2 out of a maximum of  372
 All quantities printed in internal units (Hartrees-Bohrs-Radians)
 Mixed Optimization -- En-DIIS/RFO-DIIS
 Swapping is turned off.
 Update second derivatives using D2CorX and points    1    2
 DE= -8.42D-06 DEPred=-3.92D-05 R= 2.15D-01
 Trust test= 2.15D-01 RLast= 5.59D-02 DXMaxT set to 3.00D-01
 ITU=  0  0
     Eigenvalues ---    0.00229   0.00230   0.00306   0.00341   0.00342
     Eigenvalues ---    0.00416   0.00530   0.00706   0.00769   0.00835
     Eigenvalues ---    0.00880   0.00916   0.01114   0.01269   0.01360
     Eigenvalues ---    0.01509   0.01534   0.01558   0.01616   0.01722
     Eigenvalues ---    0.02043   0.02320   0.02452   0.02573   0.02680
     Eigenvalues ---    0.02714   0.02800   0.02864   0.02887   0.02961
     Eigenvalues ---    0.03040   0.03189   0.03259   0.03319   0.03476
     Eigenvalues ---    0.03492   0.03588   0.03724   0.03799   0.03899
     Eigenvalues ---    0.04137   0.04280   0.04424   0.04430   0.04561
     Eigenvalues ---    0.04723   0.04741   0.04953   0.05118   0.05142
     Eigenvalues ---    0.05157   0.05308   0.05309   0.05432   0.05535
     Eigenvalues ---    0.05568   0.05575   0.05608   0.05618   0.05633
     Eigenvalues ---    0.05634   0.05820   0.05840   0.05860   0.05978
     Eigenvalues ---    0.06137   0.06380   0.06384   0.06762   0.06784
     Eigenvalues ---    0.06865   0.07258   0.07355   0.08242   0.08266
     Eigenvalues ---    0.08296   0.08427   0.08645   0.08818   0.08871
     Eigenvalues ---    0.09153   0.09238   0.09524   0.10108   0.10474
     Eigenvalues ---    0.10594   0.10647   0.11567   0.11604   0.11808
     Eigenvalues ---    0.11949   0.12039   0.13168   0.13240   0.13654
     Eigenvalues ---    0.14083   0.14399   0.14983   0.15158   0.16000
     Eigenvalues ---    0.16000   0.16000   0.16000   0.16000   0.16000
     Eigenvalues ---    0.16000   0.16000   0.16000   0.16000   0.16010
     Eigenvalues ---    0.19955   0.20127   0.20870   0.21215   0.21294
     Eigenvalues ---    0.22352   0.24153   0.24480   0.24607   0.24915
     Eigenvalues ---    0.24999   0.25000   0.25000   0.25000   0.25125
     Eigenvalues ---    0.25386   0.26162   0.26742   0.27005   0.27169
     Eigenvalues ---    0.27517   0.27601   0.27995   0.28804   0.29200
     Eigenvalues ---    0.29231   0.29357   0.29749   0.30877   0.31395
     Eigenvalues ---    0.32786   0.33745   0.33938   0.33964   0.34018
     Eigenvalues ---    0.34052   0.34053   0.34061   0.34089   0.34118
     Eigenvalues ---    0.34145   0.34158   0.34192   0.34215   0.34229
     Eigenvalues ---    0.34236   0.34254   0.34280   0.34297   0.34310
     Eigenvalues ---    0.34330   0.34334   0.34476   0.34522   0.34543
     Eigenvalues ---    0.34573   0.34646   0.34685   0.34695   0.34712
     Eigenvalues ---    0.37353   0.37814   0.46066   0.47768   0.48712
     Eigenvalues ---    0.49262   0.99193   0.99303   1.03353   1.03813
 En-DIIS/RFO-DIIS/Sim-DIIS IScMMF=       -3 using points:     2    1
 RFO step:  Lambda=-9.86711672D-05.
 DidBck=F Rises=F RFO-DIIS coefs:    0.82904    0.17096
 Iteration  1 RMS(Cart)=  0.01243341 RMS(Int)=  0.00006305
 Iteration  2 RMS(Cart)=  0.00010657 RMS(Int)=  0.00000134
 Iteration  3 RMS(Cart)=  0.00000002 RMS(Int)=  0.00000134
 Variable       Old X    -DE/DX   Delta X   Delta X   Delta X     New X
                                 (Linear)    (Quad)   (Total)
    R1        2.92138  -0.00001   0.00010  -0.00063  -0.00053   2.92085
    R2        2.97858   0.00028   0.00017  -0.00046  -0.00030   2.97828
    R3        2.93937   0.00018   0.00014  -0.00053  -0.00039   2.93898
    R4        2.58674   0.00026  -0.00001   0.00048   0.00046   2.58720
    R5        2.06677   0.00002   0.00029  -0.00179  -0.00150   2.06527
    R6        2.06713  -0.00003   0.00026  -0.00170  -0.00144   2.06569
    R7        2.88790   0.00005   0.00014  -0.00077  -0.00063   2.88727
    R8        2.92317   0.00005   0.00023  -0.00137  -0.00114   2.92204
    R9        2.06906   0.00001   0.00026  -0.00165  -0.00139   2.06767
   R10        2.92472   0.00001  -0.00004   0.00033   0.00029   2.92502
   R11        2.94598   0.00015   0.00005  -0.00020  -0.00015   2.94582
   R12        2.06794  -0.00002   0.00022  -0.00146  -0.00123   2.06671
   R13        2.06015   0.00001   0.00028  -0.00176  -0.00148   2.05867
   R14        2.92684   0.00004   0.00005  -0.00024  -0.00018   2.92666
   R15        2.06823   0.00001   0.00021  -0.00134  -0.00113   2.06711
   R16        2.94871   0.00009   0.00005   0.00004   0.00010   2.94880
   R17        2.89472   0.00001   0.00009  -0.00057  -0.00047   2.89425
   R18        2.88277   0.00009   0.00008  -0.00036  -0.00028   2.88248
   R19        2.06588  -0.00001   0.00030  -0.00195  -0.00165   2.06423
   R20        2.07041   0.00000   0.00034  -0.00216  -0.00182   2.06859
   R21        2.07025   0.00000   0.00034  -0.00213  -0.00180   2.06845
   R22        2.06579  -0.00008   0.00017  -0.00121  -0.00105   2.06474
   R23        2.06907   0.00001   0.00034  -0.00217  -0.00183   2.06725
   R24        2.07220   0.00001   0.00036  -0.00224  -0.00189   2.07031
   R25        4.39959   0.00000   0.00010  -0.00308  -0.00298   4.39661
   R26        2.75449   0.00019   0.00005  -0.00001   0.00004   2.75453
   R27        2.05736   0.00015   0.00011  -0.00052  -0.00042   2.05695
   R28        2.06306  -0.00014   0.00017  -0.00133  -0.00116   2.06190
   R29        2.06320  -0.00001   0.00026  -0.00165  -0.00139   2.06181
   R30        2.06159  -0.00001   0.00033  -0.00212  -0.00179   2.05980
   R31        4.45683  -0.00018   0.00200  -0.01564  -0.01363   4.44319
   R32        2.61227   0.00019  -0.00002   0.00036   0.00034   2.61261
   R33        4.42095  -0.00021   0.00086  -0.00875  -0.00789   4.41306
   R34        4.40035   0.00034   0.00141  -0.00119   0.00022   4.40058
   R35        2.28999  -0.00019  -0.00004   0.00013   0.00009   2.29009
   R36        2.27148  -0.00006   0.00000  -0.00005  -0.00005   2.27143
   R37        2.92011   0.00007   0.00008  -0.00036  -0.00029   2.91982
   R38        2.97591   0.00021   0.00022  -0.00100  -0.00078   2.97513
   R39        2.94398   0.00012   0.00018  -0.00087  -0.00069   2.94329
   R40        2.58789   0.00011  -0.00002   0.00035   0.00033   2.58823
   R41        2.06767   0.00010   0.00028  -0.00160  -0.00132   2.06634
   R42        2.06647   0.00001   0.00026  -0.00162  -0.00136   2.06511
   R43        2.88810  -0.00001   0.00013  -0.00081  -0.00068   2.88742
   R44        2.92268  -0.00008   0.00022  -0.00155  -0.00133   2.92134
   R45        2.06922   0.00001   0.00026  -0.00164  -0.00138   2.06784
   R46        2.92540  -0.00003  -0.00003   0.00030   0.00027   2.92567
   R47        2.94583   0.00016   0.00000   0.00001   0.00002   2.94585
   R48        2.06809   0.00001   0.00022  -0.00141  -0.00118   2.06691
   R49        2.06026  -0.00000   0.00028  -0.00177  -0.00149   2.05877
   R50        2.92629   0.00003   0.00005  -0.00020  -0.00015   2.92614
   R51        2.06851   0.00002   0.00022  -0.00136  -0.00114   2.06737
   R52        2.94817   0.00011   0.00007  -0.00006   0.00001   2.94818
   R53        2.89466   0.00003   0.00009  -0.00053  -0.00044   2.89423
   R54        2.88191   0.00004   0.00005  -0.00030  -0.00024   2.88166
   R55        2.06598  -0.00002   0.00030  -0.00196  -0.00166   2.06432
   R56        2.07045   0.00000   0.00034  -0.00216  -0.00182   2.06864
   R57        2.07047  -0.00001   0.00033  -0.00213  -0.00179   2.06867
   R58        2.06531  -0.00009   0.00016  -0.00114  -0.00099   2.06432
   R59        2.06955   0.00001   0.00034  -0.00216  -0.00182   2.06773
   R60        2.07233   0.00002   0.00035  -0.00223  -0.00187   2.07046
   R61        2.74720   0.00013  -0.00002   0.00032   0.00030   2.74750
   R62        2.05534   0.00030   0.00018  -0.00076  -0.00058   2.05477
   R63        2.06000  -0.00002   0.00024  -0.00157  -0.00132   2.05868
   R64        2.06257   0.00001   0.00027  -0.00169  -0.00142   2.06115
   R65        2.06256  -0.00002   0.00031  -0.00204  -0.00172   2.06084
   R66        2.60832   0.00041  -0.00004   0.00073   0.00069   2.60902
   R67        2.28965  -0.00014  -0.00003   0.00014   0.00010   2.28975
   R68        2.27328  -0.00016   0.00001  -0.00012  -0.00012   2.27316
    A1        1.93419   0.00002  -0.00002   0.00010   0.00007   1.93426
    A2        1.90896  -0.00008  -0.00039   0.00188   0.00149   1.91045
    A3        1.93118  -0.00003  -0.00003  -0.00045  -0.00049   1.93069
    A4        1.95986   0.00002   0.00017  -0.00112  -0.00095   1.95891
    A5        1.93529  -0.00000   0.00009   0.00028   0.00037   1.93566
    A6        1.78975   0.00007   0.00019  -0.00071  -0.00053   1.78922
    A7        1.86659   0.00000  -0.00020   0.00120   0.00100   1.86759
    A8        1.91587   0.00003  -0.00007   0.00025   0.00019   1.91606
    A9        1.87782  -0.00005   0.00020  -0.00157  -0.00137   1.87645
   A10        1.93220  -0.00005  -0.00006   0.00040   0.00035   1.93255
   A11        1.90168   0.00003   0.00005  -0.00014  -0.00008   1.90160
   A12        1.96625   0.00004   0.00006  -0.00013  -0.00007   1.96617
   A13        1.93954  -0.00000   0.00006  -0.00038  -0.00032   1.93922
   A14        1.89856  -0.00000  -0.00012   0.00095   0.00082   1.89938
   A15        1.93382   0.00005   0.00015  -0.00075  -0.00060   1.93322
   A16        2.07056  -0.00001  -0.00007   0.00035   0.00028   2.07083
   A17        2.04653  -0.00003  -0.00001  -0.00008  -0.00009   2.04645
   A18        1.53974  -0.00001  -0.00003   0.00004   0.00000   1.53975
   A19        2.04435  -0.00000  -0.00007   0.00054   0.00047   2.04482
   A20        1.98315  -0.00003   0.00007  -0.00073  -0.00066   1.98249
   A21        1.50307   0.00002   0.00003  -0.00030  -0.00027   1.50280
   A22        1.89133   0.00003  -0.00018   0.00133   0.00115   1.89248
   A23        2.05778  -0.00001   0.00008  -0.00058  -0.00050   2.05728
   A24        1.96328  -0.00001   0.00012  -0.00074  -0.00062   1.96266
   A25        1.89868  -0.00003  -0.00000  -0.00019  -0.00019   1.89849
   A26        1.91615   0.00000   0.00012  -0.00102  -0.00090   1.91525
   A27        1.94805   0.00007   0.00021  -0.00013   0.00008   1.94812
   A28        2.08581  -0.00001  -0.00014   0.00068   0.00054   2.08635
   A29        1.53814   0.00000  -0.00007   0.00014   0.00007   1.53822
   A30        2.04846  -0.00003  -0.00014   0.00074   0.00060   2.04906
   A31        1.48945  -0.00004   0.00001  -0.00022  -0.00021   1.48923
   A32        1.95685   0.00001   0.00004  -0.00036  -0.00032   1.95653
   A33        2.07136   0.00005   0.00018  -0.00135  -0.00117   2.07019
   A34        1.94055   0.00003  -0.00003  -0.00003  -0.00006   1.94048
   A35        2.08501   0.00004   0.00020  -0.00017   0.00002   2.08504
   A36        1.89401  -0.00007  -0.00031   0.00164   0.00133   1.89534
   A37        1.97436  -0.00008   0.00016  -0.00132  -0.00115   1.97321
   A38        1.92207  -0.00001   0.00009  -0.00062  -0.00053   1.92154
   A39        1.92451  -0.00001   0.00009  -0.00060  -0.00051   1.92401
   A40        1.87796   0.00004  -0.00012   0.00089   0.00077   1.87873
   A41        1.87962   0.00004  -0.00013   0.00097   0.00084   1.88045
   A42        1.88228   0.00002  -0.00012   0.00084   0.00072   1.88301
   A43        1.98689   0.00001   0.00003  -0.00022  -0.00018   1.98671
   A44        1.92720  -0.00001   0.00013  -0.00062  -0.00049   1.92671
   A45        1.92102  -0.00002   0.00007  -0.00078  -0.00070   1.92032
   A46        1.87078  -0.00001  -0.00006   0.00069   0.00063   1.87141
   A47        1.87083   0.00002  -0.00013   0.00063   0.00050   1.87132
   A48        1.88326   0.00001  -0.00006   0.00039   0.00033   1.88359
   A49        2.17191   0.00007  -0.00005   0.00081   0.00076   2.17267
   A50        2.00517  -0.00008   0.00000  -0.00065  -0.00066   2.00452
   A51        1.93506   0.00016   0.00002   0.00080   0.00082   1.93588
   A52        1.87637  -0.00002   0.00036  -0.00214  -0.00178   1.87458
   A53        1.82903  -0.00019  -0.00013  -0.00074  -0.00087   1.82816
   A54        1.92813   0.00003  -0.00013   0.00120   0.00107   1.92920
   A55        1.88754   0.00010  -0.00015   0.00181   0.00166   1.88920
   A56        1.93831  -0.00005   0.00036  -0.00243  -0.00207   1.93624
   A57        1.90068  -0.00008   0.00034  -0.00253  -0.00219   1.89849
   A58        1.89838   0.00000   0.00012  -0.00074  -0.00061   1.89776
   A59        1.91934   0.00006  -0.00029   0.00200   0.00171   1.92105
   A60        1.89434   0.00006  -0.00016   0.00137   0.00121   1.89555
   A61        1.91258   0.00002  -0.00038   0.00237   0.00199   1.91457
   A62        1.92261   0.00004   0.00043  -0.00089  -0.00047   1.92214
   A63        2.04343   0.00095   0.00043  -0.00060  -0.00017   2.04326
   A64        2.68545  -0.00002  -0.00019   0.00130   0.00111   2.68656
   A65        2.24545  -0.00010   0.00024  -0.00205  -0.00180   2.24364
   A66        1.08304   0.00007  -0.00005   0.00077   0.00072   1.08376
   A67        2.07324   0.00019   0.00008  -0.00011  -0.00003   2.07322
   A68        1.96877  -0.00002  -0.00002   0.00006   0.00004   1.96881
   A69        2.24111  -0.00016  -0.00006   0.00003  -0.00003   2.24107
   A70        1.93549  -0.00007  -0.00003  -0.00019  -0.00022   1.93527
   A71        1.90568  -0.00001  -0.00027   0.00148   0.00121   1.90689
   A72        1.93566  -0.00001   0.00000  -0.00043  -0.00043   1.93524
   A73        1.96755   0.00004   0.00017  -0.00106  -0.00089   1.96666
   A74        1.93195   0.00010   0.00011   0.00055   0.00066   1.93261
   A75        1.78242  -0.00004   0.00002  -0.00035  -0.00033   1.78209
   A76        1.85964   0.00003  -0.00010   0.00090   0.00080   1.86044
   A77        1.90902   0.00005  -0.00018   0.00107   0.00089   1.90990
   A78        1.88650  -0.00009   0.00017  -0.00179  -0.00162   1.88488
   A79        1.93714  -0.00004  -0.00002   0.00035   0.00033   1.93747
   A80        1.90249   0.00001   0.00009  -0.00031  -0.00022   1.90227
   A81        1.96539   0.00004   0.00004  -0.00022  -0.00018   1.96521
   A82        1.94073   0.00001   0.00006  -0.00019  -0.00013   1.94060
   A83        1.89814  -0.00004  -0.00011   0.00067   0.00056   1.89870
   A84        1.93567   0.00004   0.00012  -0.00085  -0.00073   1.93494
   A85        2.06937   0.00001  -0.00006   0.00045   0.00039   2.06976
   A86        2.04515  -0.00002  -0.00000  -0.00009  -0.00009   2.04506
   A87        1.53950  -0.00000  -0.00002   0.00005   0.00003   1.53953
   A88        2.04337  -0.00002  -0.00006   0.00035   0.00028   2.04366
   A89        1.98430  -0.00004   0.00008  -0.00069  -0.00061   1.98369
   A90        1.50277   0.00004   0.00003  -0.00022  -0.00019   1.50258
   A91        1.89220   0.00003  -0.00018   0.00137   0.00119   1.89339
   A92        2.05628  -0.00001   0.00008  -0.00053  -0.00046   2.05582
   A93        1.96384  -0.00002   0.00012  -0.00076  -0.00064   1.96320
   A94        1.89695  -0.00004  -0.00005  -0.00001  -0.00006   1.89689
   A95        1.91586  -0.00001   0.00012  -0.00098  -0.00086   1.91501
   A96        1.94934   0.00008   0.00023  -0.00052  -0.00029   1.94905
   A97        2.08578  -0.00001  -0.00013   0.00072   0.00060   2.08637
   A98        1.53844  -0.00001  -0.00007   0.00024   0.00017   1.53860
   A99        2.04899  -0.00001  -0.00013   0.00076   0.00063   2.04963
   A100       1.48940  -0.00004   0.00002  -0.00017  -0.00016   1.48924
   A101       1.95703  -0.00000   0.00005  -0.00039  -0.00033   1.95670
   A102       2.07116   0.00006   0.00011  -0.00114  -0.00103   2.07013
   A103       1.94034   0.00004  -0.00001   0.00005   0.00003   1.94037
   A104       2.08404   0.00002   0.00019  -0.00042  -0.00023   2.08381
   A105       1.89498  -0.00006  -0.00027   0.00160   0.00132   1.89630
   A106       1.97453  -0.00006   0.00017  -0.00129  -0.00113   1.97341
   A107       1.92174  -0.00001   0.00010  -0.00067  -0.00057   1.92117
   A108       1.92471  -0.00002   0.00009  -0.00060  -0.00051   1.92420
   A109       1.87789   0.00004  -0.00012   0.00089   0.00077   1.87866
   A110       1.87971   0.00004  -0.00013   0.00098   0.00084   1.88055
   A111       1.88222   0.00002  -0.00012   0.00085   0.00073   1.88295
   A112       1.98599  -0.00002  -0.00006  -0.00006  -0.00012   1.98587
   A113       1.92696  -0.00003   0.00013  -0.00060  -0.00047   1.92649
   A114       1.92103   0.00001   0.00011  -0.00085  -0.00074   1.92028
   A115       1.87468   0.00001  -0.00004   0.00068   0.00065   1.87532
   A116       1.86841   0.00003  -0.00011   0.00056   0.00045   1.86886
   A117       1.88296   0.00001  -0.00004   0.00035   0.00032   1.88328
   A118       2.10190   0.00004  -0.00003   0.00075   0.00073   2.10263
   A119       2.00687   0.00002  -0.00004  -0.00022  -0.00027   2.00660
   A120       1.86073   0.00018  -0.00016   0.00161   0.00145   1.86218
   A121       1.86689  -0.00011   0.00021  -0.00159  -0.00139   1.86550
   A122       1.91519  -0.00036  -0.00018  -0.00146  -0.00164   1.91355
   A123       1.92828   0.00008   0.00025  -0.00056  -0.00031   1.92798
   A124       1.88069   0.00022  -0.00008   0.00250   0.00243   1.88312
   A125       1.93390  -0.00003   0.00033  -0.00221  -0.00187   1.93203
   A126       1.89901  -0.00004   0.00033  -0.00226  -0.00194   1.89707
   A127       1.89437  -0.00000   0.00010  -0.00062  -0.00052   1.89385
   A128       1.90237   0.00003  -0.00010   0.00071   0.00060   1.90297
   A129       1.91987   0.00002  -0.00031   0.00206   0.00175   1.92163
   A130       1.91416   0.00002  -0.00035   0.00232   0.00197   1.91613
   A131       2.01175   0.00004   0.00019  -0.00018   0.00001   2.01176
   A132       2.01175   0.00115   0.00036   0.00029   0.00065   2.01240
   A133       1.08709   0.00008  -0.00020   0.00156   0.00136   1.08846
   A134       2.53481  -0.00004   0.00010  -0.00103  -0.00093   2.53387
   A135       2.32429  -0.00011  -0.00016  -0.00017  -0.00033   2.32397
   A136       2.06570   0.00045   0.00005   0.00069   0.00074   2.06643
   A137       1.97256  -0.00017  -0.00002  -0.00029  -0.00031   1.97225
   A138       2.24490  -0.00028  -0.00003  -0.00043  -0.00046   2.24444
    D1        0.69319   0.00001   0.00018  -0.00133  -0.00115   0.69204
    D2        3.00535  -0.00002   0.00008  -0.00138  -0.00130   3.00405
    D3       -0.97545   0.00000   0.00017  -0.00136  -0.00118  -0.97664
    D4       -1.47674   0.00003   0.00024  -0.00128  -0.00104  -1.47778
    D5        0.83542  -0.00000   0.00015  -0.00134  -0.00119   0.83423
    D6        3.13781   0.00002   0.00024  -0.00131  -0.00107   3.13673
    D7        2.84739   0.00001   0.00025  -0.00122  -0.00097   2.84642
    D8       -1.12364  -0.00002   0.00016  -0.00128  -0.00112  -1.12476
    D9        1.17875  -0.00001   0.00024  -0.00125  -0.00101   1.17774
   D10        0.27099  -0.00003  -0.00040   0.00403   0.00363   0.27463
   D11       -1.79837   0.00014  -0.00024   0.00486   0.00461  -1.79376
   D12        2.42494  -0.00006  -0.00029   0.00351   0.00322   2.42816
   D13        2.41164  -0.00011  -0.00079   0.00573   0.00494   2.41658
   D14        0.34227   0.00007  -0.00064   0.00656   0.00592   0.34819
   D15       -1.71760  -0.00014  -0.00069   0.00521   0.00452  -1.71307
   D16       -1.88084  -0.00001  -0.00040   0.00435   0.00395  -1.87689
   D17        2.33298   0.00016  -0.00025   0.00517   0.00493   2.33790
   D18        0.27311  -0.00004  -0.00029   0.00383   0.00353   0.27664
   D19       -3.09826  -0.00004  -0.00158   0.00370   0.00212  -3.09614
   D20        1.06885  -0.00003  -0.00168   0.00441   0.00274   1.07159
   D21       -1.01464  -0.00000  -0.00149   0.00345   0.00197  -1.01267
   D22        1.03009  -0.00002  -0.00140   0.00300   0.00160   1.03169
   D23       -1.08598  -0.00001  -0.00149   0.00371   0.00222  -1.08376
   D24        3.11372   0.00002  -0.00130   0.00275   0.00145   3.11517
   D25       -1.04811  -0.00007  -0.00170   0.00363   0.00193  -1.04618
   D26        3.11900  -0.00006  -0.00179   0.00434   0.00255   3.12155
   D27        1.03551  -0.00003  -0.00160   0.00338   0.00178   1.03729
   D28       -2.89200  -0.00003   0.00085  -0.00586  -0.00501  -2.89701
   D29       -0.73843  -0.00002   0.00086  -0.00586  -0.00500  -0.74343
   D30        1.35692   0.00004   0.00121  -0.00745  -0.00623   1.35068
   D31       -0.88848   0.00002   0.00014   0.00077   0.00091  -0.88757
   D32        1.42196   0.00001  -0.00001   0.00172   0.00171   1.42367
   D33        3.08698   0.00002  -0.00004   0.00186   0.00183   3.08881
   D34        1.16824   0.00001  -0.00019   0.00265   0.00247   1.17071
   D35       -2.80450   0.00000  -0.00033   0.00360   0.00327  -2.80123
   D36       -1.13948   0.00001  -0.00036   0.00374   0.00338  -1.13610
   D37       -2.98064   0.00004  -0.00011   0.00267   0.00256  -2.97807
   D38       -0.67019   0.00002  -0.00026   0.00362   0.00336  -0.66683
   D39        0.99483   0.00003  -0.00029   0.00377   0.00348   0.99830
   D40       -2.39803  -0.00002   0.00033  -0.00428  -0.00395  -2.40198
   D41       -0.27012   0.00001   0.00027  -0.00420  -0.00394  -0.27405
   D42        1.75905   0.00004  -0.00004  -0.00192  -0.00195   1.75710
   D43        1.86738  -0.00001   0.00044  -0.00479  -0.00436   1.86302
   D44       -2.28790   0.00001   0.00037  -0.00471  -0.00434  -2.29224
   D45       -0.25873   0.00004   0.00006  -0.00242  -0.00236  -0.26109
   D46       -0.28403   0.00001   0.00043  -0.00512  -0.00469  -0.28872
   D47        1.84388   0.00004   0.00036  -0.00504  -0.00468   1.83921
   D48       -2.41013   0.00007   0.00005  -0.00275  -0.00269  -2.41282
   D49       -0.59646   0.00003  -0.00003  -0.00034  -0.00037  -0.59683
   D50       -2.82405   0.00002   0.00023  -0.00209  -0.00186  -2.82591
   D51        1.48904   0.00003   0.00007  -0.00106  -0.00099   1.48806
   D52        1.64233   0.00001  -0.00011   0.00032   0.00021   1.64254
   D53       -0.58526   0.00001   0.00014  -0.00142  -0.00128  -0.58654
   D54       -2.55535   0.00001  -0.00001  -0.00040  -0.00041  -2.55576
   D55       -2.54056  -0.00002  -0.00016   0.00035   0.00018  -2.54037
   D56        1.51504  -0.00003   0.00009  -0.00140  -0.00130   1.51373
   D57       -0.45505  -0.00003  -0.00006  -0.00037  -0.00043  -0.45549
   D58       -1.45808   0.00002   0.00019  -0.00064  -0.00044  -1.45852
   D59        2.88792   0.00001   0.00022  -0.00049  -0.00027   2.88766
   D60        0.65711   0.00005   0.00047  -0.00128  -0.00082   0.65630
   D61        2.57348   0.00000  -0.00004   0.00072   0.00068   2.57416
   D62        0.63629  -0.00001  -0.00001   0.00087   0.00086   0.63715
   D63       -1.59452   0.00003   0.00024   0.00007   0.00031  -1.59421
   D64        0.45192   0.00002   0.00006   0.00032   0.00038   0.45231
   D65       -1.48526   0.00001   0.00009   0.00047   0.00056  -1.48471
   D66        2.56711   0.00005   0.00034  -0.00033   0.00001   2.56712
   D67       -1.50401  -0.00003  -0.00014   0.00044   0.00030  -1.50371
   D68        2.56063  -0.00000  -0.00018   0.00149   0.00131   2.56194
   D69        0.45463   0.00004   0.00006   0.00033   0.00039   0.45502
   D70        0.56893  -0.00003  -0.00018   0.00076   0.00059   0.56952
   D71       -1.64961   0.00000  -0.00023   0.00182   0.00160  -1.64802
   D72        2.52757   0.00004   0.00002   0.00065   0.00068   2.52825
   D73        2.78958  -0.00001  -0.00024   0.00144   0.00120   2.79078
   D74        0.57103   0.00002  -0.00029   0.00250   0.00221   0.57324
   D75       -1.53497   0.00006  -0.00004   0.00133   0.00129  -1.53368
   D76        1.45936  -0.00004  -0.00006  -0.00057  -0.00063   1.45873
   D77       -2.87018  -0.00004  -0.00001  -0.00104  -0.00106  -2.87124
   D78       -0.64311  -0.00008  -0.00032   0.00118   0.00086  -0.64224
   D79       -0.45160  -0.00001  -0.00005  -0.00041  -0.00046  -0.45206
   D80        1.50205  -0.00002  -0.00001  -0.00089  -0.00089   1.50116
   D81       -2.55406  -0.00005  -0.00031   0.00134   0.00103  -2.55303
   D82       -2.59047   0.00000   0.00019  -0.00150  -0.00131  -2.59178
   D83       -0.63683   0.00000   0.00023  -0.00197  -0.00174  -0.63857
   D84        1.59025  -0.00004  -0.00007   0.00025   0.00018   1.59043
   D85        0.81334  -0.00002   0.00004  -0.00031  -0.00027   0.81307
   D86       -1.28873  -0.00001   0.00002  -0.00012  -0.00010  -1.28883
   D87        2.91928  -0.00002   0.00005  -0.00040  -0.00034   2.91893
   D88       -0.82096   0.00001   0.00003   0.00010   0.00014  -0.82082
   D89       -2.92302   0.00002   0.00001   0.00029   0.00031  -2.92272
   D90        1.28498   0.00001   0.00004   0.00002   0.00006   1.28504
   D91        3.13528  -0.00000   0.00006  -0.00103  -0.00097   3.13430
   D92        1.03321   0.00000   0.00004  -0.00084  -0.00080   1.03241
   D93       -1.04197  -0.00001   0.00006  -0.00111  -0.00105  -1.04302
   D94       -0.88119  -0.00003   0.00012   0.00107   0.00119  -0.88000
   D95       -2.98631  -0.00002   0.00008   0.00078   0.00086  -2.98545
   D96        1.21948  -0.00001   0.00002   0.00117   0.00119   1.22067
   D97        0.89366  -0.00003   0.00039  -0.00027   0.00012   0.89378
   D98       -1.21146  -0.00001   0.00035  -0.00056  -0.00021  -1.21167
   D99        2.99433  -0.00001   0.00029  -0.00017   0.00012   2.99445
   D100      -3.14110  -0.00002   0.00021   0.00116   0.00137  -3.13973
   D101       1.03696  -0.00001   0.00016   0.00088   0.00104   1.03801
   D102      -1.04044  -0.00000   0.00011   0.00127   0.00138  -1.03906
   D103      -2.27749   0.00001  -0.00058  -0.00087  -0.00145  -2.27894
   D104      -0.14103  -0.00001  -0.00044  -0.00130  -0.00174  -0.14277
   D105       1.87704   0.00001  -0.00060  -0.00020  -0.00080   1.87625
   D106      -1.25249  -0.00006  -0.00089  -0.00266  -0.00355  -1.25604
   D107      -1.67646  -0.00042  -0.00016  -0.01952  -0.01969  -1.69615
   D108       2.43361  -0.00030  -0.00009  -0.01871  -0.01880   2.41481
   D109       0.37660  -0.00028   0.00019  -0.02058  -0.02038   0.35622
   D110      -1.43006   0.00004  -0.00058  -0.00215  -0.00272  -1.43278
   D111       0.41182  -0.00004  -0.00041  -0.00305  -0.00347   0.40835
   D112       0.77033  -0.00005  -0.00041  -0.00366  -0.00407   0.76626
   D113       2.61221  -0.00013  -0.00025  -0.00456  -0.00482   2.60740
   D114       2.76274  -0.00020  -0.00072  -0.00290  -0.00361   2.75913
   D115      -1.67856  -0.00028  -0.00055  -0.00380  -0.00436  -1.68292
   D116       0.63939   0.00002  -0.00075   0.00305   0.00230   0.64169
   D117       2.85187  -0.00009  -0.00128   0.00452   0.00323   2.85510
   D118      -0.06374  -0.00030  -0.00050  -0.00663  -0.00713  -0.07088
   D119       3.08935  -0.00018  -0.00043  -0.00508  -0.00551   3.08384
   D120       2.62638  -0.00008   0.00006  -0.00166  -0.00161   2.62477
   D121       0.50406   0.00002  -0.00029   0.00074   0.00045   0.50451
   D122      -0.64329   0.00001   0.00086  -0.00062   0.00024  -0.64305
   D123      -3.10800   0.00003   0.00095  -0.00044   0.00051  -3.10749
   D124       1.99716  -0.00001   0.00066   0.00092   0.00158   1.99874
   D125      -0.46756   0.00002   0.00075   0.00110   0.00185  -0.46571
   D126      -3.12807   0.00013   0.00008   0.00182   0.00191  -3.12616
   D127       0.69855   0.00001   0.00010  -0.00185  -0.00175   0.69680
   D128       3.00905  -0.00003  -0.00002  -0.00167  -0.00169   3.00737
   D129      -0.97017   0.00001   0.00011  -0.00192  -0.00181  -0.97197
   D130      -1.47974   0.00002   0.00009  -0.00141  -0.00132  -1.48107
   D131       0.83076  -0.00003  -0.00002  -0.00124  -0.00126   0.82950
   D132       3.13472   0.00001   0.00010  -0.00148  -0.00138   3.13335
   D133       2.85256   0.00008   0.00021  -0.00158  -0.00137   2.85119
   D134      -1.12012   0.00004   0.00010  -0.00141  -0.00130  -1.12142
   D135       1.18384   0.00008   0.00023  -0.00165  -0.00142   1.18242
   D136       0.26237  -0.00004  -0.00016   0.00440   0.00424   0.26662
   D137      -1.86435   0.00028   0.00022   0.00522   0.00545  -1.85891
   D138       2.41048  -0.00000   0.00029   0.00233   0.00262   2.41310
   D139       2.40525  -0.00007  -0.00041   0.00542   0.00502   2.41026
   D140       0.27852   0.00025  -0.00003   0.00624   0.00622   0.28474
   D141      -1.72984  -0.00003   0.00004   0.00335   0.00339  -1.72644
   D142      -1.89377  -0.00004  -0.00022   0.00470   0.00448  -1.88929
   D143       2.26269   0.00028   0.00016   0.00552   0.00569   2.26837
   D144       0.25433  -0.00001   0.00023   0.00263   0.00286   0.25720
   D145       3.09497  -0.00001   0.00040  -0.00198  -0.00158   3.09339
   D146       1.00374  -0.00000   0.00012  -0.00007   0.00004   1.00378
   D147      -1.07836  -0.00000   0.00030  -0.00120  -0.00091  -1.07927
   D148       0.93551   0.00005   0.00052  -0.00209  -0.00156   0.93394
   D149      -1.15572   0.00006   0.00024  -0.00018   0.00006  -1.15567
   D150       3.04537   0.00006   0.00042  -0.00131  -0.00089   3.04448
   D151      -1.13808  -0.00005   0.00030  -0.00202  -0.00172  -1.13980
   D152       3.05388  -0.00004   0.00002  -0.00011  -0.00010   3.05378
   D153       0.97179  -0.00004   0.00020  -0.00124  -0.00105   0.97074
   D154      -2.76088  -0.00003   0.00008  -0.00244  -0.00236  -2.76324
   D155      -0.60484  -0.00006   0.00012  -0.00260  -0.00248  -0.60732
   D156       1.49377   0.00001   0.00038  -0.00378  -0.00339   1.49038
   D157      -0.88655  -0.00001   0.00020   0.00058   0.00078  -0.88578
   D158       1.42291  -0.00003   0.00007   0.00159   0.00166   1.42457
   D159       3.08818  -0.00003   0.00005   0.00160   0.00165   3.08982
   D160       1.16039   0.00003  -0.00005   0.00255   0.00250   1.16289
   D161      -2.81333   0.00002  -0.00018   0.00356   0.00338  -2.80995
   D162      -1.14806   0.00001  -0.00020   0.00357   0.00337  -1.14469
   D163      -2.98442   0.00004   0.00009   0.00224   0.00233  -2.98209
   D164      -0.67496   0.00002  -0.00004   0.00325   0.00321  -0.67175
   D165       0.99031   0.00002  -0.00006   0.00327   0.00320   0.99351
   D166      -2.38618  -0.00002   0.00021  -0.00506  -0.00485  -2.39103
   D167      -0.28921  -0.00005  -0.00017  -0.00420  -0.00437  -0.29358
   D168       1.78205   0.00004  -0.00023  -0.00237  -0.00259   1.77945
   D169       1.88235  -0.00001   0.00020  -0.00500  -0.00481   1.87755
   D170      -2.30386  -0.00004  -0.00018  -0.00415  -0.00433  -2.30819
   D171      -0.23261   0.00005  -0.00024  -0.00231  -0.00255  -0.23516
   D172      -0.27538   0.00000   0.00012  -0.00507  -0.00495  -0.28033
   D173       1.82159  -0.00002  -0.00026  -0.00422  -0.00448   1.81711
   D174      -2.39034   0.00007  -0.00031  -0.00239  -0.00270  -2.39304
   D175      -0.59279   0.00002  -0.00003  -0.00026  -0.00030  -0.59308
   D176      -2.82187   0.00002   0.00022  -0.00193  -0.00171  -2.82358
   D177       1.49063   0.00002   0.00006  -0.00092  -0.00086   1.48977
   D178       1.64627   0.00001  -0.00011   0.00050   0.00039   1.64666
   D179      -0.58281   0.00001   0.00014  -0.00116  -0.00102  -0.58383
   D180      -2.55350   0.00001  -0.00002  -0.00015  -0.00017  -2.55367
   D181      -2.53872  -0.00002  -0.00014   0.00055   0.00041  -2.53831
   D182       1.51539  -0.00002   0.00011  -0.00111  -0.00100   1.51438
   D183      -0.45531  -0.00002  -0.00005  -0.00010  -0.00015  -0.45546
   D184      -1.45748   0.00004   0.00016  -0.00057  -0.00041  -1.45789
   D185       2.88875   0.00002   0.00017  -0.00053  -0.00036   2.88839
   D186       0.65650   0.00006   0.00041  -0.00143  -0.00101   0.65549
   D187       2.57181   0.00001  -0.00004   0.00060   0.00057   2.57238
   D188       0.63485  -0.00002  -0.00003   0.00065   0.00062   0.63547
   D189      -1.59740   0.00002   0.00022  -0.00025  -0.00003  -1.59743
   D190       0.45216   0.00001   0.00005   0.00008   0.00012   0.45228
   D191      -1.48480  -0.00002   0.00005   0.00012   0.00017  -1.48462
   D192       2.56614   0.00002   0.00030  -0.00078  -0.00048   2.56566
   D193      -1.50500  -0.00005  -0.00017   0.00058   0.00041  -1.50459
   D194       2.56175   0.00000  -0.00019   0.00138   0.00119   2.56293
   D195       0.45493   0.00002   0.00004   0.00011   0.00015   0.45508
   D196       0.56633  -0.00005  -0.00021   0.00074   0.00053   0.56687
   D197      -1.65010   0.00001  -0.00023   0.00154   0.00131  -1.64879
   D198       2.52627   0.00003   0.00000   0.00027   0.00028   2.52654
   D199       2.78741  -0.00003  -0.00028   0.00150   0.00122   2.78863
   D200       0.57097   0.00003  -0.00030   0.00230   0.00200   0.57297
   D201      -1.53585   0.00005  -0.00007   0.00104   0.00096  -1.53488
   D202       1.45731  -0.00003  -0.00009  -0.00013  -0.00022   1.45710
   D203      -2.87206  -0.00005  -0.00003  -0.00061  -0.00063  -2.87269
   D204      -0.64466  -0.00008  -0.00027   0.00141   0.00114  -0.64353
   D205      -0.45203   0.00000  -0.00003  -0.00016  -0.00019  -0.45222
   D206       1.50178  -0.00001   0.00003  -0.00064  -0.00061   1.50118
   D207      -2.55401  -0.00004  -0.00022   0.00138   0.00116  -2.55284
   D208      -2.59120   0.00002   0.00019  -0.00136  -0.00117  -2.59237
   D209      -0.63738   0.00000   0.00025  -0.00184  -0.00159  -0.63897
   D210       1.59001  -0.00003   0.00001   0.00018   0.00018   1.59020
   D211       0.81235  -0.00002   0.00006  -0.00039  -0.00033   0.81202
   D212      -1.28951  -0.00002   0.00003  -0.00018  -0.00015  -1.28966
   D213       2.91866  -0.00002   0.00006  -0.00044  -0.00038   2.91828
   D214      -0.82188   0.00001   0.00003  -0.00005  -0.00002  -0.82190
   D215      -2.92374   0.00002  -0.00000   0.00016   0.00016  -2.92358
   D216       1.28443   0.00001   0.00003  -0.00010  -0.00007   1.28436
   D217       3.13502   0.00000   0.00002  -0.00088  -0.00087   3.13415
   D218       1.03316   0.00001  -0.00001  -0.00067  -0.00069   1.03247
   D219      -1.04185   0.00000   0.00002  -0.00093  -0.00092  -1.04277
   D220      -0.87637  -0.00004   0.00020   0.00071   0.00091  -0.87546
   D221      -2.98573  -0.00001   0.00020   0.00030   0.00050  -2.98522
   D222       1.22057  -0.00001   0.00010   0.00077   0.00087   1.22145
   D223       0.89763  -0.00004   0.00043  -0.00059  -0.00016   0.89747
   D224      -1.21173  -0.00001   0.00043  -0.00099  -0.00057  -1.21230
   D225       2.99457  -0.00001   0.00032  -0.00052  -0.00020   2.99437
   D226      -3.13733  -0.00002   0.00030   0.00070   0.00100  -3.13633
   D227       1.03649   0.00000   0.00030   0.00030   0.00059   1.03709
   D228      -1.04039   0.00000   0.00020   0.00077   0.00097  -1.03943
   D229      -2.44202   0.00003   0.00039  -0.00654  -0.00616  -2.44818
   D230      -0.30365  -0.00001   0.00048  -0.00685  -0.00637  -0.31002
   D231       1.71480   0.00001   0.00036  -0.00583  -0.00546   1.70934
   D232      -2.68593  -0.00070  -0.00333  -0.01627  -0.01960  -2.70553
   D233       1.41351  -0.00061  -0.00306  -0.01614  -0.01920   1.39431
   D234      -0.68690  -0.00063  -0.00321  -0.01613  -0.01934  -0.70624
   D235      -1.53662   0.00003  -0.00014  -0.00473  -0.00487  -1.54149
   D236       0.26958  -0.00004  -0.00073  -0.00294  -0.00367   0.26591
   D237       0.65949   0.00003   0.00011  -0.00645  -0.00634   0.65315
   D238       2.46569  -0.00003  -0.00048  -0.00466  -0.00514   2.46055
   D239       2.75164  -0.00023  -0.00002  -0.00702  -0.00703   2.74461
   D240      -1.72535  -0.00030  -0.00060  -0.00522  -0.00583  -1.73118
   D241      -0.00453  -0.00073  -0.00122  -0.01576  -0.01699  -0.02152
   D242      -3.13846  -0.00046  -0.00103  -0.01227  -0.01330   3.13142
   D243      -3.13257   0.00032   0.00023   0.00411   0.00434  -3.12823
         Item               Value     Threshold  Converged?
 Maximum Force            0.001154     0.000450     NO 
 RMS     Force            0.000129     0.000300     YES
 Maximum Displacement     0.120317     0.001800     NO 
 RMS     Displacement     0.012436     0.001200     NO 
 Predicted change in Energy=-4.956863D-05
 GradGradGradGradGradGradGradGradGradGradGradGradGradGradGradGradGradGrad

 Stoichiometry    C20H32N2O8(3)
 Framework group  C1[X(C20H32N2O8)]
 Deg. of freedom   180
 Full point group                 C1      NOp   1
 Largest Abelian subgroup         C1      NOp   1
 Largest concise Abelian subgroup C1      NOp   1
                         Standard orientation:                         
 ---------------------------------------------------------------------
 Center     Atomic      Atomic             Coordinates (Angstroms)
 Number     Number       Type             X           Y           Z
 ---------------------------------------------------------------------
      1          6           0       -2.152716    0.108379   -0.857469
      2          6           0       -2.875602   -0.362994    1.628172
      3          1           0       -3.311801    0.315875    2.365248
      4          1           0       -2.225244   -1.051867    2.173505
      5          6           0       -3.985839   -1.124774    0.906042
      6          1           0       -4.678016   -1.582406    1.619243
      7          6           0       -4.561747   -0.225271   -0.214258
      8          1           0       -4.598896    0.850552   -0.021112
      9          1           0       -5.540283   -0.545253   -0.570451
     10          6           0       -3.406820   -0.763394   -1.094659
     11          1           0       -3.565152   -0.898350   -2.168559
     12          6           0       -3.393139   -2.044702   -0.204135
     13          6           0       -4.410450   -3.075619   -0.702124
     14          1           0       -5.390935   -2.642246   -0.912016
     15          1           0       -4.548427   -3.860665    0.048161
     16          1           0       -4.051103   -3.548625   -1.621489
     17          6           0       -2.071453   -2.756721    0.065779
     18          1           0       -1.280405   -2.096337    0.429021
     19          1           0       -1.701898   -3.233316   -0.846904
     20          1           0       -2.213545   -3.538157    0.820380
     21          6           0       -2.013204    0.486566    0.666150
     22          6           0       -2.214227    1.364487   -1.772445
     23          1           0       -1.317007    1.974711   -1.657809
     24          1           0       -3.098984    1.946743   -1.510534
     25          1           0       -2.282903    1.038568   -2.810309
     26          8           0       -1.028794   -0.531301   -1.306926
     27          8           0       -2.438238    1.860711    0.902300
     28          1           0       -0.959323    0.406366    0.926365
     29          7           0       -1.449097    2.825275    0.953380
     30          8           0       -0.290663    2.477846    0.876348
     31          8           0       -1.888117    3.936106    1.087906
     32          6           0        2.144351   -0.219496    1.114257
     33          6           0        2.632405   -0.328909   -1.468989
     34          1           0        3.126221    0.401386   -2.115883
     35          1           0        1.855735   -0.805440   -2.072252
     36          6           0        3.656798   -1.354348   -0.985507
     37          1           0        4.228148   -1.767455   -1.822345
     38          6           0        4.429400   -0.758680    0.216650
     39          1           0        4.612819    0.319538    0.206039
     40          1           0        5.369763   -1.266940    0.427126
     41          6           0        3.263848   -1.284151    1.090176
     42          1           0        3.466166   -1.630206    2.108095
     43          6           0        3.003221   -2.369693    0.000397
     44          6           0        3.883571   -3.602502    0.225874
     45          1           0        4.929302   -3.352246    0.418598
     46          1           0        3.854710   -4.251107   -0.655485
     47          1           0        3.515655   -4.179648    1.080212
     48          6           0        1.575370   -2.832668   -0.268400
     49          1           0        0.873401   -2.014961   -0.447052
     50          1           0        1.196342   -3.411080    0.579564
     51          1           0        1.550449   -3.477369   -1.153930
     52          6           0        1.965075    0.438541   -0.304719
     53          6           0        2.453684    0.826102    2.226422
     54          1           0        1.703339    1.615886    2.231809
     55          1           0        3.432073    1.266358    2.029975
     56          1           0        2.465845    0.314105    3.189234
     57          8           0        0.964402   -0.761606    1.549832
     58          8           0        2.524678    1.777633   -0.217853
     59          1           0        0.895522    0.533851   -0.475802
     60          7           0        2.016033    2.689450   -1.121187
     61          8           0        1.180744    2.311290   -1.913316
     62          8           0        2.499080    3.785037   -1.005702
 ---------------------------------------------------------------------
 Rotational constants (GHZ):           0.2125916           0.1341618           0.0996807
 Standard basis: 6-31++G(d,p) (6D, 7F)
 There are   762 symmetry adapted cartesian basis functions of A   symmetry.
 There are   762 symmetry adapted basis functions of A   symmetry.
   762 basis functions,  1216 primitive gaussians,   762 cartesian basis functions
   116 alpha electrons      114 beta electrons
       nuclear repulsion energy      3504.4068627577 Hartrees.
 NAtoms=   62 NActive=   62 NUniq=   62 SFac= 1.00D+00 NAtFMM=   60 NAOKFM=T Big=T
 Integral buffers will be    131072 words long.
 Raffenetti 2 integral format.
 Two-electron integral symmetry is turned on.
 Nuclear repulsion after empirical dispersion term =     3504.3378777646 Hartrees.
 One-electron integrals computed using PRISM.
 NBasis=   762 RedAO= T EigKep=  1.69D-06  NBF=   762
 NBsUse=   760 1.00D-06 EigRej=  8.02D-07 NBFU=   760
 Initial guess from the checkpoint file:  "/wrk/hasangal/alkoxy/alphapine-conformarsampling/Alpha-Pinene-RO-NO3up-Odown/SYS_2A/DFT_high/calc-LM/TMP/G1647198757/Gau-24929.chk"
 B after Tr=     0.000000    0.000000   -0.000000
         Rot=    0.999999    0.000645    0.000874    0.001105 Ang=   0.18 deg.
 Initial guess <Sx>= 0.0000 <Sy>= 0.0000 <Sz>= 1.0000 <S**2>= 2.0086 S= 1.0029
 ExpMin= 3.60D-02 ExpMax= 5.48D+03 ExpMxC= 8.25D+02 IAcc=3 IRadAn=         7 AccDes= 0.00D+00
 Harris functional with IExCor= 4639 and IRadAn=       7 diagonalized for initial guess.
 HarFok:  IExCor= 4639 AccDes= 0.00D+00 IRadAn=         7 IDoV= 1 UseB2=F ITyADJ=14
 ICtDFT=  3500011 ScaDFX=  1.000000  1.000000  1.000000  1.000000
 FoFCou: FMM=F IPFlag=           0 FMFlag=      100000 FMFlg1=        2001
         NFxFlg=           0 DoJE=T BraDBF=F KetDBF=T FulRan=T
         wScrn=  0.000000 ICntrl=       500 IOpCl=  0 I1Cent=   200000004 NGrid=           0
         NMat0=    1 NMatS0=      1 NMatT0=    0 NMatD0=    1 NMtDS0=    0 NMtDT0=    0
 Petite list used in FoFCou.
 Gradient too large for Newton-Raphson -- use scaled steepest descent instead.
 Gradient too large for Newton-Raphson -- use scaled steepest descent instead.
 Gradient too large for Newton-Raphson -- use scaled steepest descent instead.
     Accept linear search using points  1 and  2.
 Gradient too large for Newton-Raphson -- use scaled steepest descent instead.
     Accept linear search using points  1 and  2.
 Gradient too large for Newton-Raphson -- use scaled steepest descent instead.
 Gradient too large for Newton-Raphson -- use scaled steepest descent instead.
     Accept linear search using points  1 and  2.
 LinEq1:  Iter=  0 NonCon=     1 RMS=2.82D-05 Max=3.39D-03 NDo=     1
 AX will form     1 AO Fock derivatives at one time.
 LinEq1:  Iter=  1 NonCon=     1 RMS=3.52D-06 Max=2.86D-04 NDo=     1
 LinEq1:  Iter=  2 NonCon=     1 RMS=1.60D-06 Max=1.87D-04 NDo=     1
 LinEq1:  Iter=  3 NonCon=     1 RMS=1.27D-06 Max=1.02D-04 NDo=     1
 LinEq1:  Iter=  4 NonCon=     1 RMS=6.30D-07 Max=8.85D-05 NDo=     1
 LinEq1:  Iter=  5 NonCon=     1 RMS=4.97D-07 Max=6.45D-05 NDo=     1
 LinEq1:  Iter=  6 NonCon=     1 RMS=3.33D-07 Max=3.57D-05 NDo=     1
 LinEq1:  Iter=  7 NonCon=     1 RMS=2.08D-07 Max=1.47D-05 NDo=     1
 LinEq1:  Iter=  8 NonCon=     1 RMS=1.25D-07 Max=9.85D-06 NDo=     1
 LinEq1:  Iter=  9 NonCon=     1 RMS=8.57D-08 Max=6.48D-06 NDo=     1
 LinEq1:  Iter= 10 NonCon=     1 RMS=4.77D-08 Max=3.78D-06 NDo=     1
 LinEq1:  Iter= 11 NonCon=     1 RMS=3.25D-08 Max=1.85D-06 NDo=     1
 LinEq1:  Iter= 12 NonCon=     1 RMS=1.98D-08 Max=1.15D-06 NDo=     1
 LinEq1:  Iter= 13 NonCon=     1 RMS=1.04D-08 Max=6.11D-07 NDo=     1
 LinEq1:  Iter= 14 NonCon=     1 RMS=6.79D-09 Max=6.60D-07 NDo=     1
 LinEq1:  Iter= 15 NonCon=     1 RMS=4.30D-09 Max=5.43D-07 NDo=     1
 LinEq1:  Iter= 16 NonCon=     1 RMS=2.70D-09 Max=4.25D-07 NDo=     1
 LinEq1:  Iter= 17 NonCon=     0 RMS=1.41D-09 Max=1.45D-07 NDo=     1
 Linear equations converged to 3.852D-08 3.852D-07 after    17 iterations.
     Accept linear search using points  1 and  2.
     Minimum is close to point  2 DX= -8.14D-05 DF= -6.82D-13 DXR=  8.14D-05 DFR=  6.24D-09 which will be used.
 LinEq1:  Iter=  0 NonCon=     1 RMS=1.34D-07 Max=1.18D-05 NDo=     1
 LinEq1:  Iter=  1 NonCon=     1 RMS=4.32D-08 Max=2.10D-06 NDo=     1
 LinEq1:  Iter=  2 NonCon=     1 RMS=3.95D-08 Max=4.49D-06 NDo=     1
 LinEq1:  Iter=  3 NonCon=     1 RMS=2.02D-08 Max=3.12D-06 NDo=     1
 LinEq1:  Iter=  4 NonCon=     1 RMS=1.40D-08 Max=2.24D-06 NDo=     1
 LinEq1:  Iter=  5 NonCon=     1 RMS=7.73D-09 Max=7.66D-07 NDo=     1
 LinEq1:  Iter=  6 NonCon=     1 RMS=4.85D-09 Max=2.57D-07 NDo=     1
 LinEq1:  Iter=  7 NonCon=     1 RMS=2.91D-09 Max=1.88D-07 NDo=     1
 LinEq1:  Iter=  8 NonCon=     1 RMS=2.15D-09 Max=1.42D-07 NDo=     1
 LinEq1:  Iter=  9 NonCon=     1 RMS=1.25D-09 Max=9.77D-08 NDo=     1
 LinEq1:  Iter= 10 NonCon=     1 RMS=8.02D-10 Max=6.46D-08 NDo=     1
 LinEq1:  Iter= 11 NonCon=     1 RMS=5.06D-10 Max=4.83D-08 NDo=     1
 LinEq1:  Iter= 12 NonCon=     1 RMS=3.43D-10 Max=2.19D-08 NDo=     1
 LinEq1:  Iter= 13 NonCon=     1 RMS=1.52D-10 Max=1.39D-08 NDo=     1
 LinEq1:  Iter= 14 NonCon=     1 RMS=8.82D-11 Max=1.12D-08 NDo=     1
 LinEq1:  Iter= 15 NonCon=     1 RMS=5.62D-11 Max=6.54D-09 NDo=     1
 LinEq1:  Iter= 16 NonCon=     0 RMS=3.56D-11 Max=3.00D-09 NDo=     1
 Linear equations converged to 5.447D-10 5.447D-09 after    16 iterations.
 SCF Done:  E(UwB97XD) =  -1491.90333934     a.u. after    9 cycles
            Convg  =    0.2283D-07                    53 Fock formations.
              S**2 =  2.0086                  -V/T =  2.0088
 <Sx>= 0.0000 <Sy>= 0.0000 <Sz>= 1.0000 <S**2>= 2.0086 S= 1.0029
 <L.S>= 0.000000000000E+00
 Annihilation of the first spin contaminant:
 S**2 before annihilation     2.0086,   after     2.0000
 Calling FoFJK, ICntrl=      2127 FMM=T ISym2X=0 I1Cent= 0 IOpClX= 1 NMat=1 NMatS=1 NMatT=0.
 ***** Axes restored to original set *****
 -------------------------------------------------------------------
 Center     Atomic                   Forces (Hartrees/Bohr)
 Number     Number              X              Y              Z
 -------------------------------------------------------------------
      1        6          -0.000218019   -0.000179659    0.000065522
      2        6          -0.000034713    0.000026050   -0.000315501
      3        1          -0.000191322    0.000211666    0.000446694
      4        1           0.000154990   -0.000300707    0.000320794
      5        6           0.000192790    0.000087276   -0.000192618
      6        1          -0.000371606   -0.000192987    0.000271107
      7        6           0.000431786   -0.000216679    0.000076126
      8        1          -0.000086114    0.000365901    0.000084048
      9        1          -0.000485994   -0.000103781   -0.000109218
     10        6           0.000194830    0.000174183    0.000224249
     11        1          -0.000147786   -0.000102064   -0.000391458
     12        6           0.000003206    0.000284417    0.000046399
     13        6           0.000451440    0.000363161    0.000148226
     14        1          -0.000491671    0.000157350   -0.000119212
     15        1          -0.000107610   -0.000464658    0.000391173
     16        1           0.000147161   -0.000303553   -0.000517131
     17        6          -0.000401599    0.000260894   -0.000132822
     18        1           0.000250235    0.000071193    0.000000429
     19        1           0.000263006   -0.000299019   -0.000503976
     20        1          -0.000038831   -0.000466596    0.000466253
     21        6          -0.000139386   -0.000115282    0.000015595
     22        6           0.000086299   -0.000325610    0.000468704
     23        1           0.000196564    0.000413223    0.000050289
     24        1          -0.000314432    0.000351984   -0.000063106
     25        1          -0.000028842   -0.000026330   -0.000606547
     26        8           0.000202748   -0.000011366    0.000046973
     27        8           0.000375050   -0.000031356   -0.000467645
     28        1           0.000197483   -0.000039805    0.000382802
     29        7          -0.000094147    0.000139697    0.000105958
     30        8           0.000198263    0.000334930   -0.000558875
     31        8           0.000076851   -0.000102642   -0.000008786
     32        6           0.000048523   -0.000090888   -0.000049433
     33        6           0.000252172   -0.000011830    0.000305024
     34        1           0.000231902    0.000132853   -0.000383718
     35        1          -0.000234457   -0.000172193   -0.000336046
     36        6          -0.000204317    0.000096065    0.000247106
     37        1           0.000311571   -0.000183226   -0.000326331
     38        6          -0.000484139   -0.000135870   -0.000054964
     39        1           0.000125198    0.000360227   -0.000024201
     40        1           0.000472971   -0.000188411    0.000064327
     41        6          -0.000203706    0.000142164   -0.000234344
     42        1           0.000147157   -0.000164329    0.000367461
     43        6           0.000052989    0.000286244    0.000004068
     44        6          -0.000399473    0.000442916   -0.000063547
     45        1           0.000519683    0.000062963    0.000100725
     46        1           0.000015612   -0.000401818   -0.000471219
     47        1          -0.000156935   -0.000365234    0.000465107
     48        6           0.000455654    0.000175395    0.000091938
     49        1          -0.000182644    0.000110209    0.000027095
     50        1          -0.000256704   -0.000343119    0.000473844
     51        1          -0.000071040   -0.000382514   -0.000544801
     52        6           0.000024329   -0.000136279   -0.000135091
     53        6          -0.000113660   -0.000129169   -0.000428070
     54        1          -0.000186669    0.000297551    0.000187272
     55        1           0.000489277    0.000229074    0.000093550
     56        1           0.000079156   -0.000144184    0.000538976
     57        8          -0.000097061    0.000076636   -0.000060741
     58        8          -0.000319065    0.000069402    0.000040744
     59        1          -0.000622604    0.000396764   -0.000098622
     60        7           0.000544405    0.000094126    0.000290777
     61        8          -0.000440649   -0.000079932    0.000306416
     62        8          -0.000068109   -0.000003424   -0.000017745
 -------------------------------------------------------------------
 Cartesian Forces:  Max     0.000622604 RMS     0.000272703

 GradGradGradGradGradGradGradGradGradGradGradGradGradGradGradGradGradGrad
 Berny optimization.
 Using GEDIIS/GDIIS optimizer.
 FormGI is forming the generalized inverse of G from B-inverse, IUseBI=4.
 Internal  Forces:  Max     0.000820596 RMS     0.000209047
 Search for a local minimum.
 Step number   3 out of a maximum of  372
 All quantities printed in internal units (Hartrees-Bohrs-Radians)
 Mixed Optimization -- En-DIIS/RFO-DIIS
 Swapping is turned off.
 Update second derivatives using D2CorX and points    1    2    3
 DE=  3.29D-05 DEPred=-4.96D-05 R=-6.63D-01
 Trust test=-6.63D-01 RLast= 6.90D-02 DXMaxT set to 1.50D-01
 ITU= -1  0  0
     Eigenvalues ---    0.00230   0.00240   0.00317   0.00341   0.00342
     Eigenvalues ---    0.00417   0.00529   0.00697   0.00768   0.00850
     Eigenvalues ---    0.00904   0.01053   0.01114   0.01278   0.01338
     Eigenvalues ---    0.01486   0.01540   0.01600   0.01638   0.01724
     Eigenvalues ---    0.02041   0.02418   0.02469   0.02649   0.02700
     Eigenvalues ---    0.02731   0.02799   0.02871   0.02936   0.02955
     Eigenvalues ---    0.03050   0.03198   0.03260   0.03430   0.03471
     Eigenvalues ---    0.03529   0.03595   0.03786   0.03865   0.04118
     Eigenvalues ---    0.04258   0.04381   0.04423   0.04428   0.04582
     Eigenvalues ---    0.04734   0.04804   0.05013   0.05115   0.05145
     Eigenvalues ---    0.05229   0.05318   0.05319   0.05520   0.05551
     Eigenvalues ---    0.05575   0.05589   0.05620   0.05625   0.05639
     Eigenvalues ---    0.05640   0.05829   0.05851   0.05903   0.06009
     Eigenvalues ---    0.06141   0.06376   0.06386   0.06765   0.06776
     Eigenvalues ---    0.06871   0.07351   0.07748   0.08236   0.08278
     Eigenvalues ---    0.08392   0.08418   0.08776   0.08828   0.09148
     Eigenvalues ---    0.09223   0.09259   0.09642   0.10107   0.10450
     Eigenvalues ---    0.10635   0.11478   0.11565   0.11597   0.11802
     Eigenvalues ---    0.11939   0.12208   0.13161   0.13258   0.13661
     Eigenvalues ---    0.14105   0.14371   0.14994   0.15275   0.16000
     Eigenvalues ---    0.16000   0.16000   0.16000   0.16000   0.16000
     Eigenvalues ---    0.16000   0.16000   0.16000   0.16002   0.16023
     Eigenvalues ---    0.19959   0.20142   0.20900   0.21225   0.21306
     Eigenvalues ---    0.22348   0.24219   0.24477   0.24747   0.24945
     Eigenvalues ---    0.24999   0.24999   0.25000   0.25122   0.25211
     Eigenvalues ---    0.25479   0.26739   0.26984   0.27137   0.27244
     Eigenvalues ---    0.27430   0.27591   0.27971   0.28804   0.29201
     Eigenvalues ---    0.29231   0.29375   0.29746   0.31147   0.31722
     Eigenvalues ---    0.33252   0.33937   0.33964   0.34011   0.34052
     Eigenvalues ---    0.34053   0.34061   0.34084   0.34117   0.34144
     Eigenvalues ---    0.34157   0.34180   0.34191   0.34220   0.34234
     Eigenvalues ---    0.34247   0.34258   0.34282   0.34304   0.34323
     Eigenvalues ---    0.34334   0.34467   0.34494   0.34524   0.34559
     Eigenvalues ---    0.34575   0.34658   0.34687   0.34690   0.35188
     Eigenvalues ---    0.37353   0.37861   0.46255   0.47764   0.48960
     Eigenvalues ---    0.49285   0.99191   0.99283   1.03352   1.03822
 En-DIIS/RFO-DIIS/Sim-DIIS IScMMF=       -3 using points:     3    2    1
 RFO step:  Lambda=-1.24335718D-04.
 EnCoef did     2 forward-backward iterations
 DidBck=T Rises=T En-DIIS coefs:    0.36506    0.32523    0.30971
 Iteration  1 RMS(Cart)=  0.00965240 RMS(Int)=  0.00004715
 Iteration  2 RMS(Cart)=  0.00007588 RMS(Int)=  0.00000135
 Iteration  3 RMS(Cart)=  0.00000001 RMS(Int)=  0.00000135
 Variable       Old X    -DE/DX   Delta X   Delta X   Delta X     New X
                                 (Linear)    (Quad)   (Total)
    R1        2.92085   0.00008   0.00052  -0.00023   0.00029   2.92114
    R2        2.97828  -0.00006   0.00049  -0.00026   0.00023   2.97851
    R3        2.93898   0.00043   0.00051   0.00029   0.00080   2.93978
    R4        2.58720   0.00016  -0.00032   0.00038   0.00006   2.58726
    R5        2.06527   0.00051   0.00147  -0.00052   0.00095   2.06622
    R6        2.06569   0.00044   0.00138  -0.00056   0.00083   2.06651
    R7        2.88727   0.00042   0.00065  -0.00002   0.00063   2.88790
    R8        2.92204   0.00046   0.00114  -0.00028   0.00086   2.92290
    R9        2.06767   0.00049   0.00136  -0.00046   0.00089   2.06856
   R10        2.92502   0.00009  -0.00025   0.00026   0.00001   2.92503
   R11        2.94582   0.00032   0.00018   0.00047   0.00065   2.94647
   R12        2.06671   0.00038   0.00119  -0.00047   0.00072   2.06743
   R13        2.05867   0.00050   0.00144  -0.00052   0.00092   2.05959
   R14        2.92666   0.00009   0.00021   0.00010   0.00031   2.92697
   R15        2.06711   0.00042   0.00110  -0.00036   0.00074   2.06785
   R16        2.94880   0.00027   0.00004   0.00023   0.00026   2.94906
   R17        2.89425   0.00020   0.00047  -0.00010   0.00037   2.89462
   R18        2.88248   0.00021   0.00032   0.00011   0.00043   2.88292
   R19        2.06423   0.00053   0.00160  -0.00061   0.00099   2.06522
   R20        2.06859   0.00061   0.00177  -0.00063   0.00114   2.06973
   R21        2.06845   0.00061   0.00175  -0.00062   0.00113   2.06958
   R22        2.06474   0.00020   0.00096  -0.00050   0.00047   2.06521
   R23        2.06725   0.00064   0.00178  -0.00062   0.00117   2.06841
   R24        2.07031   0.00066   0.00184  -0.00063   0.00121   2.07152
   R25        4.39661  -0.00006   0.00206  -0.00138   0.00069   4.39730
   R26        2.75453   0.00001   0.00006   0.00008   0.00014   2.75467
   R27        2.05695   0.00008   0.00046  -0.00016   0.00030   2.05725
   R28        2.06190   0.00040   0.00105  -0.00045   0.00060   2.06250
   R29        2.06181   0.00043   0.00135  -0.00053   0.00081   2.06262
   R30        2.05980   0.00059   0.00173  -0.00065   0.00109   2.06089
   R31        4.44319   0.00011   0.01229  -0.00812   0.00416   4.44735
   R32        2.61261   0.00037  -0.00025   0.00049   0.00024   2.61284
   R33        4.41306   0.00018   0.00657  -0.00474   0.00182   4.41489
   R34        4.40058  -0.00059   0.00241  -0.00472  -0.00230   4.39828
   R35        2.29009   0.00013  -0.00012   0.00008  -0.00004   2.29004
   R36        2.27143  -0.00012   0.00004  -0.00007  -0.00004   2.27140
   R37        2.91982   0.00016   0.00032   0.00002   0.00034   2.92016
   R38        2.97513   0.00018   0.00090  -0.00024   0.00066   2.97579
   R39        2.94329   0.00050   0.00076   0.00017   0.00093   2.94422
   R40        2.58823   0.00015  -0.00025   0.00022  -0.00003   2.58820
   R41        2.06634   0.00042   0.00134  -0.00046   0.00088   2.06723
   R42        2.06511   0.00043   0.00133  -0.00051   0.00082   2.06593
   R43        2.88742   0.00034   0.00068  -0.00015   0.00052   2.88795
   R44        2.92134   0.00053   0.00125  -0.00031   0.00094   2.92228
   R45        2.06784   0.00048   0.00134  -0.00047   0.00088   2.06872
   R46        2.92567   0.00009  -0.00023   0.00023   0.00001   2.92568
   R47        2.94585   0.00023  -0.00001   0.00042   0.00041   2.94626
   R48        2.06691   0.00038   0.00116  -0.00043   0.00072   2.06763
   R49        2.05877   0.00051   0.00145  -0.00052   0.00093   2.05970
   R50        2.92614   0.00008   0.00018   0.00003   0.00021   2.92635
   R51        2.06737   0.00042   0.00112  -0.00036   0.00076   2.06813
   R52        2.94818   0.00024   0.00011   0.00019   0.00030   2.94848
   R53        2.89423   0.00020   0.00044  -0.00006   0.00038   2.89461
   R54        2.88166   0.00014   0.00024   0.00006   0.00030   2.88196
   R55        2.06432   0.00053   0.00160  -0.00061   0.00099   2.06531
   R56        2.06864   0.00062   0.00177  -0.00063   0.00114   2.06978
   R57        2.06867   0.00061   0.00174  -0.00063   0.00112   2.06979
   R58        2.06432   0.00018   0.00091  -0.00049   0.00042   2.06475
   R59        2.06773   0.00064   0.00177  -0.00061   0.00116   2.06889
   R60        2.07046   0.00067   0.00183  -0.00062   0.00122   2.07167
   R61        2.74750   0.00000  -0.00023   0.00023   0.00001   2.74751
   R62        2.05477   0.00032   0.00070   0.00005   0.00076   2.05552
   R63        2.05868   0.00035   0.00128  -0.00056   0.00072   2.05939
   R64        2.06115   0.00051   0.00138  -0.00047   0.00091   2.06207
   R65        2.06084   0.00054   0.00166  -0.00065   0.00102   2.06185
   R66        2.60902  -0.00038  -0.00051   0.00030  -0.00022   2.60880
   R67        2.28975   0.00013  -0.00013   0.00009  -0.00004   2.28972
   R68        2.27316  -0.00003   0.00009  -0.00010  -0.00002   2.27314
    A1        1.93426   0.00010  -0.00009   0.00047   0.00039   1.93465
    A2        1.91045   0.00005  -0.00165   0.00086  -0.00079   1.90967
    A3        1.93069   0.00004   0.00025   0.00035   0.00059   1.93128
    A4        1.95891  -0.00016   0.00092  -0.00110  -0.00019   1.95872
    A5        1.93566  -0.00011  -0.00007  -0.00038  -0.00046   1.93520
    A6        1.78922   0.00007   0.00067  -0.00023   0.00045   1.78967
    A7        1.86759  -0.00009  -0.00100   0.00030  -0.00070   1.86689
    A8        1.91606  -0.00002  -0.00024   0.00031   0.00008   1.91613
    A9        1.87645   0.00014   0.00123  -0.00043   0.00080   1.87725
   A10        1.93255   0.00007  -0.00032  -0.00016  -0.00048   1.93207
   A11        1.90160   0.00011   0.00015   0.00007   0.00022   1.90181
   A12        1.96617  -0.00020   0.00016  -0.00009   0.00008   1.96625
   A13        1.93922  -0.00001   0.00032  -0.00021   0.00011   1.93933
   A14        1.89938  -0.00002  -0.00074   0.00039  -0.00035   1.89903
   A15        1.93322   0.00014   0.00066   0.00051   0.00117   1.93439
   A16        2.07083  -0.00004  -0.00030  -0.00021  -0.00051   2.07032
   A17        2.04645  -0.00004   0.00004  -0.00012  -0.00008   2.04637
   A18        1.53975  -0.00002  -0.00006  -0.00029  -0.00035   1.53939
   A19        2.04482  -0.00002  -0.00042   0.00027  -0.00015   2.04467
   A20        1.98249  -0.00002   0.00055  -0.00058  -0.00004   1.98245
   A21        1.50280   0.00005   0.00023  -0.00006   0.00017   1.50298
   A22        1.89248  -0.00002  -0.00105   0.00059  -0.00046   1.89202
   A23        2.05728   0.00003   0.00047  -0.00019   0.00027   2.05756
   A24        1.96266  -0.00000   0.00061  -0.00025   0.00037   1.96303
   A25        1.89849  -0.00005   0.00012  -0.00023  -0.00012   1.89837
   A26        1.91525   0.00006   0.00078  -0.00037   0.00042   1.91567
   A27        1.94812   0.00007   0.00033   0.00040   0.00074   1.94886
   A28        2.08635  -0.00001  -0.00060   0.00014  -0.00045   2.08590
   A29        1.53822   0.00000  -0.00017  -0.00015  -0.00032   1.53790
   A30        2.04906  -0.00008  -0.00063   0.00028  -0.00035   2.04871
   A31        1.48923  -0.00007   0.00015  -0.00016  -0.00001   1.48922
   A32        1.95653   0.00009   0.00027  -0.00029  -0.00002   1.95651
   A33        2.07019   0.00010   0.00107   0.00020   0.00127   2.07147
   A34        1.94048   0.00005  -0.00002  -0.00015  -0.00017   1.94031
   A35        2.08504   0.00012   0.00034   0.00021   0.00055   2.08558
   A36        1.89534  -0.00023  -0.00140   0.00010  -0.00130   1.89404
   A37        1.97321   0.00006   0.00103  -0.00070   0.00033   1.97354
   A38        1.92154   0.00004   0.00050  -0.00028   0.00022   1.92176
   A39        1.92401   0.00007   0.00049  -0.00019   0.00030   1.92431
   A40        1.87873  -0.00005  -0.00071   0.00042  -0.00029   1.87844
   A41        1.88045  -0.00007  -0.00077   0.00045  -0.00032   1.88014
   A42        1.88301  -0.00006  -0.00067   0.00037  -0.00030   1.88271
   A43        1.98671  -0.00003   0.00018   0.00003   0.00021   1.98692
   A44        1.92671   0.00008   0.00054  -0.00033   0.00021   1.92692
   A45        1.92032   0.00002   0.00058  -0.00029   0.00029   1.92061
   A46        1.87141  -0.00003  -0.00051   0.00015  -0.00035   1.87106
   A47        1.87132  -0.00002  -0.00056   0.00033  -0.00023   1.87109
   A48        1.88359  -0.00003  -0.00032   0.00014  -0.00017   1.88342
   A49        2.17267   0.00017  -0.00058   0.00074   0.00016   2.17282
   A50        2.00452   0.00006   0.00042  -0.00018   0.00023   2.00475
   A51        1.93588  -0.00051  -0.00048  -0.00096  -0.00144   1.93444
   A52        1.87458   0.00015   0.00178  -0.00088   0.00090   1.87548
   A53        1.82816   0.00044   0.00032   0.00085   0.00118   1.82933
   A54        1.92920  -0.00017  -0.00092  -0.00010  -0.00101   1.92819
   A55        1.88920   0.00001  -0.00132   0.00141   0.00009   1.88929
   A56        1.93624   0.00016   0.00197  -0.00106   0.00091   1.93715
   A57        1.89849   0.00022   0.00200  -0.00114   0.00087   1.89936
   A58        1.89776   0.00016   0.00061  -0.00003   0.00058   1.89835
   A59        1.92105  -0.00023  -0.00161   0.00060  -0.00101   1.92004
   A60        1.89555  -0.00012  -0.00106   0.00073  -0.00034   1.89521
   A61        1.91457  -0.00019  -0.00195   0.00092  -0.00103   1.91355
   A62        1.92214  -0.00004   0.00107  -0.00054   0.00053   1.92268
   A63        2.04326   0.00079   0.00089   0.00125   0.00214   2.04540
   A64        2.68656  -0.00016  -0.00105   0.00023  -0.00082   2.68573
   A65        2.24364   0.00002   0.00158  -0.00126   0.00032   2.24397
   A66        1.08376   0.00009  -0.00055   0.00082   0.00027   1.08403
   A67        2.07322   0.00048   0.00017   0.00066   0.00082   2.07404
   A68        1.96881  -0.00021  -0.00006  -0.00023  -0.00029   1.96852
   A69        2.24107  -0.00027  -0.00010  -0.00041  -0.00051   2.24056
   A70        1.93527   0.00005   0.00009   0.00019   0.00028   1.93555
   A71        1.90689  -0.00014  -0.00126   0.00029  -0.00096   1.90593
   A72        1.93524   0.00011   0.00028   0.00016   0.00043   1.93567
   A73        1.96666   0.00009   0.00087  -0.00037   0.00050   1.96716
   A74        1.93261  -0.00014  -0.00022  -0.00013  -0.00035   1.93225
   A75        1.78209   0.00004   0.00024  -0.00016   0.00009   1.78218
   A76        1.86044  -0.00007  -0.00069   0.00021  -0.00048   1.85996
   A77        1.90990  -0.00008  -0.00089   0.00048  -0.00042   1.90949
   A78        1.88488   0.00015   0.00133  -0.00054   0.00078   1.88566
   A79        1.93747   0.00004  -0.00025  -0.00005  -0.00029   1.93718
   A80        1.90227   0.00009   0.00031  -0.00011   0.00019   1.90246
   A81        1.96521  -0.00012   0.00019   0.00001   0.00021   1.96542
   A82        1.94060  -0.00002   0.00018  -0.00007   0.00011   1.94071
   A83        1.89870  -0.00001  -0.00055   0.00023  -0.00033   1.89837
   A84        1.93494   0.00014   0.00068   0.00030   0.00098   1.93593
   A85        2.06976  -0.00003  -0.00036  -0.00009  -0.00045   2.06931
   A86        2.04506  -0.00006   0.00006  -0.00013  -0.00008   2.04498
   A87        1.53953  -0.00001  -0.00006  -0.00020  -0.00026   1.53928
   A88        2.04366   0.00000  -0.00029   0.00013  -0.00016   2.04350
   A89        1.98369  -0.00003   0.00052  -0.00048   0.00004   1.98373
   A90        1.50258   0.00004   0.00018  -0.00006   0.00012   1.50270
   A91        1.89339  -0.00002  -0.00108   0.00064  -0.00044   1.89295
   A92        2.05582   0.00002   0.00043  -0.00018   0.00025   2.05607
   A93        1.96320  -0.00000   0.00063  -0.00028   0.00035   1.96355
   A94        1.89689  -0.00004  -0.00005  -0.00028  -0.00033   1.89656
   A95        1.91501   0.00001   0.00077  -0.00048   0.00029   1.91529
   A96        1.94905   0.00013   0.00060   0.00048   0.00108   1.95012
   A97        2.08637  -0.00000  -0.00061   0.00013  -0.00048   2.08589
   A98        1.53860  -0.00002  -0.00023  -0.00005  -0.00028   1.53832
   A99        2.04963  -0.00008  -0.00063   0.00032  -0.00031   2.04932
   A100       1.48924  -0.00005   0.00013  -0.00017  -0.00004   1.48920
   A101       1.95670   0.00008   0.00031  -0.00031  -0.00000   1.95670
   A102       2.07013   0.00008   0.00085   0.00016   0.00102   2.07115
   A103       1.94037   0.00006  -0.00005  -0.00003  -0.00007   1.94030
   A104       2.08381   0.00009   0.00048   0.00010   0.00058   2.08439
   A105       1.89630  -0.00020  -0.00134   0.00015  -0.00119   1.89511
   A106       1.97341   0.00006   0.00101  -0.00066   0.00035   1.97376
   A107       1.92117   0.00005   0.00055  -0.00028   0.00026   1.92143
   A108       1.92420   0.00007   0.00048  -0.00022   0.00026   1.92446
   A109       1.87866  -0.00006  -0.00071   0.00041  -0.00030   1.87836
   A110       1.88055  -0.00007  -0.00078   0.00045  -0.00033   1.88023
   A111       1.88295  -0.00006  -0.00068   0.00037  -0.00031   1.88264
   A112       1.98587  -0.00012  -0.00003  -0.00010  -0.00013   1.98574
   A113       1.92649   0.00006   0.00053  -0.00037   0.00016   1.92665
   A114       1.92028   0.00008   0.00067  -0.00022   0.00046   1.92074
   A115       1.87532   0.00001  -0.00048   0.00022  -0.00026   1.87506
   A116       1.86886   0.00001  -0.00049   0.00034  -0.00015   1.86871
   A117       1.88328  -0.00004  -0.00027   0.00017  -0.00010   1.88318
   A118       2.10263   0.00012  -0.00052   0.00072   0.00020   2.10283
   A119       2.00660  -0.00002   0.00009  -0.00014  -0.00005   2.00655
   A120       1.86218  -0.00031  -0.00122  -0.00002  -0.00124   1.86094
   A121       1.86550   0.00009   0.00126  -0.00057   0.00069   1.86620
   A122       1.91355   0.00029   0.00071  -0.00041   0.00030   1.91385
   A123       1.92798   0.00000   0.00065  -0.00046   0.00019   1.92816
   A124       1.88312  -0.00007  -0.00168   0.00177   0.00008   1.88320
   A125       1.93203   0.00023   0.00179  -0.00073   0.00107   1.93310
   A126       1.89707   0.00017   0.00182  -0.00095   0.00088   1.89795
   A127       1.89385   0.00010   0.00051  -0.00023   0.00029   1.89413
   A128       1.90297  -0.00014  -0.00057   0.00032  -0.00024   1.90273
   A129       1.92163  -0.00018  -0.00167   0.00080  -0.00086   1.92076
   A130       1.91613  -0.00019  -0.00189   0.00077  -0.00112   1.91501
   A131       2.01176  -0.00001   0.00033  -0.00036  -0.00002   2.01174
   A132       2.01240   0.00012   0.00024   0.00105   0.00130   2.01369
   A133       1.08846   0.00008  -0.00123   0.00094  -0.00029   1.08817
   A134       2.53387  -0.00016   0.00077  -0.00145  -0.00068   2.53319
   A135       2.32397   0.00002  -0.00009  -0.00010  -0.00019   2.32378
   A136       2.06643  -0.00030  -0.00038   0.00031  -0.00007   2.06636
   A137       1.97225   0.00021   0.00017  -0.00002   0.00015   1.97240
   A138       2.24444   0.00010   0.00023  -0.00030  -0.00006   2.24438
    D1        0.69204  -0.00006   0.00105   0.00007   0.00111   0.69315
    D2        3.00405  -0.00006   0.00097  -0.00022   0.00075   3.00480
    D3       -0.97664  -0.00006   0.00106   0.00019   0.00125  -0.97539
    D4       -1.47778   0.00004   0.00110   0.00054   0.00164  -1.47614
    D5        0.83423   0.00003   0.00102   0.00025   0.00127   0.83551
    D6        3.13673   0.00003   0.00111   0.00066   0.00177   3.13851
    D7        2.84642  -0.00010   0.00107   0.00015   0.00122   2.84764
    D8       -1.12476  -0.00010   0.00099  -0.00014   0.00086  -1.12390
    D9        1.17774  -0.00010   0.00108   0.00027   0.00135   1.17910
   D10        0.27463   0.00002  -0.00302   0.00016  -0.00286   0.27176
   D11       -1.79376  -0.00023  -0.00337  -0.00012  -0.00349  -1.79725
   D12        2.42816  -0.00004  -0.00257  -0.00076  -0.00333   2.42483
   D13        2.41658   0.00005  -0.00457   0.00083  -0.00374   2.41285
   D14        0.34819  -0.00020  -0.00491   0.00055  -0.00436   0.34383
   D15       -1.71307  -0.00001  -0.00411  -0.00009  -0.00420  -1.71727
   D16       -1.87689  -0.00003  -0.00323  -0.00035  -0.00358  -1.88047
   D17        2.33790  -0.00028  -0.00357  -0.00063  -0.00420   2.33370
   D18        0.27664  -0.00009  -0.00277  -0.00127  -0.00404   0.27260
   D19       -3.09614  -0.00009  -0.00421  -0.00562  -0.00983  -3.10597
   D20        1.07159  -0.00005  -0.00477  -0.00495  -0.00972   1.06187
   D21       -1.01267  -0.00004  -0.00394  -0.00539  -0.00933  -1.02200
   D22        1.03169  -0.00015  -0.00354  -0.00608  -0.00963   1.02206
   D23       -1.08376  -0.00010  -0.00410  -0.00542  -0.00952  -1.09328
   D24        3.11517  -0.00010  -0.00327  -0.00585  -0.00913   3.10604
   D25       -1.04618   0.00002  -0.00430  -0.00496  -0.00927  -1.05544
   D26        3.12155   0.00006  -0.00486  -0.00430  -0.00916   3.11240
   D27        1.03729   0.00006  -0.00403  -0.00473  -0.00876   1.02853
   D28       -2.89701   0.00013   0.00472  -0.00164   0.00308  -2.89392
   D29       -0.74343   0.00022   0.00473  -0.00106   0.00368  -0.73975
   D30        1.35068   0.00002   0.00616  -0.00266   0.00350   1.35418
   D31       -0.88757   0.00006  -0.00033   0.00017  -0.00016  -0.88773
   D32        1.42367  -0.00002  -0.00110   0.00005  -0.00105   1.42263
   D33        3.08881   0.00001  -0.00123   0.00008  -0.00115   3.08766
   D34        1.17071  -0.00002  -0.00190   0.00064  -0.00126   1.16945
   D35       -2.80123  -0.00010  -0.00267   0.00052  -0.00215  -2.80338
   D36       -1.13610  -0.00008  -0.00280   0.00055  -0.00225  -1.13835
   D37       -2.97807   0.00003  -0.00183   0.00056  -0.00127  -2.97935
   D38       -0.66683  -0.00005  -0.00260   0.00043  -0.00217  -0.66900
   D39        0.99830  -0.00003  -0.00273   0.00046  -0.00227   0.99604
   D40       -2.40198   0.00011   0.00311  -0.00043   0.00268  -2.39930
   D41       -0.27405  -0.00018   0.00298  -0.00113   0.00185  -0.27220
   D42        1.75710  -0.00001   0.00117   0.00094   0.00211   1.75921
   D43        1.86302   0.00008   0.00356  -0.00059   0.00297   1.86599
   D44       -2.29224  -0.00021   0.00343  -0.00129   0.00214  -2.29010
   D45       -0.26109  -0.00003   0.00161   0.00078   0.00239  -0.25870
   D46       -0.28872   0.00005   0.00375  -0.00038   0.00337  -0.28535
   D47        1.83921  -0.00024   0.00362  -0.00108   0.00254   1.84175
   D48       -2.41282  -0.00006   0.00181   0.00099   0.00280  -2.41003
   D49       -0.59683   0.00004   0.00019   0.00001   0.00019  -0.59664
   D50       -2.82591   0.00011   0.00160  -0.00055   0.00105  -2.82486
   D51        1.48806   0.00009   0.00076  -0.00019   0.00057   1.48863
   D52        1.64254  -0.00003  -0.00034  -0.00009  -0.00043   1.64210
   D53       -0.58654   0.00004   0.00107  -0.00065   0.00042  -0.58612
   D54       -2.55576   0.00002   0.00023  -0.00029  -0.00005  -2.55582
   D55       -2.54037  -0.00010  -0.00041  -0.00047  -0.00089  -2.54126
   D56        1.51373  -0.00002   0.00100  -0.00103  -0.00003   1.51370
   D57       -0.45549  -0.00004   0.00016  -0.00067  -0.00051  -0.45600
   D58       -1.45852   0.00003   0.00063   0.00028   0.00091  -1.45760
   D59        2.88766  -0.00000   0.00057   0.00053   0.00110   2.88876
   D60        0.65630   0.00015   0.00137   0.00048   0.00185   0.65814
   D61        2.57416  -0.00005  -0.00050   0.00020  -0.00030   2.57386
   D62        0.63715  -0.00008  -0.00056   0.00045  -0.00011   0.63703
   D63       -1.59421   0.00007   0.00024   0.00040   0.00063  -1.59358
   D64        0.45231   0.00002  -0.00013   0.00064   0.00052   0.45282
   D65       -1.48471  -0.00002  -0.00019   0.00089   0.00071  -1.48400
   D66        2.56712   0.00014   0.00061   0.00084   0.00145   2.56857
   D67       -1.50371  -0.00001  -0.00044   0.00035  -0.00008  -1.50379
   D68        2.56194  -0.00004  -0.00117   0.00099  -0.00018   2.56175
   D69        0.45502   0.00005  -0.00013   0.00070   0.00057   0.45559
   D70        0.56952  -0.00000  -0.00070   0.00059  -0.00010   0.56942
   D71       -1.64802  -0.00003  -0.00142   0.00123  -0.00020  -1.64822
   D72        2.52825   0.00006  -0.00039   0.00094   0.00055   2.52880
   D73        2.79078  -0.00001  -0.00120   0.00104  -0.00016   2.79062
   D74        0.57324  -0.00004  -0.00193   0.00167  -0.00026   0.57298
   D75       -1.53368   0.00005  -0.00089   0.00139   0.00050  -1.53319
   D76        1.45873  -0.00007   0.00029  -0.00094  -0.00065   1.45808
   D77       -2.87124   0.00001   0.00064  -0.00133  -0.00068  -2.87192
   D78       -0.64224  -0.00016  -0.00113  -0.00113  -0.00227  -0.64451
   D79       -0.45206  -0.00002   0.00020  -0.00067  -0.00047  -0.45253
   D80        1.50116   0.00005   0.00055  -0.00105  -0.00050   1.50066
   D81       -2.55303  -0.00012  -0.00122  -0.00086  -0.00209  -2.55512
   D82       -2.59178   0.00001   0.00118  -0.00083   0.00035  -2.59143
   D83       -0.63857   0.00008   0.00153  -0.00121   0.00032  -0.63825
   D84        1.59043  -0.00009  -0.00025  -0.00102  -0.00127   1.58916
   D85        0.81307  -0.00001   0.00025  -0.00034  -0.00009   0.81298
   D86       -1.28883  -0.00001   0.00011  -0.00021  -0.00010  -1.28893
   D87        2.91893  -0.00001   0.00031  -0.00037  -0.00006   2.91888
   D88       -0.82082   0.00001  -0.00003   0.00003   0.00000  -0.82082
   D89       -2.92272   0.00001  -0.00017   0.00017  -0.00001  -2.92272
   D90        1.28504   0.00002   0.00003   0.00000   0.00003   1.28508
   D91        3.13430  -0.00000   0.00072  -0.00021   0.00051   3.13481
   D92        1.03241   0.00000   0.00057  -0.00008   0.00050   1.03290
   D93       -1.04302   0.00000   0.00078  -0.00024   0.00054  -1.04248
   D94       -0.88000  -0.00001  -0.00054  -0.00114  -0.00169  -0.88169
   D95       -2.98545  -0.00001  -0.00041  -0.00112  -0.00153  -2.98698
   D96        1.22067  -0.00004  -0.00072  -0.00091  -0.00163   1.21904
   D97        0.89378   0.00004   0.00063  -0.00108  -0.00045   0.89333
   D98       -1.21167   0.00003   0.00076  -0.00105  -0.00029  -1.21196
   D99        2.99445   0.00001   0.00045  -0.00084  -0.00039   2.99406
   D100      -3.13973  -0.00001  -0.00050  -0.00101  -0.00151  -3.14124
   D101       1.03801  -0.00001  -0.00036  -0.00099  -0.00135   1.03665
   D102      -1.03906  -0.00004  -0.00068  -0.00077  -0.00145  -1.04051
   D103      -2.27894  -0.00005  -0.00013   0.00371   0.00358  -2.27536
   D104      -0.14277   0.00002   0.00030   0.00342   0.00372  -0.13905
   D105       1.87625  -0.00004  -0.00058   0.00382   0.00324   1.87948
   D106      -1.25604  -0.00010   0.00065  -0.00016   0.00049  -1.25555
   D107      -1.69615   0.00082   0.01221   0.00848   0.02069  -1.67546
   D108       2.41481   0.00075   0.01177   0.00871   0.02048   2.43529
   D109       0.35622   0.00071   0.01329   0.00771   0.02101   0.37723
   D110      -1.43278  -0.00004   0.00069   0.00296   0.00365  -1.42913
   D111       0.40835   0.00004   0.00145   0.00251   0.00397   0.41232
   D112       0.76626   0.00004   0.00183   0.00206   0.00390   0.77016
   D113       2.60740   0.00011   0.00260   0.00161   0.00422   2.61161
   D114       2.75913   0.00048   0.00099   0.00382   0.00481   2.76394
   D115      -1.68292   0.00056   0.00176   0.00336   0.00513  -1.67779
   D116       0.64169  -0.00008  -0.00281   0.00173  -0.00108   0.64060
   D117       2.85510   0.00001  -0.00437   0.00227  -0.00210   2.85300
   D118      -0.07088   0.00074   0.00363   0.00660   0.01023  -0.06065
   D119       3.08384   0.00043   0.00272   0.00511   0.00783   3.09167
   D120       2.62477   0.00011   0.00112  -0.00079   0.00033   2.62510
   D121       0.50451  -0.00003  -0.00081   0.00034  -0.00046   0.50405
   D122      -0.64305   0.00004   0.00141  -0.00303  -0.00162  -0.64467
   D123      -3.10749   0.00019   0.00139  -0.00176  -0.00036  -3.10785
   D124       1.99874  -0.00010   0.00019  -0.00261  -0.00241   1.99632
   D125      -0.46571   0.00005   0.00018  -0.00134  -0.00115  -0.46686
   D126      -3.12616  -0.00036  -0.00106  -0.00176  -0.00282  -3.12898
   D127       0.69680   0.00001   0.00128   0.00003   0.00131   0.69811
   D128       3.00737  -0.00002   0.00104  -0.00040   0.00064   3.00801
   D129      -0.97197  -0.00001   0.00134   0.00003   0.00137  -0.97061
   D130      -1.48107  -0.00004   0.00100   0.00016   0.00116  -1.47991
   D131       0.82950  -0.00007   0.00076  -0.00027   0.00049   0.82999
   D132       3.13335  -0.00006   0.00106   0.00016   0.00122   3.13457
   D133       2.85119  -0.00006   0.00126   0.00010   0.00136   2.85255
   D134      -1.12142  -0.00009   0.00101  -0.00033   0.00068  -1.12074
   D135       1.18242  -0.00008   0.00132   0.00010   0.00142   1.18383
   D136       0.26662  -0.00004  -0.00298   0.00047  -0.00251   0.26411
   D137      -1.85891  -0.00016  -0.00305   0.00111  -0.00195  -1.86085
   D138       2.41310   0.00002  -0.00114  -0.00064  -0.00178   2.41132
   D139       2.41026  -0.00012  -0.00393   0.00073  -0.00320   2.40707
   D140       0.28474  -0.00024  -0.00400   0.00136  -0.00263   0.28210
   D141      -1.72644  -0.00006  -0.00208  -0.00038  -0.00247  -1.72891
   D142      -1.88929  -0.00011  -0.00324   0.00023  -0.00301  -1.89229
   D143       2.26837  -0.00023  -0.00331   0.00087  -0.00244   2.26593
   D144       0.25720  -0.00005  -0.00140  -0.00088  -0.00228   0.25492
   D145       3.09339   0.00001   0.00173  -0.00052   0.00122   3.09460
   D146       1.00378  -0.00007   0.00019   0.00013   0.00032   1.00409
   D147      -1.07927   0.00001   0.00111  -0.00012   0.00100  -1.07827
   D148       0.93394  -0.00001   0.00194  -0.00072   0.00122   0.93516
   D149      -1.15567  -0.00009   0.00039  -0.00008   0.00032  -1.15535
   D150       3.04448  -0.00002   0.00132  -0.00032   0.00100   3.04547
   D151      -1.13980   0.00009   0.00164  -0.00029   0.00135  -1.13845
   D152       3.05378   0.00001   0.00009   0.00035   0.00044   3.05422
   D153       0.97074   0.00008   0.00102   0.00010   0.00113   0.97186
   D154      -2.76324   0.00011   0.00165  -0.00006   0.00159  -2.76165
   D155      -0.60732   0.00015   0.00180   0.00020   0.00200  -0.60532
   D156       1.49038   0.00021   0.00285  -0.00038   0.00247   1.49285
   D157      -0.88578   0.00010  -0.00013   0.00042   0.00029  -0.88549
   D158       1.42457   0.00004  -0.00092   0.00042  -0.00050   1.42407
   D159       3.08982   0.00007  -0.00096   0.00041  -0.00055   3.08927
   D160       1.16289  -0.00002  -0.00168   0.00094  -0.00073   1.16216
   D161      -2.80995  -0.00008  -0.00247   0.00095  -0.00152  -2.81147
   D162      -1.14469  -0.00004  -0.00251   0.00093  -0.00157  -1.14627
   D163      -2.98209   0.00004  -0.00132   0.00077  -0.00055  -2.98264
   D164      -0.67175  -0.00002  -0.00211   0.00077  -0.00134  -0.67309
   D165       0.99351   0.00001  -0.00215   0.00076  -0.00139   0.99212
   D166      -2.39103   0.00012   0.00346  -0.00109   0.00237  -2.38866
   D167      -0.29358  -0.00008   0.00247  -0.00153   0.00094  -0.29264
   D168       1.77945   0.00002   0.00124   0.00011   0.00135   1.78080
   D169       1.87755   0.00009   0.00341  -0.00099   0.00241   1.87996
   D170      -2.30819  -0.00012   0.00242  -0.00143   0.00099  -2.30720
   D171      -0.23516  -0.00002   0.00118   0.00021   0.00139  -0.23376
   D172      -0.28033   0.00005   0.00336  -0.00086   0.00251  -0.27783
   D173       1.81711  -0.00015   0.00238  -0.00129   0.00108   1.81820
   D174      -2.39304  -0.00006   0.00114   0.00035   0.00149  -2.39155
   D175      -0.59308   0.00004   0.00013  -0.00001   0.00012  -0.59296
   D176      -2.82358   0.00010   0.00148  -0.00061   0.00088  -2.82270
   D177       1.48977   0.00009   0.00066  -0.00022   0.00044   1.49020
   D178       1.64666  -0.00002  -0.00045   0.00002  -0.00043   1.64624
   D179      -0.58383   0.00005   0.00091  -0.00058   0.00033  -0.58350
   D180      -2.55367   0.00003   0.00008  -0.00019  -0.00011  -2.55378
   D181      -2.53831  -0.00010  -0.00052  -0.00028  -0.00080  -2.53911
   D182       1.51438  -0.00004   0.00084  -0.00088  -0.00005   1.51434
   D183      -0.45546  -0.00005   0.00001  -0.00049  -0.00048  -0.45594
   D184      -1.45789   0.00003   0.00055   0.00027   0.00082  -1.45707
   D185       2.88839  -0.00002   0.00053   0.00039   0.00092   2.88930
   D186       0.65549   0.00012   0.00139   0.00032   0.00171   0.65720
   D187       2.57238  -0.00003  -0.00043   0.00021  -0.00022   2.57216
   D188       0.63547  -0.00008  -0.00045   0.00033  -0.00012   0.63534
   D189      -1.59743   0.00007   0.00041   0.00026   0.00067  -1.59676
   D190       0.45228   0.00003   0.00000   0.00047   0.00047   0.45276
   D191      -1.48462  -0.00002  -0.00002   0.00059   0.00057  -1.48406
   D192       2.56566   0.00012   0.00084   0.00052   0.00136   2.56703
   D193      -1.50459  -0.00008  -0.00057   0.00007  -0.00050  -1.50510
   D194       2.56293  -0.00005  -0.00110   0.00091  -0.00019   2.56275
   D195       0.45508   0.00005  -0.00003   0.00053   0.00050   0.45559
   D196       0.56687  -0.00005  -0.00072   0.00015  -0.00057   0.56630
   D197      -1.64879  -0.00002  -0.00125   0.00099  -0.00026  -1.64905
   D198       2.52654   0.00008  -0.00017   0.00061   0.00044   2.52698
   D199       2.78863  -0.00006  -0.00129   0.00065  -0.00064   2.78799
   D200       0.57297  -0.00004  -0.00182   0.00149  -0.00032   0.57264
   D201      -1.53488   0.00006  -0.00074   0.00111   0.00037  -1.53451
   D202       1.45710  -0.00006  -0.00003  -0.00077  -0.00079   1.45630
   D203      -2.87269   0.00001   0.00035  -0.00116  -0.00082  -2.87351
   D204      -0.64353  -0.00014  -0.00122  -0.00088  -0.00210  -0.64563
   D205      -0.45222  -0.00003   0.00006  -0.00050  -0.00044  -0.45266
   D206       1.50118   0.00004   0.00044  -0.00090  -0.00046   1.50072
   D207      -2.55284  -0.00011  -0.00113  -0.00061  -0.00175  -2.55459
   D208      -2.59237   0.00000   0.00109  -0.00071   0.00039  -2.59198
   D209      -0.63897   0.00007   0.00147  -0.00110   0.00036  -0.63861
   D210       1.59020  -0.00008  -0.00010  -0.00082  -0.00092   1.58927
   D211       0.81202   0.00000   0.00032  -0.00043  -0.00012   0.81190
   D212      -1.28966  -0.00000   0.00016  -0.00032  -0.00016  -1.28983
   D213       2.91828   0.00000   0.00036  -0.00047  -0.00011   2.91817
   D214      -0.82190   0.00000   0.00006  -0.00010  -0.00004  -0.82195
   D215      -2.92358   0.00000  -0.00010   0.00002  -0.00008  -2.92367
   D216       1.28436   0.00000   0.00010  -0.00013  -0.00003   1.28433
   D217       3.13415  -0.00000   0.00058  -0.00034   0.00024   3.13440
   D218       1.03247  -0.00000   0.00042  -0.00022   0.00020   1.03267
   D219      -1.04277   0.00000   0.00062  -0.00037   0.00025  -1.04252
   D220      -0.87546  -0.00003  -0.00021  -0.00102  -0.00123  -0.87669
   D221      -2.98522  -0.00000   0.00004  -0.00097  -0.00092  -2.98615
   D222       1.22145  -0.00005  -0.00037  -0.00081  -0.00119   1.22026
   D223       0.89747   0.00001   0.00087  -0.00106  -0.00019   0.89727
   D224      -1.21230   0.00004   0.00113  -0.00101   0.00012  -1.21218
   D225       2.99437  -0.00000   0.00071  -0.00086  -0.00014   2.99423
   D226      -3.13633  -0.00002  -0.00010  -0.00087  -0.00097  -3.13730
   D227       1.03709   0.00001   0.00016  -0.00082  -0.00066   1.03643
   D228      -1.03943  -0.00003  -0.00026  -0.00066  -0.00092  -1.04035
   D229      -2.44818   0.00001   0.00461   0.00141   0.00603  -2.44215
   D230      -0.31002   0.00002   0.00491   0.00104   0.00595  -0.30406
   D231       1.70934  -0.00002   0.00412   0.00151   0.00564   1.71498
   D232      -2.70553   0.00059   0.00641  -0.00161   0.00480  -2.70073
   D233       1.39431   0.00064   0.00665  -0.00117   0.00548   1.39978
   D234      -0.70624   0.00052   0.00647  -0.00144   0.00503  -0.70121
   D235      -1.54149  -0.00000   0.00284   0.00138   0.00422  -1.53727
   D236       0.26591  -0.00000   0.00101   0.00138   0.00239   0.26830
   D237       0.65315   0.00003   0.00423   0.00052   0.00475   0.65790
   D238       2.46055   0.00004   0.00240   0.00053   0.00292   2.46347
   D239       2.74461   0.00034   0.00444   0.00084   0.00527   2.74988
   D240      -1.73118   0.00034   0.00261   0.00084   0.00345  -1.72773
   D241      -0.02152   0.00061   0.00857  -0.00506   0.00351  -0.01800
   D242       3.13142   0.00032   0.00658  -0.00449   0.00210   3.13352
   D243      -3.12823  -0.00034  -0.00234   0.00067  -0.00167  -3.12990
         Item               Value     Threshold  Converged?
 Maximum Force            0.000821     0.000450     NO 
 RMS     Force            0.000209     0.000300     YES
 Maximum Displacement     0.119912     0.001800     NO 
 RMS     Displacement     0.009650     0.001200     NO 
 Predicted change in Energy=-6.186658D-05
 GradGradGradGradGradGradGradGradGradGradGradGradGradGradGradGradGradGrad

 Stoichiometry    C20H32N2O8(3)
 Framework group  C1[X(C20H32N2O8)]
 Deg. of freedom   180
 Full point group                 C1      NOp   1
 Largest Abelian subgroup         C1      NOp   1
 Largest concise Abelian subgroup C1      NOp   1
                         Standard orientation:                         
 ---------------------------------------------------------------------
 Center     Atomic      Atomic             Coordinates (Angstroms)
 Number     Number       Type             X           Y           Z
 ---------------------------------------------------------------------
      1          6           0       -2.154383    0.107103   -0.854156
      2          6           0       -2.874217   -0.363242    1.633285
      3          1           0       -3.311444    0.316287    2.369890
      4          1           0       -2.223159   -1.050775    2.180349
      5          6           0       -3.983642   -1.128157    0.912518
      6          1           0       -4.675040   -1.586315    1.626862
      7          6           0       -4.562197   -0.230322   -0.207764
      8          1           0       -4.601122    0.845883   -0.014945
      9          1           0       -5.541260   -0.551992   -0.562478
     10          6           0       -3.407346   -0.767120   -1.089362
     11          1           0       -3.567347   -0.903002   -2.163300
     12          6           0       -3.391444   -2.048203   -0.198310
     13          6           0       -4.408744   -3.080117   -0.694856
     14          1           0       -5.390394   -2.647630   -0.903847
     15          1           0       -4.545453   -3.865623    0.056057
     16          1           0       -4.050244   -3.553555   -1.615041
     17          6           0       -2.069315   -2.760892    0.068942
     18          1           0       -1.276643   -2.100706    0.429735
     19          1           0       -1.701861   -3.238693   -0.844698
     20          1           0       -2.209774   -3.542175    0.824936
     21          6           0       -2.012328    0.485451    0.669311
     22          6           0       -2.221448    1.363700   -1.768789
     23          1           0       -1.330099    1.982143   -1.649457
     24          1           0       -3.112531    1.939255   -1.511764
     25          1           0       -2.282315    1.038449   -2.807954
     26          8           0       -1.029577   -0.529588   -1.305738
     27          8           0       -2.435457    1.860569    0.903669
     28          1           0       -0.958262    0.404152    0.929100
     29          7           0       -1.449520    2.829635    0.927822
     30          8           0       -0.291804    2.488332    0.819390
     31          8           0       -1.890185    3.938634    1.071597
     32          6           0        2.145570   -0.225797    1.115202
     33          6           0        2.634570   -0.320141   -1.469140
     34          1           0        3.130145    0.413861   -2.111267
     35          1           0        1.858367   -0.792503   -2.077056
     36          6           0        3.657871   -1.349676   -0.991207
     37          1           0        4.230030   -1.758052   -1.830417
     38          6           0        4.430262   -0.761530    0.214787
     39          1           0        4.614455    0.316989    0.210350
     40          1           0        5.370930   -1.271412    0.422494
     41          6           0        3.264087   -1.291581    1.084908
     42          1           0        3.466527   -1.643900    2.101085
     43          6           0        3.004067   -2.371004   -0.011305
     44          6           0        3.884791   -3.604996    0.207494
     45          1           0        4.930972   -3.355810    0.402118
     46          1           0        3.856534   -4.249152   -0.677887
     47          1           0        3.516750   -4.187596    1.058829
     48          6           0        1.576745   -2.834594   -0.282736
     49          1           0        0.873419   -2.016637   -0.456192
     50          1           0        1.198317   -3.418943    0.562214
     51          1           0        1.552166   -3.474292   -1.172691
     52          6           0        1.965731    0.440155   -0.300393
     53          6           0        2.457910    0.813173    2.233409
     54          1           0        1.708500    1.604286    2.245846
     55          1           0        3.437031    1.253901    2.038988
     56          1           0        2.471309    0.295435    3.193740
     57          8           0        0.965099   -0.768400    1.548701
     58          8           0        2.524696    1.778888   -0.204325
     59          1           0        0.895847    0.536076   -0.471607
     60          7           0        2.012909    2.699171   -1.097062
     61          8           0        1.172011    2.329389   -1.887181
     62          8           0        2.498054    3.793068   -0.974655
 ---------------------------------------------------------------------
 Rotational constants (GHZ):           0.2125686           0.1343606           0.0995522
 Standard basis: 6-31++G(d,p) (6D, 7F)
 There are   762 symmetry adapted cartesian basis functions of A   symmetry.
 There are   762 symmetry adapted basis functions of A   symmetry.
   762 basis functions,  1216 primitive gaussians,   762 cartesian basis functions
   116 alpha electrons      114 beta electrons
       nuclear repulsion energy      3504.6451196930 Hartrees.
 NAtoms=   62 NActive=   62 NUniq=   62 SFac= 1.00D+00 NAtFMM=   60 NAOKFM=T Big=T
 Integral buffers will be    131072 words long.
 Raffenetti 2 integral format.
 Two-electron integral symmetry is turned on.
 Nuclear repulsion after empirical dispersion term =     3504.5761402710 Hartrees.
 One-electron integrals computed using PRISM.
 NBasis=   762 RedAO= T EigKep=  1.71D-06  NBF=   762
 NBsUse=   760 1.00D-06 EigRej=  8.06D-07 NBFU=   760
 Initial guess from the checkpoint file:  "/wrk/hasangal/alkoxy/alphapine-conformarsampling/Alpha-Pinene-RO-NO3up-Odown/SYS_2A/DFT_high/calc-LM/TMP/G1647198757/Gau-24929.chk"
 B after Tr=     0.000000   -0.000000   -0.000000
         Rot=    1.000000   -0.000720   -0.000194   -0.000229 Ang=  -0.09 deg.
 Initial guess <Sx>= 0.0000 <Sy>= 0.0000 <Sz>= 1.0000 <S**2>= 2.0086 S= 1.0029
 ExpMin= 3.60D-02 ExpMax= 5.48D+03 ExpMxC= 8.25D+02 IAcc=3 IRadAn=         7 AccDes= 0.00D+00
 Harris functional with IExCor= 4639 and IRadAn=       7 diagonalized for initial guess.
 HarFok:  IExCor= 4639 AccDes= 0.00D+00 IRadAn=         7 IDoV= 1 UseB2=F ITyADJ=14
 ICtDFT=  3500011 ScaDFX=  1.000000  1.000000  1.000000  1.000000
 FoFCou: FMM=F IPFlag=           0 FMFlag=      100000 FMFlg1=        2001
         NFxFlg=           0 DoJE=T BraDBF=F KetDBF=T FulRan=T
         wScrn=  0.000000 ICntrl=       500 IOpCl=  0 I1Cent=   200000004 NGrid=           0
         NMat0=    1 NMatS0=      1 NMatT0=    0 NMatD0=    1 NMtDS0=    0 NMtDT0=    0
 Petite list used in FoFCou.
 Gradient too large for Newton-Raphson -- use scaled steepest descent instead.
 Gradient too large for Newton-Raphson -- use scaled steepest descent instead.
 Gradient too large for Newton-Raphson -- use scaled steepest descent instead.
     Accept linear search using points  1 and  2.
 Gradient too large for Newton-Raphson -- use scaled steepest descent instead.
     Accept linear search using points  1 and  2.
 LinEq1:  Iter=  0 NonCon=     1 RMS=2.87D-05 Max=2.64D-03 NDo=     1
 AX will form     1 AO Fock derivatives at one time.
 LinEq1:  Iter=  1 NonCon=     1 RMS=4.32D-06 Max=3.34D-04 NDo=     1
 LinEq1:  Iter=  2 NonCon=     1 RMS=3.91D-06 Max=4.17D-04 NDo=     1
 LinEq1:  Iter=  3 NonCon=     1 RMS=1.65D-06 Max=1.03D-04 NDo=     1
 LinEq1:  Iter=  4 NonCon=     1 RMS=1.07D-06 Max=1.22D-04 NDo=     1
 LinEq1:  Iter=  5 NonCon=     1 RMS=8.72D-07 Max=1.26D-04 NDo=     1
 LinEq1:  Iter=  6 NonCon=     1 RMS=5.46D-07 Max=5.90D-05 NDo=     1
 LinEq1:  Iter=  7 NonCon=     1 RMS=4.26D-07 Max=2.96D-05 NDo=     1
 LinEq1:  Iter=  8 NonCon=     1 RMS=2.02D-07 Max=1.52D-05 NDo=     1
 LinEq1:  Iter=  9 NonCon=     1 RMS=1.23D-07 Max=8.74D-06 NDo=     1
 LinEq1:  Iter= 10 NonCon=     1 RMS=8.92D-08 Max=9.71D-06 NDo=     1
 LinEq1:  Iter= 11 NonCon=     1 RMS=5.77D-08 Max=3.61D-06 NDo=     1
 LinEq1:  Iter= 12 NonCon=     1 RMS=3.38D-08 Max=1.86D-06 NDo=     1
 LinEq1:  Iter= 13 NonCon=     1 RMS=1.71D-08 Max=8.53D-07 NDo=     1
 LinEq1:  Iter= 14 NonCon=     1 RMS=1.07D-08 Max=7.25D-07 NDo=     1
 LinEq1:  Iter= 15 NonCon=     1 RMS=6.50D-09 Max=7.69D-07 NDo=     1
 LinEq1:  Iter= 16 NonCon=     1 RMS=3.92D-09 Max=6.75D-07 NDo=     1
 LinEq1:  Iter= 17 NonCon=     0 RMS=2.61D-09 Max=2.99D-07 NDo=     1
 Linear equations converged to 3.852D-08 3.852D-07 after    17 iterations.
     Accept linear search using points  1 and  2.
     Minimum is close to point  2 DX= -9.77D-05 DF= -1.14D-12 DXR=  9.77D-05 DFR=  9.51D-09 which will be used.
 LinEq1:  Iter=  0 NonCon=     1 RMS=1.46D-07 Max=2.05D-05 NDo=     1
 LinEq1:  Iter=  1 NonCon=     1 RMS=4.12D-08 Max=2.28D-06 NDo=     1
 LinEq1:  Iter=  2 NonCon=     1 RMS=2.94D-08 Max=4.06D-06 NDo=     1
 LinEq1:  Iter=  3 NonCon=     1 RMS=2.07D-08 Max=3.37D-06 NDo=     1
 LinEq1:  Iter=  4 NonCon=     1 RMS=1.54D-08 Max=2.39D-06 NDo=     1
 LinEq1:  Iter=  5 NonCon=     1 RMS=8.72D-09 Max=8.19D-07 NDo=     1
 LinEq1:  Iter=  6 NonCon=     1 RMS=5.96D-09 Max=4.21D-07 NDo=     1
 LinEq1:  Iter=  7 NonCon=     1 RMS=3.77D-09 Max=2.63D-07 NDo=     1
 LinEq1:  Iter=  8 NonCon=     1 RMS=2.61D-09 Max=1.98D-07 NDo=     1
 LinEq1:  Iter=  9 NonCon=     1 RMS=1.54D-09 Max=1.09D-07 NDo=     1
 LinEq1:  Iter= 10 NonCon=     1 RMS=1.13D-09 Max=8.43D-08 NDo=     1
 LinEq1:  Iter= 11 NonCon=     1 RMS=6.25D-10 Max=3.94D-08 NDo=     1
 LinEq1:  Iter= 12 NonCon=     1 RMS=3.93D-10 Max=2.70D-08 NDo=     1
 LinEq1:  Iter= 13 NonCon=     1 RMS=1.73D-10 Max=1.36D-08 NDo=     1
 LinEq1:  Iter= 14 NonCon=     1 RMS=9.97D-11 Max=1.03D-08 NDo=     1
 LinEq1:  Iter= 15 NonCon=     1 RMS=6.60D-11 Max=9.67D-09 NDo=     1
 LinEq1:  Iter= 16 NonCon=     0 RMS=4.76D-11 Max=5.00D-09 NDo=     1
 Linear equations converged to 6.092D-10 6.092D-09 after    16 iterations.
 SCF Done:  E(UwB97XD) =  -1491.90339582     a.u. after    7 cycles
            Convg  =    0.2266D-07                    48 Fock formations.
              S**2 =  2.0086                  -V/T =  2.0089
 <Sx>= 0.0000 <Sy>= 0.0000 <Sz>= 1.0000 <S**2>= 2.0086 S= 1.0029
 <L.S>= 0.000000000000E+00
 Annihilation of the first spin contaminant:
 S**2 before annihilation     2.0086,   after     2.0000
 Calling FoFJK, ICntrl=      2127 FMM=T ISym2X=0 I1Cent= 0 IOpClX= 1 NMat=1 NMatS=1 NMatT=0.
 ***** Axes restored to original set *****
 -------------------------------------------------------------------
 Center     Atomic                   Forces (Hartrees/Bohr)
 Number     Number              X              Y              Z
 -------------------------------------------------------------------
      1        6          -0.000028937   -0.000194707    0.000045257
      2        6          -0.000055603    0.000153062   -0.000186565
      3        1          -0.000095551    0.000082578    0.000177373
      4        1           0.000108424   -0.000100596    0.000092401
      5        6           0.000045284    0.000045427   -0.000123808
      6        1          -0.000130212   -0.000076085    0.000102248
      7        6           0.000183538   -0.000053802    0.000043235
      8        1          -0.000028860    0.000136831    0.000042970
      9        1          -0.000168691   -0.000021780   -0.000037032
     10        6           0.000065369    0.000075242    0.000065927
     11        1          -0.000053448   -0.000032005   -0.000153190
     12        6           0.000078997    0.000156932    0.000033503
     13        6           0.000133216    0.000133469    0.000057585
     14        1          -0.000183663    0.000028897   -0.000049393
     15        1          -0.000038037   -0.000171323    0.000141574
     16        1           0.000054688   -0.000107163   -0.000184104
     17        6          -0.000186572    0.000147102   -0.000015444
     18        1           0.000128044    0.000068687   -0.000002190
     19        1           0.000097095   -0.000104963   -0.000185176
     20        1          -0.000019998   -0.000163584    0.000169948
     21        6           0.000109691    0.000119576   -0.000281083
     22        6           0.000070858   -0.000114390    0.000096059
     23        1           0.000058582    0.000064608   -0.000107288
     24        1          -0.000150150    0.000113644   -0.000038461
     25        1          -0.000039262   -0.000015241   -0.000217769
     26        8           0.000121198   -0.000068578   -0.000029698
     27        8           0.000070507   -0.000042145    0.000241965
     28        1           0.000240801    0.000033986    0.000246552
     29        7          -0.000021421    0.000092535    0.000002881
     30        8          -0.000129349   -0.000187174    0.000119753
     31        8          -0.000025627   -0.000039083    0.000011675
     32        6           0.000018077   -0.000087320   -0.000100508
     33        6           0.000096059   -0.000049599    0.000137437
     34        1           0.000083361    0.000040497   -0.000132739
     35        1          -0.000107671   -0.000082608   -0.000117830
     36        6          -0.000059320    0.000030904    0.000101754
     37        1           0.000117258   -0.000075143   -0.000117723
     38        6          -0.000181051   -0.000025493   -0.000029511
     39        1           0.000045940    0.000127892   -0.000015626
     40        1           0.000170045   -0.000056791    0.000025879
     41        6          -0.000040878    0.000053340   -0.000078705
     42        1           0.000052852   -0.000069780    0.000138958
     43        6          -0.000032492    0.000160522   -0.000005736
     44        6          -0.000119982    0.000166585   -0.000011607
     45        1           0.000191998   -0.000002805    0.000037144
     46        1           0.000002325   -0.000142880   -0.000171607
     47        1          -0.000056985   -0.000134886    0.000168910
     48        6           0.000202549    0.000112105    0.000022798
     49        1          -0.000095845    0.000071676    0.000022411
     50        1          -0.000094645   -0.000126928    0.000176358
     51        1          -0.000020181   -0.000130234   -0.000194689
     52        6           0.000014912   -0.000076236   -0.000159093
     53        6          -0.000037426   -0.000106976   -0.000150385
     54        1          -0.000111766    0.000163677    0.000049740
     55        1           0.000152722    0.000095977    0.000034874
     56        1           0.000019921   -0.000052553    0.000203571
     57        8          -0.000059037    0.000033180    0.000005418
     58        8          -0.000127826    0.000003570    0.000040610
     59        1          -0.000273348    0.000319980   -0.000069258
     60        7           0.000006524    0.000043589   -0.000070103
     61        8           0.000008666   -0.000135539    0.000140754
     62        8           0.000024331   -0.000027679    0.000038802
 -------------------------------------------------------------------
 Cartesian Forces:  Max     0.000319980 RMS     0.000113276

 GradGradGradGradGradGradGradGradGradGradGradGradGradGradGradGradGradGrad
 Berny optimization.
 Using GEDIIS/GDIIS optimizer.
 FormGI is forming the generalized inverse of G from B-inverse, IUseBI=4.
 Internal  Forces:  Max     0.000340972 RMS     0.000078057
 Search for a local minimum.
 Step number   4 out of a maximum of  372
 All quantities printed in internal units (Hartrees-Bohrs-Radians)
 Mixed Optimization -- En-DIIS/RFO-DIIS
 Swapping is turned off.
 Update second derivatives using D2CorX and points    1    2    3    4
 DE= -5.65D-05 DEPred=-6.19D-05 R= 9.13D-01
 TightC=F SS=  1.41D+00  RLast= 5.73D-02 DXNew= 2.5227D-01 1.7176D-01
 Trust test= 9.13D-01 RLast= 5.73D-02 DXMaxT set to 1.72D-01
 ITU=  1 -1  0  0
     Eigenvalues ---    0.00230   0.00239   0.00320   0.00341   0.00342
     Eigenvalues ---    0.00417   0.00530   0.00696   0.00771   0.00852
     Eigenvalues ---    0.00906   0.01112   0.01169   0.01320   0.01346
     Eigenvalues ---    0.01528   0.01563   0.01611   0.01723   0.01892
     Eigenvalues ---    0.02019   0.02392   0.02474   0.02650   0.02694
     Eigenvalues ---    0.02728   0.02799   0.02872   0.02929   0.02954
     Eigenvalues ---    0.03056   0.03249   0.03255   0.03434   0.03452
     Eigenvalues ---    0.03562   0.03596   0.03784   0.03887   0.04070
     Eigenvalues ---    0.04342   0.04388   0.04427   0.04428   0.04638
     Eigenvalues ---    0.04740   0.04785   0.05011   0.05123   0.05150
     Eigenvalues ---    0.05229   0.05314   0.05315   0.05532   0.05550
     Eigenvalues ---    0.05574   0.05604   0.05617   0.05626   0.05637
     Eigenvalues ---    0.05642   0.05830   0.05852   0.05950   0.06003
     Eigenvalues ---    0.06164   0.06379   0.06419   0.06766   0.06773
     Eigenvalues ---    0.06910   0.07358   0.07772   0.08260   0.08281
     Eigenvalues ---    0.08392   0.08550   0.08755   0.08830   0.09139
     Eigenvalues ---    0.09222   0.09539   0.09642   0.10140   0.10472
     Eigenvalues ---    0.10937   0.11496   0.11568   0.11679   0.11803
     Eigenvalues ---    0.12069   0.12432   0.13251   0.13653   0.13720
     Eigenvalues ---    0.14121   0.14688   0.15110   0.15688   0.16000
     Eigenvalues ---    0.16000   0.16000   0.16000   0.16000   0.16000
     Eigenvalues ---    0.16000   0.16000   0.16002   0.16017   0.16038
     Eigenvalues ---    0.19971   0.20192   0.20935   0.21245   0.21446
     Eigenvalues ---    0.22437   0.24226   0.24475   0.24761   0.24998
     Eigenvalues ---    0.24999   0.25000   0.25014   0.25117   0.25444
     Eigenvalues ---    0.25863   0.26736   0.26930   0.27055   0.27200
     Eigenvalues ---    0.27483   0.27950   0.28800   0.29105   0.29231
     Eigenvalues ---    0.29270   0.29744   0.31079   0.31626   0.32309
     Eigenvalues ---    0.33771   0.33938   0.33964   0.34014   0.34052
     Eigenvalues ---    0.34053   0.34061   0.34085   0.34117   0.34144
     Eigenvalues ---    0.34157   0.34190   0.34208   0.34223   0.34235
     Eigenvalues ---    0.34254   0.34281   0.34305   0.34313   0.34328
     Eigenvalues ---    0.34335   0.34474   0.34523   0.34540   0.34562
     Eigenvalues ---    0.34575   0.34660   0.34690   0.34759   0.36976
     Eigenvalues ---    0.37396   0.38034   0.45938   0.47740   0.49085
     Eigenvalues ---    0.49617   0.99198   0.99348   1.03322   1.03795
 En-DIIS/RFO-DIIS/Sim-DIIS IScMMF=       -3 using points:     4    3    2    1
 RFO step:  Lambda=-1.27012129D-05.
 DidBck=F Rises=F RFO-DIIS coefs:    0.69633    0.12567    0.15105    0.02695
 Iteration  1 RMS(Cart)=  0.00255784 RMS(Int)=  0.00000327
 Iteration  2 RMS(Cart)=  0.00000544 RMS(Int)=  0.00000018
 Iteration  3 RMS(Cart)=  0.00000000 RMS(Int)=  0.00000018
 Variable       Old X    -DE/DX   Delta X   Delta X   Delta X     New X
                                 (Linear)    (Quad)   (Total)
    R1        2.92114  -0.00003   0.00002  -0.00006  -0.00004   2.92110
    R2        2.97851   0.00033   0.00001   0.00069   0.00070   2.97921
    R3        2.93978   0.00020  -0.00015   0.00066   0.00051   2.94029
    R4        2.58726   0.00006  -0.00010   0.00016   0.00006   2.58732
    R5        2.06622   0.00021   0.00002   0.00043   0.00046   2.06668
    R6        2.06651   0.00017   0.00005   0.00034   0.00039   2.06690
    R7        2.88790   0.00002  -0.00006   0.00024   0.00018   2.88808
    R8        2.92290  -0.00001  -0.00002   0.00031   0.00029   2.92318
    R9        2.06856   0.00018   0.00002   0.00039   0.00041   2.06897
   R10        2.92503   0.00001  -0.00006   0.00002  -0.00004   2.92499
   R11        2.94647   0.00003  -0.00016   0.00027   0.00011   2.94658
   R12        2.06743   0.00014   0.00004   0.00029   0.00033   2.06775
   R13        2.05959   0.00017   0.00003   0.00037   0.00040   2.05999
   R14        2.92697   0.00008  -0.00005   0.00019   0.00014   2.92711
   R15        2.06785   0.00016   0.00001   0.00035   0.00036   2.06821
   R16        2.94906  -0.00001  -0.00009   0.00015   0.00006   2.94912
   R17        2.89462   0.00011  -0.00001   0.00027   0.00025   2.89487
   R18        2.88292   0.00006  -0.00007   0.00021   0.00014   2.88305
   R19        2.06522   0.00019   0.00004   0.00039   0.00043   2.06565
   R20        2.06973   0.00022   0.00003   0.00048   0.00052   2.07024
   R21        2.06958   0.00022   0.00003   0.00048   0.00051   2.07009
   R22        2.06521   0.00015   0.00007   0.00019   0.00026   2.06547
   R23        2.06841   0.00023   0.00003   0.00051   0.00053   2.06895
   R24        2.07152   0.00024   0.00002   0.00052   0.00055   2.07207
   R25        4.39730   0.00001   0.00034  -0.00108  -0.00074   4.39656
   R26        2.75467  -0.00007  -0.00004  -0.00003  -0.00007   2.75460
   R27        2.05725   0.00014  -0.00000   0.00029   0.00029   2.05753
   R28        2.06250   0.00007   0.00005   0.00016   0.00021   2.06271
   R29        2.06262   0.00017   0.00004   0.00034   0.00038   2.06300
   R30        2.06089   0.00021   0.00004   0.00045   0.00049   2.06138
   R31        4.44735  -0.00009   0.00148  -0.00244  -0.00096   4.44640
   R32        2.61284  -0.00022  -0.00014  -0.00002  -0.00016   2.61268
   R33        4.41489  -0.00007   0.00099  -0.00164  -0.00065   4.41423
   R34        4.39828  -0.00002   0.00088  -0.00067   0.00022   4.39849
   R35        2.29004  -0.00008  -0.00001  -0.00004  -0.00004   2.29000
   R36        2.27140  -0.00003   0.00002  -0.00004  -0.00002   2.27138
   R37        2.92016   0.00002  -0.00004   0.00010   0.00006   2.92022
   R38        2.97579   0.00010  -0.00003   0.00029   0.00027   2.97606
   R39        2.94422   0.00017  -0.00013   0.00061   0.00048   2.94470
   R40        2.58820   0.00001  -0.00005   0.00008   0.00003   2.58823
   R41        2.06723   0.00014   0.00001   0.00034   0.00035   2.06758
   R42        2.06593   0.00018   0.00003   0.00036   0.00039   2.06632
   R43        2.88795   0.00006  -0.00002   0.00024   0.00023   2.88817
   R44        2.92228   0.00018  -0.00001   0.00058   0.00057   2.92285
   R45        2.06872   0.00018   0.00002   0.00039   0.00041   2.06913
   R46        2.92568   0.00002  -0.00005   0.00007   0.00001   2.92569
   R47        2.94626   0.00003  -0.00013   0.00022   0.00009   2.94635
   R48        2.06763   0.00013   0.00003   0.00029   0.00031   2.06794
   R49        2.05970   0.00018   0.00003   0.00038   0.00041   2.06010
   R50        2.92635   0.00004  -0.00003   0.00015   0.00012   2.92647
   R51        2.06813   0.00016   0.00001   0.00035   0.00036   2.06849
   R52        2.94848   0.00002  -0.00008   0.00015   0.00007   2.94855
   R53        2.89461   0.00011  -0.00002   0.00027   0.00024   2.89485
   R54        2.88196   0.00005  -0.00004   0.00012   0.00008   2.88205
   R55        2.06531   0.00019   0.00004   0.00039   0.00044   2.06575
   R56        2.06978   0.00022   0.00003   0.00048   0.00051   2.07029
   R57        2.06979   0.00022   0.00003   0.00048   0.00051   2.07030
   R58        2.06475   0.00013   0.00007   0.00016   0.00023   2.06498
   R59        2.06889   0.00024   0.00002   0.00051   0.00054   2.06943
   R60        2.07167   0.00023   0.00002   0.00053   0.00055   2.07222
   R61        2.74751  -0.00013  -0.00006  -0.00010  -0.00016   2.74734
   R62        2.05552   0.00012  -0.00010   0.00041   0.00032   2.05584
   R63        2.05939   0.00020   0.00006   0.00034   0.00039   2.05979
   R64        2.06207   0.00017   0.00002   0.00038   0.00040   2.06247
   R65        2.06185   0.00020   0.00005   0.00041   0.00046   2.06231
   R66        2.60880  -0.00017  -0.00006  -0.00014  -0.00020   2.60860
   R67        2.28972  -0.00006  -0.00001  -0.00002  -0.00003   2.28969
   R68        2.27314  -0.00001   0.00003  -0.00004  -0.00001   2.27313
    A1        1.93465  -0.00002  -0.00013   0.00008  -0.00005   1.93460
    A2        1.90967  -0.00015  -0.00009  -0.00053  -0.00061   1.90905
    A3        1.93128   0.00004  -0.00010   0.00003  -0.00007   1.93121
    A4        1.95872   0.00019   0.00025   0.00067   0.00092   1.95964
    A5        1.93520  -0.00002   0.00009  -0.00025  -0.00016   1.93504
    A6        1.78967  -0.00004  -0.00001  -0.00001  -0.00003   1.78965
    A7        1.86689  -0.00001   0.00000  -0.00025  -0.00025   1.86664
    A8        1.91613  -0.00000  -0.00007   0.00002  -0.00005   1.91608
    A9        1.87725   0.00001   0.00003   0.00033   0.00036   1.87761
   A10        1.93207  -0.00003   0.00007  -0.00016  -0.00009   1.93198
   A11        1.90181  -0.00000  -0.00004   0.00004  -0.00001   1.90181
   A12        1.96625   0.00004  -0.00000   0.00003   0.00003   1.96628
   A13        1.93933  -0.00001   0.00003   0.00012   0.00015   1.93948
   A14        1.89903   0.00002  -0.00006  -0.00015  -0.00021   1.89882
   A15        1.93439  -0.00002  -0.00022   0.00024   0.00001   1.93440
   A16        2.07032  -0.00000   0.00009  -0.00019  -0.00010   2.07023
   A17        2.04637  -0.00000   0.00004  -0.00003   0.00001   2.04637
   A18        1.53939   0.00002   0.00010   0.00000   0.00010   1.53950
   A19        2.04467   0.00001  -0.00005  -0.00005  -0.00010   2.04457
   A20        1.98245  -0.00001   0.00014  -0.00017  -0.00003   1.98242
   A21        1.50298  -0.00001   0.00000   0.00003   0.00003   1.50301
   A22        1.89202  -0.00002  -0.00009  -0.00009  -0.00018   1.89184
   A23        2.05756   0.00003   0.00002   0.00014   0.00015   2.05771
   A24        1.96303   0.00000   0.00002   0.00017   0.00019   1.96321
   A25        1.89837   0.00001   0.00007  -0.00016  -0.00009   1.89828
   A26        1.91567  -0.00001   0.00005   0.00014   0.00019   1.91586
   A27        1.94886   0.00000  -0.00020   0.00022   0.00002   1.94888
   A28        2.08590   0.00000   0.00002  -0.00014  -0.00012   2.08578
   A29        1.53790   0.00001   0.00007  -0.00001   0.00006   1.53796
   A30        2.04871  -0.00001  -0.00002  -0.00007  -0.00009   2.04861
   A31        1.48922   0.00001   0.00004  -0.00003   0.00001   1.48924
   A32        1.95651   0.00000   0.00007   0.00009   0.00016   1.95667
   A33        2.07147   0.00002  -0.00015   0.00025   0.00010   2.07156
   A34        1.94031   0.00002   0.00006   0.00002   0.00008   1.94039
   A35        2.08558   0.00000  -0.00014   0.00041   0.00027   2.08585
   A36        1.89404  -0.00004   0.00011  -0.00058  -0.00047   1.89357
   A37        1.97354   0.00006   0.00013   0.00013   0.00026   1.97380
   A38        1.92176   0.00001   0.00004   0.00001   0.00005   1.92181
   A39        1.92431   0.00001   0.00001   0.00007   0.00008   1.92439
   A40        1.87844  -0.00003  -0.00007  -0.00006  -0.00013   1.87831
   A41        1.88014  -0.00004  -0.00007  -0.00007  -0.00014   1.87999
   A42        1.88271  -0.00002  -0.00006  -0.00009  -0.00015   1.88256
   A43        1.98692   0.00000  -0.00003   0.00005   0.00003   1.98695
   A44        1.92692   0.00002   0.00004   0.00015   0.00020   1.92711
   A45        1.92061   0.00000   0.00005  -0.00005   0.00000   1.92061
   A46        1.87106  -0.00003  -0.00001  -0.00003  -0.00004   1.87102
   A47        1.87109   0.00000  -0.00004  -0.00013  -0.00017   1.87093
   A48        1.88342  -0.00000  -0.00002  -0.00001  -0.00003   1.88339
   A49        2.17282   0.00004  -0.00019   0.00048   0.00029   2.17311
   A50        2.00475  -0.00007   0.00005  -0.00022  -0.00017   2.00458
   A51        1.93444   0.00024   0.00029   0.00066   0.00096   1.93540
   A52        1.87548   0.00000   0.00010   0.00034   0.00045   1.87593
   A53        1.82933  -0.00019  -0.00022  -0.00056  -0.00078   1.82856
   A54        1.92819   0.00007   0.00010  -0.00015  -0.00005   1.92813
   A55        1.88929  -0.00006  -0.00035  -0.00010  -0.00044   1.88884
   A56        1.93715   0.00012   0.00015   0.00043   0.00058   1.93773
   A57        1.89936   0.00008   0.00018   0.00022   0.00040   1.89977
   A58        1.89835   0.00002  -0.00005   0.00012   0.00007   1.89841
   A59        1.92004  -0.00005  -0.00004  -0.00008  -0.00013   1.91992
   A60        1.89521  -0.00009  -0.00014  -0.00024  -0.00038   1.89483
   A61        1.91355  -0.00008  -0.00010  -0.00045  -0.00056   1.91299
   A62        1.92268  -0.00005  -0.00001  -0.00004  -0.00005   1.92262
   A63        2.04540  -0.00024  -0.00055   0.00049  -0.00006   2.04534
   A64        2.68573   0.00003   0.00002   0.00004   0.00007   2.68580
   A65        2.24397  -0.00012   0.00026  -0.00097  -0.00071   2.24326
   A66        1.08403   0.00007  -0.00022   0.00052   0.00030   1.08433
   A67        2.07404  -0.00029  -0.00023  -0.00016  -0.00039   2.07365
   A68        1.96852   0.00010   0.00008   0.00005   0.00013   1.96865
   A69        2.24056   0.00019   0.00015   0.00010   0.00025   2.24082
   A70        1.93555   0.00003  -0.00005   0.00010   0.00005   1.93560
   A71        1.90593  -0.00002   0.00003  -0.00025  -0.00022   1.90571
   A72        1.93567  -0.00001  -0.00005   0.00014   0.00009   1.93576
   A73        1.96716   0.00001   0.00003   0.00019   0.00022   1.96738
   A74        1.93225  -0.00000   0.00001  -0.00006  -0.00006   1.93220
   A75        1.78218  -0.00001   0.00004  -0.00013  -0.00009   1.78209
   A76        1.85996  -0.00001  -0.00001  -0.00020  -0.00021   1.85975
   A77        1.90949  -0.00004  -0.00006  -0.00016  -0.00022   1.90927
   A78        1.88566   0.00005   0.00008   0.00037   0.00044   1.88611
   A79        1.93718  -0.00000   0.00003  -0.00013  -0.00011   1.93707
   A80        1.90246   0.00001  -0.00000   0.00013   0.00013   1.90258
   A81        1.96542  -0.00000  -0.00002   0.00000  -0.00002   1.96540
   A82        1.94071  -0.00000  -0.00000   0.00016   0.00016   1.94087
   A83        1.89837   0.00001  -0.00002  -0.00012  -0.00014   1.89823
   A84        1.93593   0.00001  -0.00015   0.00020   0.00005   1.93598
   A85        2.06931  -0.00001   0.00006  -0.00020  -0.00014   2.06917
   A86        2.04498  -0.00001   0.00004  -0.00005  -0.00001   2.04498
   A87        1.53928   0.00001   0.00007  -0.00004   0.00003   1.53931
   A88        2.04350   0.00001  -0.00001  -0.00007  -0.00008   2.04342
   A89        1.98373  -0.00000   0.00011  -0.00010   0.00000   1.98373
   A90        1.50270  -0.00001   0.00000   0.00004   0.00004   1.50274
   A91        1.89295  -0.00002  -0.00011  -0.00007  -0.00018   1.89277
   A92        2.05607   0.00002   0.00002   0.00012   0.00014   2.05621
   A93        1.96355   0.00000   0.00003   0.00012   0.00014   1.96369
   A94        1.89656   0.00001   0.00010  -0.00021  -0.00010   1.89646
   A95        1.91529  -0.00000   0.00009   0.00008   0.00017   1.91546
   A96        1.95012   0.00000  -0.00024   0.00034   0.00010   1.95023
   A97        2.08589  -0.00000   0.00002  -0.00014  -0.00012   2.08577
   A98        1.53832   0.00001   0.00005  -0.00004   0.00000   1.53832
   A99        2.04932  -0.00001  -0.00004  -0.00005  -0.00009   2.04923
   A100       1.48920  -0.00000   0.00004  -0.00001   0.00003   1.48923
   A101       1.95670   0.00001   0.00007   0.00013   0.00020   1.95689
   A102       2.07115   0.00002  -0.00011   0.00014   0.00003   2.07119
   A103       1.94030   0.00001   0.00001   0.00004   0.00006   1.94036
   A104       2.08439   0.00002  -0.00011   0.00033   0.00022   2.08462
   A105       1.89511  -0.00005   0.00008  -0.00049  -0.00041   1.89470
   A106       1.97376   0.00006   0.00012   0.00013   0.00025   1.97401
   A107       1.92143   0.00001   0.00004   0.00001   0.00005   1.92148
   A108       1.92446   0.00002   0.00002   0.00007   0.00010   1.92455
   A109       1.87836  -0.00003  -0.00007  -0.00007  -0.00013   1.87823
   A110       1.88023  -0.00004  -0.00007  -0.00007  -0.00015   1.88008
   A111       1.88264  -0.00002  -0.00006  -0.00009  -0.00015   1.88250
   A112       1.98574  -0.00001   0.00005  -0.00026  -0.00021   1.98553
   A113       1.92665   0.00003   0.00006   0.00014   0.00020   1.92684
   A114       1.92074   0.00000   0.00001   0.00008   0.00009   1.92083
   A115       1.87506  -0.00002  -0.00004   0.00009   0.00004   1.87511
   A116       1.86871   0.00000  -0.00005  -0.00008  -0.00013   1.86858
   A117       1.88318  -0.00001  -0.00003   0.00004   0.00001   1.88319
   A118       2.10283   0.00007  -0.00020   0.00057   0.00037   2.10320
   A119       2.00655  -0.00006   0.00006  -0.00018  -0.00013   2.00643
   A120       1.86094  -0.00003   0.00009  -0.00054  -0.00045   1.86050
   A121       1.86620   0.00005   0.00007   0.00017   0.00024   1.86643
   A122       1.91385   0.00008   0.00017   0.00014   0.00031   1.91416
   A123       1.92816   0.00004   0.00004   0.00065   0.00068   1.92884
   A124       1.88320  -0.00009  -0.00047  -0.00028  -0.00075   1.88245
   A125       1.93310   0.00006   0.00006   0.00031   0.00037   1.93347
   A126       1.89795   0.00008   0.00013   0.00026   0.00039   1.89834
   A127       1.89413   0.00005   0.00002   0.00014   0.00017   1.89430
   A128       1.90273  -0.00006  -0.00005  -0.00012  -0.00017   1.90255
   A129       1.92076  -0.00006  -0.00010  -0.00023  -0.00033   1.92043
   A130       1.91501  -0.00007  -0.00007  -0.00036  -0.00043   1.91458
   A131       2.01174  -0.00001   0.00003   0.00004   0.00008   2.01182
   A132       2.01369  -0.00034  -0.00045   0.00003  -0.00042   2.01327
   A133       1.08817   0.00011  -0.00019   0.00068   0.00049   1.08866
   A134       2.53319  -0.00008   0.00039  -0.00085  -0.00046   2.53273
   A135       2.32378  -0.00011   0.00009  -0.00046  -0.00037   2.32342
   A136       2.06636  -0.00023  -0.00010  -0.00037  -0.00047   2.06589
   A137       1.97240   0.00006   0.00001   0.00014   0.00015   1.97254
   A138       2.24438   0.00018   0.00010   0.00024   0.00033   2.24471
    D1        0.69315   0.00002  -0.00011  -0.00008  -0.00019   0.69297
    D2        3.00480   0.00003   0.00002  -0.00028  -0.00027   3.00453
    D3       -0.97539   0.00001  -0.00014  -0.00008  -0.00022  -0.97561
    D4       -1.47614  -0.00010  -0.00027  -0.00062  -0.00089  -1.47703
    D5        0.83551  -0.00009  -0.00015  -0.00082  -0.00097   0.83454
    D6        3.13851  -0.00011  -0.00031  -0.00062  -0.00092   3.13758
    D7        2.84764   0.00001  -0.00016  -0.00033  -0.00048   2.84715
    D8       -1.12390   0.00002  -0.00004  -0.00053  -0.00056  -1.12446
    D9        1.17910  -0.00000  -0.00019  -0.00033  -0.00052   1.17858
   D10        0.27176  -0.00002   0.00016   0.00006   0.00022   0.27198
   D11       -1.79725   0.00010   0.00020   0.00044   0.00064  -1.79661
   D12        2.42483   0.00003   0.00039  -0.00002   0.00037   2.42520
   D13        2.41285  -0.00010   0.00013  -0.00009   0.00004   2.41289
   D14        0.34383   0.00002   0.00017   0.00029   0.00046   0.34429
   D15       -1.71727  -0.00005   0.00036  -0.00017   0.00020  -1.71708
   D16       -1.88047  -0.00004   0.00032   0.00014   0.00046  -1.88001
   D17        2.33370   0.00007   0.00036   0.00052   0.00088   2.33458
   D18        0.27260   0.00001   0.00055   0.00006   0.00061   0.27321
   D19       -3.10597   0.00005   0.00236  -0.00164   0.00072  -3.10525
   D20        1.06187  -0.00001   0.00220  -0.00195   0.00025   1.06211
   D21       -1.02200   0.00003   0.00225  -0.00160   0.00064  -1.02135
   D22        1.02206   0.00005   0.00242  -0.00183   0.00059   1.02266
   D23       -1.09328  -0.00001   0.00226  -0.00214   0.00012  -1.09316
   D24        3.10604   0.00003   0.00231  -0.00179   0.00052   3.10656
   D25       -1.05544   0.00001   0.00220  -0.00184   0.00036  -1.05508
   D26        3.11240  -0.00005   0.00204  -0.00216  -0.00011   3.11229
   D27        1.02853  -0.00001   0.00209  -0.00181   0.00028   1.02882
   D28       -2.89392  -0.00005   0.00009  -0.00026  -0.00017  -2.89409
   D29       -0.73975  -0.00006  -0.00009  -0.00031  -0.00040  -0.74015
   D30        1.35418   0.00013   0.00024   0.00034   0.00058   1.35476
   D31       -0.88773   0.00003  -0.00009   0.00074   0.00065  -0.88708
   D32        1.42263   0.00004   0.00001   0.00045   0.00047   1.42309
   D33        3.08766   0.00006   0.00002   0.00048   0.00050   3.08816
   D34        1.16945  -0.00000  -0.00009   0.00034   0.00026   1.16971
   D35       -2.80338   0.00001   0.00002   0.00006   0.00008  -2.80331
   D36       -1.13835   0.00003   0.00002   0.00008   0.00011  -1.13824
   D37       -2.97935  -0.00000  -0.00009   0.00029   0.00021  -2.97914
   D38       -0.66900   0.00000   0.00002   0.00000   0.00002  -0.66898
   D39        0.99604   0.00002   0.00002   0.00003   0.00006   0.99609
   D40       -2.39930  -0.00003  -0.00006  -0.00030  -0.00036  -2.39965
   D41       -0.27220   0.00010   0.00018   0.00001   0.00019  -0.27201
   D42        1.75921  -0.00004  -0.00030  -0.00048  -0.00078   1.75843
   D43        1.86599  -0.00002  -0.00006  -0.00020  -0.00025   1.86573
   D44       -2.29010   0.00011   0.00018   0.00011   0.00029  -2.28981
   D45       -0.25870  -0.00003  -0.00030  -0.00038  -0.00068  -0.25937
   D46       -0.28535  -0.00000  -0.00012  -0.00003  -0.00015  -0.28550
   D47        1.84175   0.00013   0.00012   0.00027   0.00039   1.84214
   D48       -2.41003  -0.00001  -0.00036  -0.00022  -0.00058  -2.41061
   D49       -0.59664  -0.00001   0.00000   0.00007   0.00007  -0.59657
   D50       -2.82486   0.00001   0.00005   0.00041   0.00046  -2.82441
   D51        1.48863   0.00002   0.00001   0.00023   0.00024   1.48887
   D52        1.64210  -0.00001   0.00008  -0.00008  -0.00000   1.64210
   D53       -0.58612   0.00002   0.00012   0.00026   0.00038  -0.58574
   D54       -2.55582   0.00002   0.00009   0.00008   0.00017  -2.55565
   D55       -2.54126  -0.00000   0.00021  -0.00017   0.00004  -2.54122
   D56        1.51370   0.00002   0.00026   0.00017   0.00043   1.51413
   D57       -0.45600   0.00002   0.00022  -0.00001   0.00021  -0.45578
   D58       -1.45760  -0.00004  -0.00017   0.00016  -0.00001  -1.45762
   D59        2.88876  -0.00006  -0.00025   0.00014  -0.00011   2.88865
   D60        0.65814  -0.00002  -0.00034   0.00067   0.00033   0.65847
   D61        2.57386  -0.00000  -0.00004  -0.00021  -0.00025   2.57361
   D62        0.63703  -0.00003  -0.00012  -0.00022  -0.00034   0.63669
   D63       -1.59358   0.00001  -0.00021   0.00030   0.00010  -1.59349
   D64        0.45282  -0.00001  -0.00022   0.00002  -0.00020   0.45263
   D65       -1.48400  -0.00003  -0.00030   0.00000  -0.00030  -1.48429
   D66        2.56857   0.00000  -0.00039   0.00053   0.00014   2.56871
   D67       -1.50379  -0.00002  -0.00005  -0.00018  -0.00023  -1.50403
   D68        2.56175  -0.00003  -0.00021  -0.00011  -0.00032   2.56144
   D69        0.45559  -0.00002  -0.00023   0.00003  -0.00020   0.45538
   D70        0.56942  -0.00001  -0.00010  -0.00019  -0.00029   0.56913
   D71       -1.64822  -0.00001  -0.00026  -0.00012  -0.00038  -1.64859
   D72        2.52880  -0.00000  -0.00029   0.00002  -0.00027   2.52854
   D73        2.79062  -0.00001  -0.00020  -0.00003  -0.00024   2.79038
   D74        0.57298  -0.00001  -0.00036   0.00004  -0.00032   0.57266
   D75       -1.53319  -0.00000  -0.00039   0.00018  -0.00021  -1.53339
   D76        1.45808   0.00004   0.00030  -0.00014   0.00016   1.45824
   D77       -2.87192   0.00004   0.00039  -0.00006   0.00034  -2.87158
   D78       -0.64451   0.00001   0.00048  -0.00051  -0.00003  -0.64454
   D79       -0.45253   0.00002   0.00022   0.00001   0.00023  -0.45230
   D80        1.50066   0.00003   0.00031   0.00010   0.00041   1.50106
   D81       -2.55512  -0.00001   0.00040  -0.00036   0.00004  -2.55508
   D82       -2.59143   0.00002   0.00016   0.00020   0.00036  -2.59107
   D83       -0.63825   0.00002   0.00025   0.00029   0.00054  -0.63771
   D84        1.58916  -0.00001   0.00034  -0.00017   0.00017   1.58933
   D85        0.81298   0.00001   0.00008  -0.00001   0.00007   0.81304
   D86       -1.28893   0.00000   0.00005  -0.00003   0.00002  -1.28891
   D87        2.91888   0.00001   0.00009   0.00003   0.00012   2.91899
   D88       -0.82082  -0.00001  -0.00002  -0.00003  -0.00005  -0.82086
   D89       -2.92272  -0.00002  -0.00005  -0.00004  -0.00009  -2.92282
   D90        1.28508  -0.00001  -0.00002   0.00002   0.00000   1.28508
   D91        3.13481   0.00000   0.00003  -0.00010  -0.00007   3.13474
   D92        1.03290  -0.00000  -0.00000  -0.00012  -0.00012   1.03278
   D93       -1.04248   0.00001   0.00003  -0.00006  -0.00002  -1.04250
   D94       -0.88169  -0.00003   0.00032  -0.00020   0.00012  -0.88157
   D95       -2.98698  -0.00002   0.00032  -0.00032   0.00001  -2.98697
   D96        1.21904  -0.00003   0.00029  -0.00037  -0.00008   1.21896
   D97        0.89333  -0.00001   0.00018   0.00020   0.00038   0.89371
   D98       -1.21196   0.00001   0.00018   0.00009   0.00027  -1.21169
   D99        2.99406   0.00000   0.00014   0.00004   0.00019   2.99424
   D100      -3.14124  -0.00002   0.00025   0.00001   0.00026  -3.14098
   D101       1.03665  -0.00000   0.00025  -0.00010   0.00015   1.03681
   D102      -1.04051  -0.00001   0.00021  -0.00015   0.00007  -1.04044
   D103      -2.27536  -0.00001  -0.00092  -0.00026  -0.00118  -2.27654
   D104      -0.13905   0.00000  -0.00089  -0.00005  -0.00094  -0.13999
   D105       1.87948  -0.00002  -0.00094  -0.00014  -0.00108   1.87841
   D106      -1.25555  -0.00006   0.00034  -0.00170  -0.00135  -1.25691
   D107      -1.67546  -0.00025  -0.00280  -0.00286  -0.00566  -1.68112
   D108       2.43529  -0.00018  -0.00289  -0.00262  -0.00551   2.42978
   D109       0.37723  -0.00014  -0.00272  -0.00212  -0.00484   0.37239
   D110      -1.42913   0.00008  -0.00071   0.00045  -0.00026  -1.42940
   D111       0.41232   0.00003  -0.00065  -0.00037  -0.00103   0.41130
   D112       0.77016   0.00004  -0.00052   0.00032  -0.00020   0.76995
   D113       2.61161  -0.00001  -0.00046  -0.00051  -0.00097   2.61065
   D114       2.76394  -0.00018  -0.00093  -0.00048  -0.00141   2.76254
   D115      -1.67779  -0.00023  -0.00087  -0.00130  -0.00217  -1.67996
   D116       0.64060   0.00010  -0.00020   0.00042   0.00022   0.64082
   D117       2.85300   0.00002  -0.00014   0.00019   0.00005   2.85305
   D118      -0.06065  -0.00015  -0.00192   0.00001  -0.00191  -0.06256
   D119       3.09167  -0.00008  -0.00146   0.00019  -0.00128   3.09039
   D120       2.62510  -0.00009   0.00019  -0.00129  -0.00110   2.62400
   D121       0.50405   0.00003   0.00001  -0.00010  -0.00009   0.50396
   D122      -0.64467  -0.00006   0.00059   0.00016   0.00074  -0.64393
   D123      -3.10785   0.00000   0.00017   0.00093   0.00110  -3.10675
   D124       1.99632  -0.00001   0.00056   0.00023   0.00079   1.99711
   D125      -0.46686   0.00005   0.00014   0.00100   0.00114  -0.46572
   D126      -3.12898   0.00009   0.00053   0.00022   0.00075  -3.12824
   D127       0.69811  -0.00001  -0.00007   0.00005  -0.00002   0.69809
   D128       3.00801  -0.00000   0.00010  -0.00023  -0.00013   3.00788
   D129      -0.97061  -0.00002  -0.00008   0.00006  -0.00002  -0.97062
   D130      -1.47991  -0.00002  -0.00010  -0.00008  -0.00018  -1.48008
   D131       0.82999  -0.00002   0.00007  -0.00036  -0.00028   0.82971
   D132       3.13457  -0.00004  -0.00011  -0.00007  -0.00017   3.13439
   D133       2.85255   0.00000  -0.00014   0.00014   0.00001   2.85256
   D134      -1.12074   0.00001   0.00004  -0.00014  -0.00010  -1.12084
   D135       1.18383  -0.00001  -0.00014   0.00015   0.00001   1.18385
   D136       0.26411  -0.00000  -0.00002  -0.00000  -0.00002   0.26409
   D137      -1.86085  -0.00005  -0.00034   0.00034  -0.00001  -1.86086
   D138       2.41132   0.00005   0.00012   0.00084   0.00096   2.41228
   D139       2.40707  -0.00001   0.00001  -0.00012  -0.00011   2.40696
   D140       0.28210  -0.00005  -0.00031   0.00022  -0.00010   0.28201
   D141      -1.72891   0.00004   0.00015   0.00072   0.00087  -1.72804
   D142      -1.89229  -0.00001   0.00008  -0.00021  -0.00013  -1.89242
   D143       2.26593  -0.00006  -0.00024   0.00013  -0.00012   2.26581
   D144       0.25492   0.00004   0.00022   0.00063   0.00085   0.25576
   D145       3.09460   0.00002  -0.00003   0.00017   0.00014   3.09475
   D146       1.00409   0.00001  -0.00008  -0.00004  -0.00012   1.00397
   D147      -1.07827   0.00002  -0.00009   0.00017   0.00007  -1.07820
   D148       0.93516  -0.00001  -0.00001   0.00009   0.00008   0.93524
   D149      -1.15535  -0.00002  -0.00007  -0.00011  -0.00018  -1.15553
   D150       3.04547  -0.00001  -0.00008   0.00009   0.00001   3.04549
   D151      -1.13845  -0.00000  -0.00005   0.00016   0.00010  -1.13835
   D152       3.05422  -0.00001  -0.00011  -0.00005  -0.00016   3.05406
   D153       0.97186  -0.00001  -0.00012   0.00016   0.00003   0.97189
   D154      -2.76165  -0.00006  -0.00005  -0.00034  -0.00039  -2.76204
   D155      -0.60532  -0.00003  -0.00015  -0.00015  -0.00030  -0.60562
   D156       1.49285  -0.00002  -0.00009  -0.00004  -0.00012   1.49273
   D157      -0.88549   0.00003  -0.00019   0.00074   0.00055  -0.88494
   D158       1.42407   0.00002  -0.00013   0.00051   0.00038   1.42444
   D159       3.08927   0.00004  -0.00012   0.00049   0.00037   3.08964
   D160       1.16216  -0.00001  -0.00023   0.00032   0.00009   1.16225
   D161      -2.81147  -0.00002  -0.00017   0.00008  -0.00009  -2.81156
   D162      -1.14627  -0.00001  -0.00015   0.00006  -0.00009  -1.14636
   D163      -2.98264  -0.00001  -0.00023   0.00039   0.00016  -2.98249
   D164      -0.67309  -0.00002  -0.00017   0.00015  -0.00002  -0.67310
   D165       0.99212  -0.00000  -0.00016   0.00013  -0.00002   0.99210
   D166      -2.38866   0.00003   0.00018  -0.00016   0.00001  -2.38865
   D167      -0.29264   0.00001   0.00046  -0.00089  -0.00042  -0.29306
   D168       1.78080  -0.00002   0.00002  -0.00075  -0.00073   1.78007
   D169       1.87996   0.00001   0.00015  -0.00019  -0.00004   1.87992
   D170      -2.30720  -0.00000   0.00044  -0.00091  -0.00047  -2.30767
   D171      -0.23376  -0.00004  -0.00001  -0.00078  -0.00079  -0.23455
   D172      -0.27783   0.00001   0.00014  -0.00012   0.00002  -0.27780
   D173       1.81820  -0.00000   0.00043  -0.00084  -0.00041   1.81779
   D174      -2.39155  -0.00004  -0.00002  -0.00070  -0.00072  -2.39227
   D175      -0.59296  -0.00000   0.00001  -0.00001  -0.00000  -0.59297
   D176      -2.82270   0.00002   0.00007   0.00026   0.00033  -2.82237
   D177       1.49020   0.00002   0.00003   0.00013   0.00016   1.49036
   D178       1.64624  -0.00001   0.00004  -0.00007  -0.00003   1.64621
   D179      -0.58350   0.00001   0.00010   0.00021   0.00031  -0.58319
   D180      -2.55378   0.00002   0.00006   0.00008   0.00014  -2.55365
   D181      -2.53911  -0.00001   0.00015  -0.00020  -0.00005  -2.53916
   D182       1.51434   0.00001   0.00021   0.00007   0.00028   1.51462
   D183      -0.45594   0.00001   0.00017  -0.00006   0.00011  -0.45583
   D184      -1.45707  -0.00002  -0.00015   0.00019   0.00004  -1.45703
   D185       2.88930  -0.00003  -0.00019   0.00014  -0.00005   2.88925
   D186       0.65720   0.00001  -0.00028   0.00060   0.00032   0.65752
   D187       2.57216  -0.00001  -0.00004  -0.00020  -0.00024   2.57191
   D188       0.63534  -0.00003  -0.00008  -0.00025  -0.00033   0.63501
   D189      -1.59676   0.00001  -0.00016   0.00021   0.00004  -1.59672
   D190       0.45276  -0.00000  -0.00016   0.00006  -0.00010   0.45266
   D191      -1.48406  -0.00002  -0.00019   0.00001  -0.00018  -1.48424
   D192       2.56703   0.00002  -0.00028   0.00047   0.00019   2.56721
   D193      -1.50510  -0.00001   0.00005  -0.00026  -0.00020  -1.50530
   D194       2.56275  -0.00002  -0.00018  -0.00006  -0.00024   2.56250
   D195       0.45559  -0.00001  -0.00017   0.00007  -0.00010   0.45548
   D196       0.56630  -0.00001   0.00005  -0.00029  -0.00024   0.56606
   D197      -1.64905  -0.00001  -0.00019  -0.00009  -0.00028  -1.64933
   D198       2.52698   0.00000  -0.00018   0.00004  -0.00014   2.52684
   D199       2.78799  -0.00001  -0.00007  -0.00017  -0.00024   2.78775
   D200       0.57264  -0.00001  -0.00031   0.00003  -0.00028   0.57237
   D201      -1.53451  -0.00000  -0.00029   0.00015  -0.00014  -1.53465
   D202       1.45630   0.00002   0.00027  -0.00025   0.00001   1.45632
   D203      -2.87351   0.00004   0.00036  -0.00011   0.00024  -2.87327
   D204      -0.64563  -0.00000   0.00039  -0.00049  -0.00009  -0.64572
   D205      -0.45266   0.00001   0.00016  -0.00005   0.00012  -0.45254
   D206       1.50072   0.00002   0.00025   0.00009   0.00034   1.50106
   D207      -2.55459  -0.00001   0.00029  -0.00028   0.00001  -2.55458
   D208      -2.59198   0.00001   0.00012   0.00016   0.00028  -2.59170
   D209      -0.63861   0.00003   0.00021   0.00029   0.00050  -0.63810
   D210       1.58927  -0.00001   0.00025  -0.00008   0.00017   1.58944
   D211       0.81190   0.00000   0.00010  -0.00009   0.00002   0.81192
   D212      -1.28983  -0.00000   0.00008  -0.00010  -0.00002  -1.28984
   D213       2.91817   0.00001   0.00011  -0.00004   0.00007   2.91824
   D214      -0.82195  -0.00001   0.00002  -0.00014  -0.00012  -0.82207
   D215      -2.92367  -0.00001  -0.00000  -0.00016  -0.00016  -2.92383
   D216       1.28433   0.00000   0.00003  -0.00010  -0.00007   1.28426
   D217       3.13440  -0.00000   0.00008  -0.00021  -0.00013   3.13427
   D218       1.03267  -0.00001   0.00006  -0.00022  -0.00016   1.03251
   D219      -1.04252   0.00000   0.00009  -0.00016  -0.00007  -1.04259
   D220      -0.87669  -0.00002   0.00024   0.00011   0.00035  -0.87634
   D221      -2.98615  -0.00001   0.00022   0.00007   0.00030  -2.98585
   D222       1.22026  -0.00002   0.00022  -0.00011   0.00011   1.22037
   D223       0.89727   0.00000   0.00015   0.00041   0.00056   0.89784
   D224      -1.21218   0.00001   0.00013   0.00038   0.00051  -1.21167
   D225       2.99423  -0.00000   0.00013   0.00019   0.00032   2.99455
   D226      -3.13730  -0.00001   0.00016   0.00028   0.00044  -3.13686
   D227       1.03643  -0.00000   0.00014   0.00024   0.00039   1.03682
   D228      -1.04035  -0.00001   0.00014   0.00006   0.00019  -1.04015
   D229      -2.44215  -0.00003  -0.00067  -0.00021  -0.00088  -2.44303
   D230      -0.30406  -0.00001  -0.00060  -0.00014  -0.00074  -0.30480
   D231       1.71498  -0.00003  -0.00068  -0.00008  -0.00077   1.71421
   D232      -2.70073   0.00003   0.00151   0.00204   0.00355  -2.69718
   D233       1.39978   0.00007   0.00127   0.00253   0.00380   1.40358
   D234      -0.70121   0.00003   0.00141   0.00184   0.00325  -0.69796
   D235      -1.53727  -0.00001  -0.00044  -0.00087  -0.00130  -1.53857
   D236       0.26830  -0.00007  -0.00019  -0.00127  -0.00146   0.26684
   D237       0.65790  -0.00003  -0.00030  -0.00056  -0.00086   0.65704
   D238       2.46347  -0.00008  -0.00005  -0.00097  -0.00102   2.46246
   D239       2.74988   0.00004  -0.00035  -0.00019  -0.00055   2.74933
   D240      -1.72773  -0.00001  -0.00010  -0.00060  -0.00070  -1.72843
   D241      -0.01800   0.00007   0.00176   0.00093   0.00269  -0.01531
   D242       3.13352   0.00004   0.00157   0.00037   0.00194   3.13546
   D243      -3.12990  -0.00003  -0.00023  -0.00065  -0.00088  -3.13078
         Item               Value     Threshold  Converged?
 Maximum Force            0.000341     0.000450     YES
 RMS     Force            0.000078     0.000300     YES
 Maximum Displacement     0.029204     0.001800     NO 
 RMS     Displacement     0.002558     0.001200     NO 
 Predicted change in Energy=-6.334544D-06
 GradGradGradGradGradGradGradGradGradGradGradGradGradGradGradGradGradGrad

 Stoichiometry    C20H32N2O8(3)
 Framework group  C1[X(C20H32N2O8)]
 Deg. of freedom   180
 Full point group                 C1      NOp   1
 Largest Abelian subgroup         C1      NOp   1
 Largest concise Abelian subgroup C1      NOp   1
                         Standard orientation:                         
 ---------------------------------------------------------------------
 Center     Atomic      Atomic             Coordinates (Angstroms)
 Number     Number       Type             X           Y           Z
 ---------------------------------------------------------------------
      1          6           0       -2.154232    0.105791   -0.855612
      2          6           0       -2.873142   -0.363428    1.632623
      3          1           0       -3.310661    0.316023    2.369487
      4          1           0       -2.221427   -1.050525    2.179860
      5          6           0       -3.982418   -1.129383    0.912525
      6          1           0       -4.673681   -1.587559    1.627321
      7          6           0       -4.561586   -0.232221   -0.207952
      8          1           0       -4.600830    0.844200   -0.015424
      9          1           0       -5.540976   -0.554262   -0.562072
     10          6           0       -3.406873   -0.769134   -1.089791
     11          1           0       -3.567490   -0.905796   -2.163731
     12          6           0       -3.390019   -2.049741   -0.198017
     13          6           0       -4.406779   -3.082746   -0.693809
     14          1           0       -5.389077   -2.651239   -0.902971
     15          1           0       -4.542821   -3.868166    0.057714
     16          1           0       -4.048091   -3.556661   -1.613995
     17          6           0       -2.067594   -2.762018    0.069287
     18          1           0       -1.274952   -2.101449    0.429864
     19          1           0       -1.699896   -3.240243   -0.844371
     20          1           0       -2.207740   -3.543216    0.825846
     21          6           0       -2.011921    0.485377    0.667908
     22          6           0       -2.222461    1.361080   -1.772409
     23          1           0       -1.331369    1.980494   -1.655209
     24          1           0       -3.113859    1.936901   -1.516216
     25          1           0       -2.283974    1.034099   -2.811264
     26          8           0       -1.029269   -0.530998   -1.306754
     27          8           0       -2.436107    1.860022    0.902893
     28          1           0       -0.957656    0.405218    0.927880
     29          7           0       -1.450286    2.828905    0.933420
     30          8           0       -0.292142    2.487080    0.831678
     31          8           0       -1.891482    3.937857    1.075833
     32          6           0        2.146438   -0.222347    1.113591
     33          6           0        2.634840   -0.322145   -1.470931
     34          1           0        3.129923    0.410541   -2.115255
     35          1           0        1.858796   -0.796667   -2.077741
     36          6           0        3.659113   -1.349889   -0.990849
     37          1           0        4.231698   -1.759817   -1.829293
     38          6           0        4.431243   -0.758205    0.213588
     39          1           0        4.614516    0.320624    0.206454
     40          1           0        5.372727   -1.266685    0.422171
     41          6           0        3.265781   -1.287366    1.085316
     42          1           0        3.469049   -1.637365    2.102336
     43          6           0        3.006373   -2.369519   -0.008397
     44          6           0        3.887972   -3.602560    0.213128
     45          1           0        4.934323   -3.352493    0.407009
     46          1           0        3.859922   -4.249020   -0.670915
     47          1           0        3.520421   -4.183628    1.066066
     48          6           0        1.579456   -2.835226   -0.278570
     49          1           0        0.875447   -2.018173   -0.454284
     50          1           0        1.201306   -3.417822    0.568082
     51          1           0        1.555352   -3.477382   -1.167122
     52          6           0        1.965588    0.440443   -0.303514
     53          6           0        2.458540    0.819200    2.229820
     54          1           0        1.708619    1.610130    2.241330
     55          1           0        3.437530    1.260381    2.034595
     56          1           0        2.472671    0.303405    3.191462
     57          8           0        0.966455   -0.764781    1.548672
     58          8           0        2.523657    1.779632   -0.209928
     59          1           0        0.895467    0.536186   -0.474411
     60          7           0        2.007669    2.698611   -1.101424
     61          8           0        1.162389    2.327443   -1.886175
     62          8           0        2.493390    3.792692   -0.983067
 ---------------------------------------------------------------------
 Rotational constants (GHZ):           0.2125219           0.1343432           0.0995715
 Standard basis: 6-31++G(d,p) (6D, 7F)
 There are   762 symmetry adapted cartesian basis functions of A   symmetry.
 There are   762 symmetry adapted basis functions of A   symmetry.
   762 basis functions,  1216 primitive gaussians,   762 cartesian basis functions
   116 alpha electrons      114 beta electrons
       nuclear repulsion energy      3504.4041294569 Hartrees.
 NAtoms=   62 NActive=   62 NUniq=   62 SFac= 1.00D+00 NAtFMM=   60 NAOKFM=T Big=T
 Integral buffers will be    131072 words long.
 Raffenetti 2 integral format.
 Two-electron integral symmetry is turned on.
 Nuclear repulsion after empirical dispersion term =     3504.3351581743 Hartrees.
 One-electron integrals computed using PRISM.
 NBasis=   762 RedAO= T EigKep=  1.71D-06  NBF=   762
 NBsUse=   760 1.00D-06 EigRej=  8.06D-07 NBFU=   760
 Initial guess from the checkpoint file:  "/wrk/hasangal/alkoxy/alphapine-conformarsampling/Alpha-Pinene-RO-NO3up-Odown/SYS_2A/DFT_high/calc-LM/TMP/G1647198757/Gau-24929.chk"
 B after Tr=    -0.000000    0.000000    0.000000
         Rot=    1.000000    0.000315   -0.000128   -0.000327 Ang=   0.05 deg.
 Initial guess <Sx>= 0.0000 <Sy>= 0.0000 <Sz>= 1.0000 <S**2>= 2.0086 S= 1.0029
 ExpMin= 3.60D-02 ExpMax= 5.48D+03 ExpMxC= 8.25D+02 IAcc=3 IRadAn=         7 AccDes= 0.00D+00
 Harris functional with IExCor= 4639 and IRadAn=       7 diagonalized for initial guess.
 HarFok:  IExCor= 4639 AccDes= 0.00D+00 IRadAn=         7 IDoV= 1 UseB2=F ITyADJ=14
 ICtDFT=  3500011 ScaDFX=  1.000000  1.000000  1.000000  1.000000
 FoFCou: FMM=F IPFlag=           0 FMFlag=      100000 FMFlg1=        2001
         NFxFlg=           0 DoJE=T BraDBF=F KetDBF=T FulRan=T
         wScrn=  0.000000 ICntrl=       500 IOpCl=  0 I1Cent=   200000004 NGrid=           0
         NMat0=    1 NMatS0=      1 NMatT0=    0 NMatD0=    1 NMtDS0=    0 NMtDT0=    0
 Petite list used in FoFCou.
 Gradient too large for Newton-Raphson -- use scaled steepest descent instead.
     Minimum is close to point  4 DX=  1.25D-01 DF= -7.44D-07 DXR=  9.40D-02 DFR=  8.92D-03 which will be used.
 LinEq1:  Iter=  0 NonCon=     1 RMS=1.56D-05 Max=9.41D-04 NDo=     1
 AX will form     1 AO Fock derivatives at one time.
 LinEq1:  Iter=  1 NonCon=     1 RMS=5.92D-06 Max=7.05D-04 NDo=     1
 LinEq1:  Iter=  2 NonCon=     1 RMS=4.06D-06 Max=3.11D-04 NDo=     1
 LinEq1:  Iter=  3 NonCon=     1 RMS=1.69D-06 Max=8.62D-05 NDo=     1
 LinEq1:  Iter=  4 NonCon=     1 RMS=1.11D-06 Max=5.85D-05 NDo=     1
 LinEq1:  Iter=  5 NonCon=     1 RMS=6.91D-07 Max=7.27D-05 NDo=     1
 LinEq1:  Iter=  6 NonCon=     1 RMS=5.31D-07 Max=6.83D-05 NDo=     1
 LinEq1:  Iter=  7 NonCon=     1 RMS=3.66D-07 Max=4.42D-05 NDo=     1
 LinEq1:  Iter=  8 NonCon=     1 RMS=2.32D-07 Max=1.56D-05 NDo=     1
 LinEq1:  Iter=  9 NonCon=     1 RMS=1.50D-07 Max=1.59D-05 NDo=     1
 LinEq1:  Iter= 10 NonCon=     1 RMS=1.21D-07 Max=8.85D-06 NDo=     1
 LinEq1:  Iter= 11 NonCon=     1 RMS=6.42D-08 Max=3.53D-06 NDo=     1
 LinEq1:  Iter= 12 NonCon=     1 RMS=3.76D-08 Max=1.87D-06 NDo=     1
 LinEq1:  Iter= 13 NonCon=     1 RMS=1.77D-08 Max=9.23D-07 NDo=     1
 LinEq1:  Iter= 14 NonCon=     1 RMS=1.03D-08 Max=6.19D-07 NDo=     1
 LinEq1:  Iter= 15 NonCon=     1 RMS=6.08D-09 Max=4.26D-07 NDo=     1
 LinEq1:  Iter= 16 NonCon=     0 RMS=3.08D-09 Max=1.57D-07 NDo=     1
 Linear equations converged to 3.852D-08 3.852D-07 after    16 iterations.
     Accept linear search using points  1 and  2.
     Minimum is close to point  2 DX= -4.88D-05 DF=  0.00D+00 DXR=  4.88D-05 DFR=  0.00D+00 which will be used.
 LinEq1:  Iter=  0 NonCon=     1 RMS=2.37D-08 Max=2.58D-06 NDo=     1
 LinEq1:  Iter=  1 NonCon=     1 RMS=9.31D-09 Max=4.70D-07 NDo=     1
 LinEq1:  Iter=  2 NonCon=     1 RMS=5.07D-09 Max=5.82D-07 NDo=     1
 LinEq1:  Iter=  3 NonCon=     1 RMS=3.98D-09 Max=4.74D-07 NDo=     1
 LinEq1:  Iter=  4 NonCon=     1 RMS=2.63D-09 Max=4.05D-07 NDo=     1
 LinEq1:  Iter=  5 NonCon=     1 RMS=1.81D-09 Max=2.33D-07 NDo=     1
 LinEq1:  Iter=  6 NonCon=     1 RMS=1.36D-09 Max=1.08D-07 NDo=     1
 LinEq1:  Iter=  7 NonCon=     1 RMS=8.24D-10 Max=6.65D-08 NDo=     1
 LinEq1:  Iter=  8 NonCon=     1 RMS=4.54D-10 Max=2.31D-08 NDo=     1
 LinEq1:  Iter=  9 NonCon=     1 RMS=2.46D-10 Max=1.94D-08 NDo=     1
 LinEq1:  Iter= 10 NonCon=     1 RMS=1.63D-10 Max=2.14D-08 NDo=     1
 LinEq1:  Iter= 11 NonCon=     1 RMS=1.25D-10 Max=1.53D-08 NDo=     1
 LinEq1:  Iter= 12 NonCon=     1 RMS=8.10D-11 Max=1.11D-08 NDo=     1
 LinEq1:  Iter= 13 NonCon=     1 RMS=4.91D-11 Max=4.07D-09 NDo=     1
 LinEq1:  Iter= 14 NonCon=     1 RMS=2.51D-11 Max=1.92D-09 NDo=     1
 LinEq1:  Iter= 15 NonCon=     0 RMS=1.70D-11 Max=8.52D-10 NDo=     1
 Linear equations converged to 9.833D-11 9.833D-10 after    15 iterations.
 QCLLim is confused:  Bigger=T Turned=T
 NLin=  3 IMin12=  1  2 I12=  0  2 IX=  1 XLMin= 0.000D+00 XLMax= 0.000D+00
 X = 0.000D+00 1.000D+00 2.000D+00
 DE= 0.000D+00 7.276D-12 7.185D-11
 LinEq1:  Iter=  0 NonCon=     1 RMS=1.49D-08 Max=1.63D-06 NDo=     1
 LinEq1:  Iter=  1 NonCon=     1 RMS=5.87D-09 Max=2.96D-07 NDo=     1
 LinEq1:  Iter=  2 NonCon=     1 RMS=3.20D-09 Max=3.67D-07 NDo=     1
 LinEq1:  Iter=  3 NonCon=     1 RMS=2.51D-09 Max=2.99D-07 NDo=     1
 LinEq1:  Iter=  4 NonCon=     1 RMS=1.66D-09 Max=2.55D-07 NDo=     1
 LinEq1:  Iter=  5 NonCon=     1 RMS=1.14D-09 Max=1.47D-07 NDo=     1
 LinEq1:  Iter=  6 NonCon=     1 RMS=8.58D-10 Max=6.81D-08 NDo=     1
 LinEq1:  Iter=  7 NonCon=     1 RMS=5.20D-10 Max=4.20D-08 NDo=     1
 LinEq1:  Iter=  8 NonCon=     1 RMS=2.86D-10 Max=1.46D-08 NDo=     1
 LinEq1:  Iter=  9 NonCon=     1 RMS=1.55D-10 Max=1.22D-08 NDo=     1
 LinEq1:  Iter= 10 NonCon=     1 RMS=1.03D-10 Max=1.34D-08 NDo=     1
 LinEq1:  Iter= 11 NonCon=     1 RMS=7.90D-11 Max=9.57D-09 NDo=     1
 LinEq1:  Iter= 12 NonCon=     1 RMS=5.16D-11 Max=7.01D-09 NDo=     1
 LinEq1:  Iter= 13 NonCon=     1 RMS=3.27D-11 Max=2.56D-09 NDo=     1
 LinEq1:  Iter= 14 NonCon=     1 RMS=1.78D-11 Max=1.19D-09 NDo=     1
 LinEq1:  Iter= 15 NonCon=     0 RMS=1.39D-11 Max=5.40D-10 NDo=     1
 Linear equations converged to 6.204D-11 6.204D-10 after    15 iterations.
 SCF Done:  E(UwB97XD) =  -1491.90340194     a.u. after    5 cycles
            Convg  =    0.1705D-07                    56 Fock formations.
              S**2 =  2.0086                  -V/T =  2.0089
 <Sx>= 0.0000 <Sy>= 0.0000 <Sz>= 1.0000 <S**2>= 2.0086 S= 1.0029
 <L.S>= 0.000000000000E+00
 Annihilation of the first spin contaminant:
 S**2 before annihilation     2.0086,   after     2.0000
 Calling FoFJK, ICntrl=      2127 FMM=T ISym2X=0 I1Cent= 0 IOpClX= 1 NMat=1 NMatS=1 NMatT=0.
 ***** Axes restored to original set *****
 -------------------------------------------------------------------
 Center     Atomic                   Forces (Hartrees/Bohr)
 Number     Number              X              Y              Z
 -------------------------------------------------------------------
      1        6           0.000008454   -0.000039222    0.000029343
      2        6          -0.000008647   -0.000017977   -0.000057838
      3        1          -0.000019029    0.000008280    0.000031093
      4        1           0.000032711   -0.000034166    0.000027210
      5        6           0.000010932    0.000010322   -0.000036307
      6        1          -0.000029435   -0.000017994    0.000018850
      7        6           0.000048320   -0.000033425    0.000009858
      8        1          -0.000006628    0.000029921    0.000007931
      9        1          -0.000038951    0.000000423   -0.000014745
     10        6           0.000001573    0.000025306    0.000024566
     11        1          -0.000014936   -0.000011449   -0.000028127
     12        6           0.000026008    0.000063547    0.000019136
     13        6           0.000029367    0.000042447    0.000019539
     14        1          -0.000049317   -0.000002111   -0.000015321
     15        1          -0.000010626   -0.000037533    0.000028298
     16        1           0.000010279   -0.000022203   -0.000038834
     17        6          -0.000076959    0.000058196    0.000012483
     18        1           0.000065152    0.000029467   -0.000037574
     19        1           0.000020919   -0.000020351   -0.000035820
     20        1          -0.000006140   -0.000032577    0.000036425
     21        6           0.000043923    0.000057920   -0.000119919
     22        6           0.000032940   -0.000027918    0.000098606
     23        1          -0.000001238    0.000024281   -0.000008697
     24        1          -0.000043355    0.000032811    0.000012591
     25        1          -0.000014375   -0.000014447   -0.000048420
     26        8           0.000083050   -0.000030493    0.000003797
     27        8           0.000004723   -0.000000876   -0.000057477
     28        1           0.000120578   -0.000025546    0.000162108
     29        7          -0.000003628    0.000007917   -0.000025390
     30        8          -0.000013486   -0.000051511   -0.000006081
     31        8          -0.000001221   -0.000031066    0.000007661
     32        6          -0.000014622   -0.000067224   -0.000024875
     33        6          -0.000012650    0.000004629    0.000057025
     34        1           0.000015995    0.000032616   -0.000028394
     35        1          -0.000039842   -0.000018190   -0.000021035
     36        6          -0.000012885    0.000006631    0.000045987
     37        1           0.000023933   -0.000014964   -0.000025350
     38        6          -0.000044624   -0.000015434   -0.000008617
     39        1           0.000015207    0.000022569   -0.000001962
     40        1           0.000039902   -0.000008966    0.000007353
     41        6          -0.000006677    0.000015991   -0.000011578
     42        1           0.000014641   -0.000020598    0.000023172
     43        6          -0.000009370    0.000065522   -0.000003966
     44        6          -0.000024343    0.000055892   -0.000005136
     45        1           0.000049718   -0.000011336    0.000010708
     46        1           0.000002251   -0.000031889   -0.000035417
     47        1          -0.000011225   -0.000027560    0.000035310
     48        6           0.000075099    0.000053911   -0.000005091
     49        1          -0.000064172    0.000010414    0.000047070
     50        1          -0.000020682   -0.000022768    0.000033337
     51        1          -0.000003219   -0.000026177   -0.000037570
     52        6          -0.000003828   -0.000107841    0.000009591
     53        6          -0.000007576   -0.000027555   -0.000045778
     54        1          -0.000020732    0.000031179    0.000014525
     55        1           0.000036305    0.000015870    0.000013562
     56        1           0.000003263   -0.000017513    0.000044421
     57        8          -0.000030006    0.000014635   -0.000006229
     58        8          -0.000006581   -0.000004637   -0.000053419
     59        1          -0.000161782    0.000170609   -0.000043702
     60        7          -0.000009752    0.000008171    0.000043117
     61        8           0.000029691    0.000007358   -0.000033838
     62        8          -0.000002397   -0.000033315   -0.000012164
 -------------------------------------------------------------------
 Cartesian Forces:  Max     0.000170609 RMS     0.000040026

 GradGradGradGradGradGradGradGradGradGradGradGradGradGradGradGradGradGrad
 Berny optimization.
 Using GEDIIS/GDIIS optimizer.
 FormGI is forming the generalized inverse of G from B-inverse, IUseBI=4.
 Internal  Forces:  Max     0.000205960 RMS     0.000022320
 Search for a local minimum.
 Step number   5 out of a maximum of  372
 All quantities printed in internal units (Hartrees-Bohrs-Radians)
 Mixed Optimization -- En-DIIS/RFO-DIIS
 Swapping is turned off.
 Update second derivatives using D2CorX and points    1    2    3    4    5
 DE= -6.12D-06 DEPred=-6.33D-06 R= 9.66D-01
 TightC=F SS=  1.41D+00  RLast= 1.45D-02 DXNew= 2.8886D-01 4.3618D-02
 Trust test= 9.66D-01 RLast= 1.45D-02 DXMaxT set to 1.72D-01
 ITU=  1  1 -1  0  0
     Eigenvalues ---    0.00230   0.00241   0.00320   0.00341   0.00342
     Eigenvalues ---    0.00415   0.00529   0.00681   0.00772   0.00852
     Eigenvalues ---    0.00907   0.01112   0.01200   0.01320   0.01330
     Eigenvalues ---    0.01533   0.01563   0.01611   0.01725   0.01934
     Eigenvalues ---    0.01985   0.02322   0.02474   0.02642   0.02691
     Eigenvalues ---    0.02722   0.02802   0.02876   0.02901   0.02954
     Eigenvalues ---    0.03054   0.03237   0.03278   0.03418   0.03490
     Eigenvalues ---    0.03527   0.03596   0.03778   0.03908   0.04046
     Eigenvalues ---    0.04360   0.04422   0.04426   0.04463   0.04631
     Eigenvalues ---    0.04728   0.04784   0.05013   0.05119   0.05154
     Eigenvalues ---    0.05240   0.05312   0.05313   0.05519   0.05546
     Eigenvalues ---    0.05573   0.05599   0.05612   0.05634   0.05637
     Eigenvalues ---    0.05641   0.05820   0.05845   0.05956   0.05997
     Eigenvalues ---    0.06164   0.06379   0.06441   0.06772   0.06774
     Eigenvalues ---    0.06936   0.07366   0.07776   0.08263   0.08280
     Eigenvalues ---    0.08320   0.08620   0.08762   0.08843   0.09167
     Eigenvalues ---    0.09248   0.09362   0.09635   0.10149   0.10480
     Eigenvalues ---    0.11167   0.11487   0.11572   0.11679   0.11802
     Eigenvalues ---    0.12068   0.12533   0.13268   0.13657   0.13813
     Eigenvalues ---    0.14120   0.14731   0.15153   0.15377   0.15987
     Eigenvalues ---    0.16000   0.16000   0.16000   0.16000   0.16000
     Eigenvalues ---    0.16000   0.16000   0.16002   0.16014   0.16046
     Eigenvalues ---    0.19960   0.20249   0.20976   0.21276   0.21477
     Eigenvalues ---    0.22461   0.24247   0.24480   0.24705   0.24909
     Eigenvalues ---    0.24999   0.24999   0.25095   0.25266   0.25582
     Eigenvalues ---    0.25747   0.26738   0.26962   0.27193   0.27337
     Eigenvalues ---    0.27547   0.28064   0.28798   0.29165   0.29231
     Eigenvalues ---    0.29415   0.29747   0.30876   0.31569   0.31775
     Eigenvalues ---    0.33360   0.33937   0.33964   0.34015   0.34052
     Eigenvalues ---    0.34053   0.34061   0.34085   0.34118   0.34144
     Eigenvalues ---    0.34158   0.34187   0.34193   0.34217   0.34226
     Eigenvalues ---    0.34243   0.34265   0.34300   0.34320   0.34327
     Eigenvalues ---    0.34335   0.34469   0.34491   0.34536   0.34566
     Eigenvalues ---    0.34580   0.34653   0.34689   0.34736   0.35029
     Eigenvalues ---    0.37680   0.38039   0.45659   0.47708   0.49108
     Eigenvalues ---    0.49474   0.99199   0.99358   1.03290   1.03774
 En-DIIS/RFO-DIIS/Sim-DIIS IScMMF=       -3 using points:     5    4    3    2    1
 RFO step:  Lambda=-2.80126147D-06.
 DidBck=F Rises=F RFO-DIIS coefs:    0.91224    0.05884    0.03732   -0.02119    0.01280
 Iteration  1 RMS(Cart)=  0.00128665 RMS(Int)=  0.00000056
 Iteration  2 RMS(Cart)=  0.00000086 RMS(Int)=  0.00000013
 Variable       Old X    -DE/DX   Delta X   Delta X   Delta X     New X
                                 (Linear)    (Quad)   (Total)
    R1        2.92110  -0.00001  -0.00000  -0.00013  -0.00013   2.92098
    R2        2.97921  -0.00004  -0.00006  -0.00001  -0.00007   2.97915
    R3        2.94029  -0.00002  -0.00006   0.00024   0.00018   2.94047
    R4        2.58732   0.00005  -0.00000   0.00009   0.00008   2.58740
    R5        2.06668   0.00003  -0.00006   0.00026   0.00020   2.06687
    R6        2.06690   0.00005  -0.00005   0.00028   0.00023   2.06713
    R7        2.88808   0.00000  -0.00003   0.00008   0.00005   2.88813
    R8        2.92318   0.00003  -0.00004   0.00023   0.00019   2.92338
    R9        2.06897   0.00004  -0.00005   0.00026   0.00020   2.06918
   R10        2.92499  -0.00001   0.00000  -0.00002  -0.00002   2.92498
   R11        2.94658  -0.00004  -0.00003  -0.00003  -0.00006   2.94652
   R12        2.06775   0.00003  -0.00004   0.00019   0.00014   2.06790
   R13        2.05999   0.00004  -0.00005   0.00024   0.00019   2.06018
   R14        2.92711  -0.00001  -0.00002   0.00007   0.00005   2.92716
   R15        2.06821   0.00003  -0.00005   0.00023   0.00018   2.06839
   R16        2.94912  -0.00003  -0.00001  -0.00009  -0.00010   2.94903
   R17        2.89487   0.00003  -0.00003   0.00023   0.00020   2.89506
   R18        2.88305  -0.00003  -0.00002  -0.00000  -0.00002   2.88303
   R19        2.06565   0.00005  -0.00006   0.00027   0.00021   2.06586
   R20        2.07024   0.00005  -0.00007   0.00031   0.00024   2.07049
   R21        2.07009   0.00005  -0.00007   0.00030   0.00024   2.07032
   R22        2.06547   0.00004  -0.00003   0.00019   0.00016   2.06563
   R23        2.06895   0.00005  -0.00007   0.00032   0.00025   2.06919
   R24        2.07207   0.00005  -0.00007   0.00033   0.00026   2.07233
   R25        4.39656  -0.00003   0.00003  -0.00217  -0.00214   4.39442
   R26        2.75460  -0.00008   0.00001  -0.00027  -0.00026   2.75433
   R27        2.05753   0.00002  -0.00003   0.00022   0.00019   2.05772
   R28        2.06271   0.00001  -0.00003   0.00008   0.00005   2.06275
   R29        2.06300   0.00006  -0.00005   0.00028   0.00023   2.06323
   R30        2.06138   0.00005  -0.00006   0.00030   0.00024   2.06162
   R31        4.44640  -0.00005  -0.00000  -0.00359  -0.00359   4.44280
   R32        2.61268  -0.00007   0.00001  -0.00015  -0.00014   2.61254
   R33        4.41423  -0.00006   0.00000  -0.00313  -0.00312   4.41111
   R34        4.39849  -0.00008   0.00016  -0.00224  -0.00208   4.39641
   R35        2.29000   0.00000   0.00000  -0.00000   0.00000   2.29000
   R36        2.27138  -0.00003   0.00000  -0.00005  -0.00005   2.27133
   R37        2.92022  -0.00001  -0.00001  -0.00004  -0.00005   2.92017
   R38        2.97606   0.00007  -0.00003   0.00028   0.00025   2.97630
   R39        2.94470   0.00002  -0.00006   0.00038   0.00031   2.94501
   R40        2.58823  -0.00000  -0.00000   0.00001   0.00001   2.58824
   R41        2.06758   0.00005  -0.00005   0.00024   0.00019   2.06777
   R42        2.06632   0.00005  -0.00005   0.00027   0.00022   2.06654
   R43        2.88817   0.00001  -0.00003   0.00012   0.00009   2.88826
   R44        2.92285  -0.00004  -0.00007   0.00015   0.00008   2.92293
   R45        2.06913   0.00004  -0.00005   0.00025   0.00020   2.06933
   R46        2.92569   0.00000  -0.00000   0.00004   0.00004   2.92572
   R47        2.94635  -0.00003  -0.00002   0.00001  -0.00001   2.94634
   R48        2.06794   0.00002  -0.00004   0.00017   0.00013   2.06807
   R49        2.06010   0.00004  -0.00005   0.00025   0.00019   2.06030
   R50        2.92647   0.00001  -0.00001   0.00009   0.00007   2.92654
   R51        2.06849   0.00003  -0.00005   0.00023   0.00018   2.06867
   R52        2.94855  -0.00004  -0.00001  -0.00015  -0.00016   2.94839
   R53        2.89485   0.00002  -0.00003   0.00020   0.00017   2.89502
   R54        2.88205  -0.00001  -0.00001   0.00001  -0.00001   2.88204
   R55        2.06575   0.00005  -0.00006   0.00027   0.00021   2.06596
   R56        2.07029   0.00005  -0.00007   0.00031   0.00024   2.07053
   R57        2.07030   0.00005  -0.00007   0.00031   0.00024   2.07054
   R58        2.06498   0.00004  -0.00003   0.00017   0.00014   2.06512
   R59        2.06943   0.00004  -0.00007   0.00032   0.00025   2.06968
   R60        2.07222   0.00005  -0.00007   0.00033   0.00025   2.07247
   R61        2.74734  -0.00002   0.00002  -0.00011  -0.00010   2.74725
   R62        2.05584   0.00004  -0.00004   0.00028   0.00024   2.05607
   R63        2.05979   0.00004  -0.00005   0.00023   0.00018   2.05996
   R64        2.06247   0.00004  -0.00005   0.00024   0.00019   2.06265
   R65        2.06231   0.00005  -0.00006   0.00028   0.00022   2.06253
   R66        2.60860  -0.00002   0.00003  -0.00012  -0.00009   2.60851
   R67        2.28969  -0.00000   0.00000   0.00000   0.00001   2.28969
   R68        2.27313  -0.00003   0.00000  -0.00005  -0.00005   2.27308
    A1        1.93460   0.00002  -0.00001   0.00012   0.00012   1.93471
    A2        1.90905  -0.00001   0.00006  -0.00043  -0.00037   1.90868
    A3        1.93121  -0.00000  -0.00002   0.00047   0.00045   1.93166
    A4        1.95964  -0.00003  -0.00007  -0.00019  -0.00026   1.95938
    A5        1.93504   0.00000   0.00004  -0.00018  -0.00014   1.93489
    A6        1.78965   0.00002  -0.00000   0.00023   0.00022   1.78987
    A7        1.86664  -0.00000   0.00004  -0.00011  -0.00008   1.86657
    A8        1.91608  -0.00002  -0.00000   0.00002   0.00002   1.91610
    A9        1.87761   0.00002  -0.00005   0.00032   0.00027   1.87788
   A10        1.93198   0.00001   0.00002  -0.00011  -0.00009   1.93189
   A11        1.90181  -0.00001  -0.00000  -0.00004  -0.00004   1.90176
   A12        1.96628   0.00000  -0.00000  -0.00006  -0.00006   1.96622
   A13        1.93948   0.00000  -0.00001   0.00017   0.00016   1.93964
   A14        1.89882   0.00000   0.00003   0.00004   0.00006   1.89888
   A15        1.93440  -0.00001  -0.00003  -0.00031  -0.00034   1.93407
   A16        2.07023  -0.00000   0.00002  -0.00008  -0.00006   2.07017
   A17        2.04637   0.00000   0.00000   0.00003   0.00003   2.04640
   A18        1.53950   0.00000  -0.00000   0.00010   0.00010   1.53959
   A19        2.04457   0.00000   0.00001  -0.00004  -0.00003   2.04454
   A20        1.98242   0.00001   0.00000  -0.00003  -0.00003   1.98240
   A21        1.50301  -0.00001  -0.00001   0.00002   0.00002   1.50303
   A22        1.89184  -0.00001   0.00003  -0.00008  -0.00005   1.89179
   A23        2.05771   0.00000  -0.00002   0.00008   0.00006   2.05777
   A24        1.96321   0.00000  -0.00002   0.00008   0.00006   1.96327
   A25        1.89828   0.00001   0.00001  -0.00016  -0.00015   1.89813
   A26        1.91586   0.00000  -0.00003   0.00020   0.00017   1.91603
   A27        1.94888  -0.00001  -0.00001  -0.00016  -0.00016   1.94871
   A28        2.08578  -0.00000   0.00002  -0.00005  -0.00003   2.08575
   A29        1.53796  -0.00000  -0.00000   0.00009   0.00009   1.53805
   A30        2.04861   0.00001   0.00001   0.00002   0.00004   2.04865
   A31        1.48924   0.00001  -0.00000   0.00008   0.00007   1.48931
   A32        1.95667  -0.00000  -0.00001   0.00014   0.00013   1.95680
   A33        2.07156  -0.00001  -0.00004  -0.00008  -0.00012   2.07144
   A34        1.94039  -0.00000  -0.00000   0.00015   0.00015   1.94054
   A35        2.08585  -0.00000  -0.00002  -0.00002  -0.00005   2.08580
   A36        1.89357   0.00000   0.00007  -0.00018  -0.00012   1.89345
   A37        1.97380   0.00003  -0.00003   0.00025   0.00022   1.97402
   A38        1.92181   0.00000  -0.00001   0.00000  -0.00001   1.92181
   A39        1.92439  -0.00000  -0.00001  -0.00001  -0.00002   1.92436
   A40        1.87831  -0.00002   0.00002  -0.00008  -0.00006   1.87825
   A41        1.87999  -0.00002   0.00002  -0.00009  -0.00007   1.87992
   A42        1.88256  -0.00001   0.00002  -0.00009  -0.00007   1.88249
   A43        1.98695   0.00001  -0.00001  -0.00002  -0.00003   1.98692
   A44        1.92711   0.00001  -0.00002   0.00009   0.00008   1.92719
   A45        1.92061  -0.00001  -0.00001  -0.00003  -0.00004   1.92057
   A46        1.87102  -0.00001   0.00001  -0.00007  -0.00006   1.87096
   A47        1.87093   0.00000   0.00002   0.00000   0.00002   1.87095
   A48        1.88339   0.00000   0.00001   0.00003   0.00003   1.88342
   A49        2.17311   0.00002  -0.00003   0.00060   0.00057   2.17368
   A50        2.00458  -0.00002   0.00000  -0.00000   0.00000   2.00458
   A51        1.93540  -0.00003  -0.00003  -0.00030  -0.00034   1.93506
   A52        1.87593   0.00004  -0.00005   0.00042   0.00037   1.87630
   A53        1.82856   0.00004   0.00002   0.00017   0.00019   1.82874
   A54        1.92813  -0.00001   0.00003   0.00012   0.00015   1.92829
   A55        1.88884  -0.00002   0.00004  -0.00046  -0.00042   1.88842
   A56        1.93773   0.00003  -0.00007   0.00039   0.00032   1.93805
   A57        1.89977  -0.00000  -0.00005  -0.00003  -0.00009   1.89968
   A58        1.89841  -0.00000  -0.00002   0.00001  -0.00001   1.89841
   A59        1.91992  -0.00002   0.00003  -0.00007  -0.00004   1.91988
   A60        1.89483  -0.00001   0.00004  -0.00006  -0.00002   1.89481
   A61        1.91299  -0.00000   0.00007  -0.00023  -0.00017   1.91282
   A62        1.92262  -0.00004   0.00002  -0.00049  -0.00047   1.92215
   A63        2.04534  -0.00021  -0.00003  -0.00079  -0.00082   2.04452
   A64        2.68580  -0.00001   0.00001   0.00027   0.00028   2.68608
   A65        2.24326  -0.00005   0.00006  -0.00149  -0.00144   2.24182
   A66        1.08433   0.00005  -0.00003   0.00095   0.00092   1.08525
   A67        2.07365  -0.00007   0.00002  -0.00042  -0.00041   2.07324
   A68        1.96865   0.00002  -0.00000   0.00012   0.00012   1.96877
   A69        2.24082   0.00005  -0.00001   0.00030   0.00029   2.24111
   A70        1.93560  -0.00000  -0.00002   0.00006   0.00005   1.93565
   A71        1.90571  -0.00002   0.00004  -0.00023  -0.00019   1.90552
   A72        1.93576   0.00001  -0.00002   0.00015   0.00012   1.93588
   A73        1.96738   0.00002  -0.00003   0.00029   0.00026   1.96764
   A74        1.93220   0.00000   0.00003  -0.00017  -0.00014   1.93206
   A75        1.78209  -0.00001   0.00000  -0.00011  -0.00011   1.78198
   A76        1.85975   0.00000   0.00003  -0.00007  -0.00004   1.85971
   A77        1.90927  -0.00001   0.00003  -0.00000   0.00002   1.90929
   A78        1.88611  -0.00000  -0.00006   0.00015   0.00009   1.88620
   A79        1.93707   0.00001   0.00002   0.00001   0.00003   1.93710
   A80        1.90258  -0.00001  -0.00001   0.00001  -0.00000   1.90258
   A81        1.96540   0.00000  -0.00000  -0.00010  -0.00010   1.96530
   A82        1.94087  -0.00001  -0.00001   0.00013   0.00012   1.94099
   A83        1.89823   0.00001   0.00002   0.00005   0.00007   1.89829
   A84        1.93598  -0.00000  -0.00003  -0.00015  -0.00018   1.93580
   A85        2.06917  -0.00000   0.00002  -0.00009  -0.00007   2.06910
   A86        2.04498   0.00000   0.00000  -0.00001  -0.00000   2.04497
   A87        1.53931  -0.00000   0.00000   0.00003   0.00003   1.53934
   A88        2.04342   0.00000   0.00001  -0.00001   0.00000   2.04342
   A89        1.98373   0.00000  -0.00000  -0.00005  -0.00005   1.98368
   A90        1.50274  -0.00001  -0.00001  -0.00000  -0.00001   1.50273
   A91        1.89277  -0.00001   0.00002  -0.00009  -0.00006   1.89271
   A92        2.05621   0.00001  -0.00002   0.00012   0.00010   2.05631
   A93        1.96369   0.00000  -0.00002   0.00006   0.00004   1.96373
   A94        1.89646   0.00001   0.00001  -0.00002  -0.00001   1.89645
   A95        1.91546   0.00001  -0.00002   0.00020   0.00018   1.91564
   A96        1.95023  -0.00001  -0.00003  -0.00030  -0.00032   1.94990
   A97        2.08577  -0.00000   0.00002   0.00000   0.00002   2.08579
   A98        1.53832  -0.00000   0.00000   0.00007   0.00007   1.53839
   A99        2.04923   0.00000   0.00001  -0.00002  -0.00000   2.04923
   A100       1.48923   0.00001  -0.00000   0.00008   0.00008   1.48931
   A101       1.95689  -0.00000  -0.00002   0.00016   0.00014   1.95704
   A102       2.07119  -0.00001  -0.00003  -0.00004  -0.00007   2.07112
   A103       1.94036  -0.00000  -0.00000   0.00011   0.00011   1.94047
   A104       2.08462  -0.00001  -0.00002  -0.00013  -0.00015   2.08446
   A105       1.89470   0.00001   0.00006  -0.00012  -0.00006   1.89464
   A106       1.97401   0.00003  -0.00003   0.00025   0.00022   1.97423
   A107       1.92148   0.00000  -0.00001  -0.00002  -0.00003   1.92145
   A108       1.92455  -0.00000  -0.00001   0.00000  -0.00001   1.92454
   A109       1.87823  -0.00001   0.00002  -0.00008  -0.00006   1.87817
   A110       1.88008  -0.00002   0.00002  -0.00009  -0.00007   1.88001
   A111       1.88250  -0.00000   0.00002  -0.00009  -0.00007   1.88243
   A112       1.98553   0.00002   0.00002  -0.00017  -0.00015   1.98537
   A113       1.92684   0.00001  -0.00002   0.00009   0.00007   1.92692
   A114       1.92083  -0.00001  -0.00002   0.00004   0.00002   1.92085
   A115       1.87511  -0.00001   0.00001   0.00000   0.00001   1.87511
   A116       1.86858  -0.00000   0.00001   0.00001   0.00002   1.86860
   A117       1.88319   0.00000   0.00000   0.00004   0.00004   1.88323
   A118       2.10320   0.00003  -0.00003   0.00077   0.00074   2.10394
   A119       2.00643  -0.00001   0.00001  -0.00020  -0.00019   2.00623
   A120       1.86050   0.00002   0.00008  -0.00008  -0.00001   1.86049
   A121       1.86643   0.00001  -0.00004   0.00028   0.00025   1.86668
   A122       1.91416  -0.00003  -0.00006  -0.00012  -0.00019   1.91397
   A123       1.92884   0.00001  -0.00005   0.00019   0.00015   1.92899
   A124       1.88245  -0.00001   0.00008  -0.00007   0.00000   1.88245
   A125       1.93347   0.00002  -0.00005   0.00022   0.00017   1.93364
   A126       1.89834   0.00002  -0.00005   0.00020   0.00015   1.89849
   A127       1.89430  -0.00000  -0.00002   0.00000  -0.00002   1.89428
   A128       1.90255  -0.00001   0.00002  -0.00004  -0.00002   1.90253
   A129       1.92043  -0.00001   0.00005  -0.00014  -0.00009   1.92034
   A130       1.91458  -0.00002   0.00006  -0.00024  -0.00018   1.91440
   A131       2.01182  -0.00002   0.00001  -0.00030  -0.00030   2.01152
   A132       2.01327   0.00004   0.00003  -0.00002   0.00001   2.01328
   A133       1.08866   0.00003  -0.00004   0.00090   0.00086   1.08952
   A134       2.53273  -0.00002   0.00006  -0.00144  -0.00138   2.53135
   A135       2.32342  -0.00004   0.00002  -0.00075  -0.00073   2.32268
   A136       2.06589   0.00003   0.00005  -0.00014  -0.00009   2.06580
   A137       1.97254  -0.00002  -0.00002   0.00003   0.00001   1.97256
   A138       2.24471  -0.00001  -0.00003   0.00011   0.00007   2.24478
    D1        0.69297  -0.00001  -0.00001   0.00035   0.00034   0.69330
    D2        3.00453  -0.00001  -0.00000   0.00031   0.00031   3.00484
    D3       -0.97561  -0.00001  -0.00001   0.00038   0.00036  -0.97525
    D4       -1.47703   0.00002   0.00004   0.00081   0.00085  -1.47618
    D5        0.83454   0.00003   0.00005   0.00077   0.00082   0.83536
    D6        3.13758   0.00003   0.00004   0.00084   0.00088   3.13846
    D7        2.84715   0.00000   0.00002   0.00053   0.00055   2.84771
    D8       -1.12446   0.00001   0.00003   0.00049   0.00052  -1.12394
    D9        1.17858   0.00001   0.00002   0.00056   0.00058   1.17916
   D10        0.27198   0.00001   0.00006  -0.00045  -0.00039   0.27159
   D11       -1.79661  -0.00001   0.00007  -0.00045  -0.00038  -1.79700
   D12        2.42520   0.00002   0.00007   0.00002   0.00009   2.42529
   D13        2.41289  -0.00001   0.00009  -0.00106  -0.00097   2.41191
   D14        0.34429  -0.00003   0.00009  -0.00106  -0.00097   0.34333
   D15       -1.71708  -0.00001   0.00009  -0.00059  -0.00049  -1.71757
   D16       -1.88001  -0.00000   0.00007  -0.00101  -0.00094  -1.88095
   D17        2.33458  -0.00002   0.00007  -0.00100  -0.00094   2.33365
   D18        0.27321   0.00000   0.00007  -0.00053  -0.00046   0.27275
   D19       -3.10525  -0.00001   0.00012   0.00008   0.00020  -3.10505
   D20        1.06211  -0.00001   0.00016  -0.00005   0.00011   1.06222
   D21       -1.02135   0.00000   0.00012   0.00025   0.00036  -1.02099
   D22        1.02266   0.00000   0.00014   0.00037   0.00051   1.02317
   D23       -1.09316   0.00000   0.00017   0.00024   0.00041  -1.09275
   D24        3.10656   0.00001   0.00013   0.00053   0.00067   3.10723
   D25       -1.05508  -0.00000   0.00013   0.00054   0.00067  -1.05441
   D26        3.11229  -0.00000   0.00016   0.00041   0.00057   3.11286
   D27        1.02882   0.00001   0.00012   0.00071   0.00083   1.02965
   D28       -2.89409  -0.00003  -0.00005  -0.00068  -0.00073  -2.89482
   D29       -0.74015  -0.00001  -0.00005  -0.00032  -0.00037  -0.74052
   D30        1.35476  -0.00003  -0.00011  -0.00050  -0.00061   1.35415
   D31       -0.88708   0.00000  -0.00003   0.00028   0.00024  -0.88683
   D32        1.42309   0.00000   0.00000   0.00035   0.00035   1.42344
   D33        3.08816   0.00000   0.00000   0.00036   0.00036   3.08852
   D34        1.16971  -0.00001   0.00002   0.00008   0.00010   1.16981
   D35       -2.80331  -0.00001   0.00006   0.00015   0.00021  -2.80310
   D36       -1.13824  -0.00000   0.00006   0.00016   0.00021  -1.13803
   D37       -2.97914  -0.00000   0.00003  -0.00010  -0.00007  -2.97921
   D38       -0.66898  -0.00001   0.00007  -0.00003   0.00004  -0.66894
   D39        0.99609  -0.00000   0.00007  -0.00002   0.00005   0.99614
   D40       -2.39965   0.00001  -0.00005   0.00008   0.00003  -2.39963
   D41       -0.27201  -0.00001  -0.00008  -0.00018  -0.00026  -0.27228
   D42        1.75843  -0.00002  -0.00001  -0.00057  -0.00058   1.75785
   D43        1.86573   0.00001  -0.00007   0.00007  -0.00000   1.86573
   D44       -2.28981  -0.00001  -0.00010  -0.00020  -0.00029  -2.29010
   D45       -0.25937  -0.00002  -0.00002  -0.00058  -0.00061  -0.25998
   D46       -0.28550  -0.00000  -0.00009   0.00028   0.00019  -0.28531
   D47        1.84214  -0.00003  -0.00012   0.00002  -0.00010   1.84204
   D48       -2.41061  -0.00003  -0.00005  -0.00036  -0.00041  -2.41102
   D49       -0.59657  -0.00000  -0.00002  -0.00008  -0.00009  -0.59666
   D50       -2.82441  -0.00000  -0.00007   0.00011   0.00004  -2.82436
   D51        1.48887  -0.00000  -0.00004   0.00002  -0.00002   1.48885
   D52        1.64210  -0.00000   0.00001   0.00014   0.00015   1.64225
   D53       -0.58574   0.00000  -0.00005   0.00033   0.00028  -0.58546
   D54       -2.55565   0.00000  -0.00002   0.00023   0.00021  -2.55543
   D55       -2.54122   0.00000   0.00001   0.00021   0.00022  -2.54100
   D56        1.51413   0.00001  -0.00004   0.00040   0.00036   1.51449
   D57       -0.45578   0.00000  -0.00001   0.00030   0.00029  -0.45549
   D58       -1.45762  -0.00000  -0.00001  -0.00033  -0.00034  -1.45796
   D59        2.88865  -0.00001  -0.00001  -0.00053  -0.00054   2.88811
   D60        0.65847  -0.00000  -0.00005  -0.00033  -0.00038   0.65809
   D61        2.57361  -0.00000   0.00003  -0.00030  -0.00027   2.57334
   D62        0.63669  -0.00001   0.00004  -0.00051  -0.00047   0.63622
   D63       -1.59349  -0.00000  -0.00001  -0.00031  -0.00031  -1.59380
   D64        0.45263  -0.00000   0.00001  -0.00028  -0.00027   0.45236
   D65       -1.48429  -0.00000   0.00002  -0.00049  -0.00047  -1.48476
   D66        2.56871  -0.00000  -0.00003  -0.00028  -0.00031   2.56840
   D67       -1.50403   0.00001   0.00002  -0.00014  -0.00013  -1.50415
   D68        2.56144   0.00000   0.00003  -0.00023  -0.00020   2.56124
   D69        0.45538  -0.00001   0.00001  -0.00029  -0.00029   0.45510
   D70        0.56913   0.00001   0.00002  -0.00016  -0.00014   0.56898
   D71       -1.64859  -0.00000   0.00004  -0.00025  -0.00021  -1.64880
   D72        2.52854  -0.00001   0.00001  -0.00031  -0.00030   2.52824
   D73        2.79038   0.00000   0.00002  -0.00013  -0.00011   2.79027
   D74        0.57266  -0.00000   0.00003  -0.00021  -0.00018   0.57248
   D75       -1.53339  -0.00001   0.00001  -0.00028  -0.00027  -1.53366
   D76        1.45824   0.00001  -0.00000   0.00014   0.00014   1.45838
   D77       -2.87158   0.00001  -0.00002   0.00033   0.00031  -2.87127
   D78       -0.64454   0.00001   0.00005   0.00020   0.00025  -0.64429
   D79       -0.45230   0.00000  -0.00001   0.00029   0.00028  -0.45202
   D80        1.50106   0.00000  -0.00003   0.00048   0.00045   1.50152
   D81       -2.55508   0.00001   0.00004   0.00035   0.00039  -2.55469
   D82       -2.59107   0.00001  -0.00004   0.00029   0.00026  -2.59082
   D83       -0.63771   0.00001  -0.00005   0.00049   0.00043  -0.63728
   D84        1.58933   0.00001   0.00002   0.00035   0.00037   1.58970
   D85        0.81304   0.00001  -0.00000   0.00008   0.00007   0.81312
   D86       -1.28891   0.00000   0.00000   0.00000   0.00001  -1.28890
   D87        2.91899   0.00001  -0.00001   0.00012   0.00012   2.91911
   D88       -0.82086  -0.00000   0.00001  -0.00013  -0.00013  -0.82099
   D89       -2.92282  -0.00001   0.00001  -0.00021  -0.00019  -2.92301
   D90        1.28508  -0.00000   0.00000  -0.00009  -0.00009   1.28500
   D91        3.13474  -0.00000  -0.00001  -0.00007  -0.00009   3.13465
   D92        1.03278  -0.00001  -0.00001  -0.00015  -0.00015   1.03263
   D93       -1.04250  -0.00000  -0.00002  -0.00003  -0.00005  -1.04255
   D94       -0.88157  -0.00001   0.00006  -0.00075  -0.00070  -0.88227
   D95       -2.98697  -0.00001   0.00006  -0.00072  -0.00066  -2.98763
   D96        1.21896  -0.00001   0.00007  -0.00079  -0.00072   1.21824
   D97        0.89371  -0.00000   0.00001  -0.00073  -0.00072   0.89299
   D98       -1.21169  -0.00000   0.00001  -0.00069  -0.00068  -1.21237
   D99        2.99424  -0.00000   0.00002  -0.00076  -0.00074   2.99350
   D100      -3.14098  -0.00000   0.00005  -0.00071  -0.00066   3.14155
   D101       1.03681  -0.00000   0.00005  -0.00067  -0.00062   1.03618
   D102      -1.04044  -0.00000   0.00006  -0.00074  -0.00069  -1.04113
   D103      -2.27654  -0.00002  -0.00006  -0.00010  -0.00015  -2.27669
   D104      -0.13999  -0.00001  -0.00007  -0.00004  -0.00011  -0.14010
   D105       1.87841  -0.00001  -0.00005  -0.00004  -0.00009   1.87831
   D106      -1.25691  -0.00000   0.00001   0.00113   0.00114  -1.25577
   D107      -1.68112   0.00000  -0.00028   0.00089   0.00062  -1.68051
   D108       2.42978   0.00002  -0.00027   0.00096   0.00069   2.43047
   D109       0.37239   0.00001  -0.00034   0.00096   0.00062   0.37300
   D110      -1.42940   0.00001  -0.00015   0.00133   0.00118  -1.42821
   D111       0.41130   0.00001  -0.00008   0.00076   0.00067   0.41197
   D112       0.76995   0.00001  -0.00016   0.00170   0.00154   0.77149
   D113       2.61065   0.00000  -0.00010   0.00113   0.00103   2.61168
   D114       2.76254   0.00004  -0.00010   0.00171   0.00161   2.76415
   D115      -1.67996   0.00004  -0.00004   0.00114   0.00110  -1.67885
   D116       0.64082   0.00001  -0.00002   0.00079   0.00077   0.64159
   D117       2.85305  -0.00002  -0.00001   0.00009   0.00007   2.85313
   D118      -0.06256   0.00001  -0.00023   0.00153   0.00130  -0.06125
   D119       3.09039   0.00002  -0.00019   0.00167   0.00148   3.09187
   D120       2.62400  -0.00002   0.00008  -0.00122  -0.00114   2.62286
   D121       0.50396   0.00001   0.00000   0.00016   0.00016   0.50412
   D122      -0.64393  -0.00001   0.00005  -0.00086  -0.00081  -0.64473
   D123      -3.10675   0.00001  -0.00001   0.00067   0.00066  -3.10610
   D124       1.99711  -0.00001   0.00006  -0.00036  -0.00030   1.99681
   D125      -0.46572   0.00001   0.00000   0.00116   0.00116  -0.46456
   D126      -3.12824   0.00001   0.00004   0.00017   0.00020  -3.12803
   D127       0.69809   0.00000  -0.00004  -0.00059  -0.00063   0.69746
   D128       3.00788   0.00001  -0.00002  -0.00044  -0.00047   3.00741
   D129      -0.97062   0.00000  -0.00005  -0.00054  -0.00059  -0.97121
   D130      -1.48008  -0.00001  -0.00002  -0.00084  -0.00086  -1.48095
   D131       0.82971  -0.00001  -0.00000  -0.00070  -0.00070   0.82901
   D132       3.13439  -0.00001  -0.00002  -0.00079  -0.00082   3.13357
   D133       2.85256   0.00001  -0.00004  -0.00066  -0.00069   2.85186
   D134      -1.12084   0.00001  -0.00001  -0.00051  -0.00053  -1.12137
   D135       1.18385   0.00001  -0.00004  -0.00061  -0.00065   1.18320
   D136       0.26409   0.00000   0.00010   0.00095   0.00105   0.26514
   D137      -1.86086   0.00003   0.00012   0.00129   0.00141  -1.85945
   D138       2.41228   0.00002   0.00001   0.00128   0.00129   2.41357
   D139       2.40696  -0.00001   0.00011   0.00091   0.00102   2.40798
   D140       0.28201   0.00001   0.00013   0.00125   0.00139   0.28340
   D141      -1.72804   0.00001   0.00003   0.00124   0.00127  -1.72677
   D142      -1.89242  -0.00001   0.00012   0.00084   0.00096  -1.89146
   D143       2.26581   0.00002   0.00014   0.00118   0.00132   2.26713
   D144       0.25576   0.00001   0.00003   0.00117   0.00120   0.25697
   D145       3.09475   0.00000  -0.00003  -0.00057  -0.00060   3.09414
   D146       1.00397  -0.00001   0.00001  -0.00078  -0.00077   1.00320
   D147      -1.07820  -0.00000  -0.00002  -0.00061  -0.00063  -1.07882
   D148       0.93524   0.00001  -0.00002  -0.00069  -0.00070   0.93454
   D149      -1.15553  -0.00000   0.00002  -0.00090  -0.00087  -1.15640
   D150       3.04549   0.00000  -0.00001  -0.00072  -0.00073   3.04476
   D151      -1.13835  -0.00000  -0.00004  -0.00056  -0.00060  -1.13895
   D152       3.05406  -0.00001   0.00000  -0.00077  -0.00077   3.05330
   D153       0.97189  -0.00000  -0.00003  -0.00059  -0.00062   0.97127
   D154      -2.76204  -0.00001  -0.00003  -0.00063  -0.00066  -2.76270
   D155      -0.60562   0.00000  -0.00004  -0.00057  -0.00061  -0.60623
   D156       1.49273   0.00002  -0.00006  -0.00038  -0.00044   1.49229
   D157      -0.88494  -0.00000  -0.00003   0.00054   0.00051  -0.88443
   D158       1.42444  -0.00000   0.00000   0.00057   0.00057   1.42501
   D159       3.08964  -0.00000   0.00000   0.00057   0.00057   3.09021
   D160       1.16225  -0.00000   0.00003   0.00047   0.00050   1.16274
   D161      -2.81156   0.00000   0.00007   0.00049   0.00055  -2.81100
   D162      -1.14636   0.00000   0.00007   0.00049   0.00055  -1.14580
   D163      -2.98249  -0.00000   0.00003   0.00042   0.00044  -2.98204
   D164      -0.67310  -0.00000   0.00006   0.00044   0.00050  -0.67260
   D165       0.99210   0.00000   0.00006   0.00044   0.00050   0.99260
   D166      -2.38865   0.00000  -0.00009  -0.00093  -0.00102  -2.38967
   D167      -0.29306  -0.00000  -0.00004  -0.00126  -0.00130  -0.29436
   D168       1.78007  -0.00002  -0.00001  -0.00131  -0.00132   1.77875
   D169       1.87992   0.00000  -0.00009  -0.00093  -0.00102   1.87890
   D170      -2.30767   0.00000  -0.00004  -0.00126  -0.00130  -2.30897
   D171      -0.23455  -0.00001  -0.00001  -0.00131  -0.00132  -0.23587
   D172      -0.27780  -0.00000  -0.00011  -0.00089  -0.00099  -0.27879
   D173       1.81779  -0.00000  -0.00005  -0.00122  -0.00127   1.81652
   D174      -2.39227  -0.00002  -0.00003  -0.00127  -0.00129  -2.39357
   D175      -0.59297  -0.00000  -0.00001  -0.00007  -0.00007  -0.59304
   D176      -2.82237   0.00000  -0.00005   0.00012   0.00007  -2.82229
   D177       1.49036   0.00000  -0.00003   0.00006   0.00003   1.49040
   D178       1.64621  -0.00000   0.00001   0.00009   0.00010   1.64631
   D179      -0.58319   0.00000  -0.00003   0.00028   0.00024  -0.58295
   D180      -2.55365   0.00000  -0.00001   0.00022   0.00021  -2.55344
   D181      -2.53916   0.00000   0.00002   0.00008   0.00010  -2.53907
   D182       1.51462   0.00000  -0.00002   0.00026   0.00024   1.51486
   D183      -0.45583   0.00001  -0.00000   0.00020   0.00020  -0.45563
   D184      -1.45703  -0.00001  -0.00002  -0.00021  -0.00023  -1.45727
   D185       2.88925  -0.00001  -0.00001  -0.00038  -0.00039   2.88886
   D186       0.65752  -0.00001  -0.00006  -0.00033  -0.00038   0.65714
   D187       2.57191  -0.00000   0.00003  -0.00026  -0.00023   2.57168
   D188       0.63501  -0.00000   0.00004  -0.00043  -0.00039   0.63462
   D189      -1.59672  -0.00000  -0.00001  -0.00037  -0.00038  -1.59709
   D190       0.45266   0.00000  -0.00000  -0.00017  -0.00017   0.45249
   D191      -1.48424   0.00000   0.00001  -0.00033  -0.00033  -1.48457
   D192       2.56721   0.00000  -0.00004  -0.00028  -0.00031   2.56690
   D193      -1.50530   0.00001   0.00002   0.00011   0.00014  -1.50516
   D194       2.56250  -0.00000   0.00002  -0.00015  -0.00013   2.56237
   D195       0.45548  -0.00000  -0.00000  -0.00018  -0.00018   0.45530
   D196       0.56606   0.00001   0.00003   0.00013   0.00015   0.56621
   D197      -1.64933  -0.00000   0.00003  -0.00014  -0.00012  -1.64944
   D198       2.52684  -0.00000   0.00000  -0.00017  -0.00016   2.52667
   D199       2.78775   0.00001   0.00003   0.00016   0.00019   2.78794
   D200       0.57237  -0.00000   0.00003  -0.00010  -0.00008   0.57229
   D201      -1.53465  -0.00001   0.00000  -0.00013  -0.00012  -1.53478
   D202       1.45632   0.00001   0.00001   0.00015   0.00016   1.45648
   D203      -2.87327   0.00001  -0.00001   0.00036   0.00036  -2.87291
   D204      -0.64572   0.00001   0.00006   0.00017   0.00023  -0.64549
   D205      -0.45254   0.00000  -0.00000   0.00018   0.00017  -0.45237
   D206       1.50106   0.00000  -0.00002   0.00039   0.00037   1.50143
   D207      -2.55458   0.00000   0.00004   0.00020   0.00024  -2.55434
   D208      -2.59170   0.00000  -0.00003   0.00014   0.00011  -2.59160
   D209      -0.63810   0.00001  -0.00005   0.00035   0.00030  -0.63780
   D210       1.58944   0.00001   0.00001   0.00016   0.00018   1.58962
   D211       0.81192   0.00001   0.00000  -0.00000   0.00000   0.81192
   D212      -1.28984   0.00000   0.00001  -0.00006  -0.00005  -1.28989
   D213       2.91824   0.00001  -0.00000   0.00006   0.00006   2.91830
   D214      -0.82207  -0.00001   0.00001  -0.00021  -0.00020  -0.82227
   D215      -2.92383  -0.00001   0.00002  -0.00027  -0.00025  -2.92408
   D216       1.28426  -0.00000   0.00001  -0.00015  -0.00014   1.28411
   D217       3.13427   0.00000  -0.00000  -0.00002  -0.00002   3.13424
   D218       1.03251  -0.00000   0.00000  -0.00008  -0.00008   1.03243
   D219      -1.04259   0.00000  -0.00001   0.00004   0.00003  -1.04256
   D220      -0.87634  -0.00001   0.00003  -0.00034  -0.00031  -0.87665
   D221      -2.98585  -0.00001   0.00002  -0.00028  -0.00026  -2.98612
   D222       1.22037  -0.00001   0.00004  -0.00041  -0.00037   1.21999
   D223       0.89784  -0.00000  -0.00001  -0.00034  -0.00035   0.89749
   D224      -1.21167   0.00000  -0.00002  -0.00029  -0.00031  -1.21198
   D225       2.99455   0.00000  -0.00000  -0.00041  -0.00042   2.99413
   D226      -3.13686  -0.00001   0.00002  -0.00041  -0.00039  -3.13725
   D227       1.03682  -0.00000   0.00001  -0.00036  -0.00035   1.03647
   D228      -1.04015  -0.00000   0.00003  -0.00049  -0.00046  -1.04061
   D229      -2.44303  -0.00001  -0.00012  -0.00119  -0.00131  -2.44434
   D230      -0.30480  -0.00001  -0.00013  -0.00118  -0.00131  -0.30610
   D231       1.71421  -0.00001  -0.00011  -0.00113  -0.00125   1.71296
   D232      -2.69718  -0.00005  -0.00086  -0.00068  -0.00155  -2.69873
   D233       1.40358  -0.00004  -0.00088  -0.00031  -0.00119   1.40239
   D234      -0.69796  -0.00003  -0.00083  -0.00043  -0.00126  -0.69923
   D235      -1.53857   0.00001  -0.00006  -0.00053  -0.00058  -1.53916
   D236       0.26684  -0.00002  -0.00003  -0.00173  -0.00176   0.26509
   D237       0.65704   0.00001  -0.00011  -0.00046  -0.00056   0.65647
   D238       2.46246  -0.00001  -0.00007  -0.00166  -0.00174   2.46072
   D239       2.74933  -0.00001  -0.00016  -0.00054  -0.00070   2.74863
   D240      -1.72843  -0.00004  -0.00013  -0.00174  -0.00188  -1.73031
   D241      -0.01531  -0.00004  -0.00057  -0.00049  -0.00106  -0.01637
   D242       3.13546  -0.00001  -0.00042  -0.00007  -0.00049   3.13497
   D243      -3.13078   0.00004   0.00018   0.00050   0.00068  -3.13010
         Item               Value     Threshold  Converged?
 Maximum Force            0.000206     0.000450     YES
 RMS     Force            0.000022     0.000300     YES
 Maximum Displacement     0.008652     0.001800     NO 
 RMS     Displacement     0.001287     0.001200     NO 
 Predicted change in Energy=-1.400378D-06
 GradGradGradGradGradGradGradGradGradGradGradGradGradGradGradGradGradGrad

 Stoichiometry    C20H32N2O8(3)
 Framework group  C1[X(C20H32N2O8)]
 Deg. of freedom   180
 Full point group                 C1      NOp   1
 Largest Abelian subgroup         C1      NOp   1
 Largest concise Abelian subgroup C1      NOp   1
                         Standard orientation:                         
 ---------------------------------------------------------------------
 Center     Atomic      Atomic             Coordinates (Angstroms)
 Number     Number       Type             X           Y           Z
 ---------------------------------------------------------------------
      1          6           0       -2.153640    0.107332   -0.855076
      2          6           0       -2.873921   -0.362634    1.632681
      3          1           0       -3.310955    0.316751    2.370049
      4          1           0       -2.223147   -1.050997    2.179689
      5          6           0       -3.983818   -1.126859    0.911646
      6          1           0       -4.676059   -1.584793    1.625815
      7          6           0       -4.561453   -0.228453   -0.208614
      8          1           0       -4.599592    0.847975   -0.015473
      9          1           0       -5.541174   -0.549195   -0.563300
     10          6           0       -3.406959   -0.766233   -1.090255
     11          1           0       -3.567378   -0.902316   -2.164396
     12          6           0       -3.391559   -2.047148   -0.198987
     13          6           0       -4.408691   -3.079493   -0.695714
     14          1           0       -5.390827   -2.647552   -0.905317
     15          1           0       -4.545508   -3.865235    0.055520
     16          1           0       -4.049701   -3.553339   -1.615966
     17          6           0       -2.069779   -2.760410    0.068812
     18          1           0       -1.276659   -2.100312    0.429459
     19          1           0       -1.702105   -3.239196   -0.844720
     20          1           0       -2.210791   -3.541388    0.825638
     21          6           0       -2.011264    0.485729    0.668697
     22          6           0       -2.221338    1.363643   -1.770677
     23          1           0       -1.329885    1.982570   -1.653424
     24          1           0       -3.112423    1.939775   -1.513570
     25          1           0       -2.283622    1.037674   -2.809936
     26          8           0       -1.028787   -0.529576   -1.306462
     27          8           0       -2.433789    1.860691    0.903959
     28          1           0       -0.957097    0.404603    0.929188
     29          7           0       -1.446125    2.827593    0.934255
     30          8           0       -0.288908    2.483174    0.830722
     31          8           0       -1.884859    3.937256    1.078501
     32          6           0        2.145123   -0.223519    1.113773
     33          6           0        2.632386   -0.323557   -1.470936
     34          1           0        3.127080    0.408766   -2.116144
     35          1           0        1.855693   -0.798329   -2.076924
     36          6           0        3.656925   -1.351207   -0.991075
     37          1           0        4.229248   -1.761439   -1.829687
     38          6           0        4.429614   -0.759345    0.212940
     39          1           0        4.612969    0.319536    0.205527
     40          1           0        5.371299   -1.267843    0.421107
     41          6           0        3.264531   -1.288426    1.085290
     42          1           0        3.468284   -1.638442    2.102308
     43          6           0        3.004396   -2.370531   -0.008177
     44          6           0        3.885587   -3.604024    0.213078
     45          1           0        4.932313   -3.354628    0.406432
     46          1           0        3.856718   -4.250674   -0.670959
     47          1           0        3.518115   -4.184893    1.066349
     48          6           0        1.577163   -2.835703   -0.277585
     49          1           0        0.873393   -2.018210   -0.452666
     50          1           0        1.199208   -3.418416    0.569244
     51          1           0        1.552269   -3.477670   -1.166417
     52          6           0        1.964191    0.439672   -0.303279
     53          6           0        2.457221    0.817579    2.230653
     54          1           0        1.707698    1.609015    2.242232
     55          1           0        3.436668    1.258367    2.036276
     56          1           0        2.470611    0.301358    3.192209
     57          8           0        0.965073   -0.766013    1.548611
     58          8           0        2.523881    1.778143   -0.209899
     59          1           0        0.894004    0.536705   -0.473837
     60          7           0        2.009840    2.697321   -1.102240
     61          8           0        1.165545    2.326496   -1.888216
     62          8           0        2.496475    3.790942   -0.983665
 ---------------------------------------------------------------------
 Rotational constants (GHZ):           0.2126021           0.1343767           0.0996186
 Standard basis: 6-31++G(d,p) (6D, 7F)
 There are   762 symmetry adapted cartesian basis functions of A   symmetry.
 There are   762 symmetry adapted basis functions of A   symmetry.
   762 basis functions,  1216 primitive gaussians,   762 cartesian basis functions
   116 alpha electrons      114 beta electrons
       nuclear repulsion energy      3504.8570421781 Hartrees.
 NAtoms=   62 NActive=   62 NUniq=   62 SFac= 1.00D+00 NAtFMM=   60 NAOKFM=T Big=T
 Integral buffers will be    131072 words long.
 Raffenetti 2 integral format.
 Two-electron integral symmetry is turned on.
 Nuclear repulsion after empirical dispersion term =     3504.7880532741 Hartrees.
 One-electron integrals computed using PRISM.
 NBasis=   762 RedAO= T EigKep=  1.71D-06  NBF=   762
 NBsUse=   760 1.00D-06 EigRej=  8.06D-07 NBFU=   760
 Initial guess from the checkpoint file:  "/wrk/hasangal/alkoxy/alphapine-conformarsampling/Alpha-Pinene-RO-NO3up-Odown/SYS_2A/DFT_high/calc-LM/TMP/G1647198757/Gau-24929.chk"
 B after Tr=     0.000000    0.000000   -0.000000
         Rot=    1.000000   -0.000101    0.000005    0.000345 Ang=  -0.04 deg.
 Initial guess <Sx>= 0.0000 <Sy>= 0.0000 <Sz>= 1.0000 <S**2>= 2.0086 S= 1.0029
 LinEq1:  Iter=  0 NonCon=     1 RMS=1.04D-05 Max=4.54D-04 NDo=     1
 AX will form     1 AO Fock derivatives at one time.
 LinEq1:  Iter=  1 NonCon=     1 RMS=2.36D-06 Max=2.86D-04 NDo=     1
 LinEq1:  Iter=  2 NonCon=     1 RMS=1.97D-06 Max=1.99D-04 NDo=     1
 LinEq1:  Iter=  3 NonCon=     1 RMS=9.10D-07 Max=6.35D-05 NDo=     1
 LinEq1:  Iter=  4 NonCon=     1 RMS=4.84D-07 Max=3.24D-05 NDo=     1
 LinEq1:  Iter=  5 NonCon=     1 RMS=3.39D-07 Max=2.30D-05 NDo=     1
 LinEq1:  Iter=  6 NonCon=     1 RMS=1.85D-07 Max=1.55D-05 NDo=     1
 LinEq1:  Iter=  7 NonCon=     1 RMS=1.50D-07 Max=1.65D-05 NDo=     1
 LinEq1:  Iter=  8 NonCon=     1 RMS=1.13D-07 Max=1.36D-05 NDo=     1
 LinEq1:  Iter=  9 NonCon=     1 RMS=8.39D-08 Max=9.19D-06 NDo=     1
 LinEq1:  Iter= 10 NonCon=     1 RMS=5.64D-08 Max=4.69D-06 NDo=     1
 LinEq1:  Iter= 11 NonCon=     1 RMS=3.45D-08 Max=2.57D-06 NDo=     1
 LinEq1:  Iter= 12 NonCon=     1 RMS=2.21D-08 Max=1.35D-06 NDo=     1
 LinEq1:  Iter= 13 NonCon=     1 RMS=8.68D-09 Max=5.46D-07 NDo=     1
 LinEq1:  Iter= 14 NonCon=     0 RMS=3.86D-09 Max=2.52D-07 NDo=     1
 Linear equations converged to 3.852D-08 3.852D-07 after    14 iterations.
     Minimum is close to point  2 DX=  2.75D-05 DF=  0.00D+00 DXR=  2.75D-05 DFR=  0.00D+00 which will be used.
 SCF Done:  E(UwB97XD) =  -1491.90340312     a.u. after    2 cycles
            Convg  =    0.3626D-05                    17 Fock formations.
              S**2 =  2.0086                  -V/T =  2.0089
 <Sx>= 0.0000 <Sy>= 0.0000 <Sz>= 1.0000 <S**2>= 2.0086 S= 1.0029
 <L.S>= 0.000000000000E+00
 Annihilation of the first spin contaminant:
 S**2 before annihilation     2.0086,   after     2.0000
 Calling FoFJK, ICntrl=      2127 FMM=T ISym2X=0 I1Cent= 0 IOpClX= 1 NMat=1 NMatS=1 NMatT=0.
 ***** Axes restored to original set *****
 -------------------------------------------------------------------
 Center     Atomic                   Forces (Hartrees/Bohr)
 Number     Number              X              Y              Z
 -------------------------------------------------------------------
      1        6           0.000085365    0.000029277    0.000000515
      2        6           0.000002695   -0.000003396    0.000014880
      3        1           0.000018821   -0.000009839   -0.000026194
      4        1          -0.000014143    0.000023758   -0.000009427
      5        6           0.000009196   -0.000006233    0.000011107
      6        1           0.000025411    0.000013144   -0.000019423
      7        6          -0.000015169   -0.000043928   -0.000001100
      8        1          -0.000004972   -0.000021431   -0.000003213
      9        1           0.000019191    0.000006276   -0.000000687
     10        6           0.000002150    0.000004830   -0.000008067
     11        1           0.000004524    0.000000485    0.000034653
     12        6          -0.000043317   -0.000022367   -0.000013443
     13        6           0.000008112    0.000005416    0.000004572
     14        1           0.000017272   -0.000002327    0.000005476
     15        1           0.000001148    0.000025101   -0.000025385
     16        1          -0.000014810    0.000015737    0.000028557
     17        6          -0.000013173   -0.000001430    0.000014801
     18        1           0.000024882   -0.000022714   -0.000054071
     19        1          -0.000011971    0.000016136    0.000036602
     20        1           0.000011475    0.000027909   -0.000027909
     21        6          -0.000013026   -0.000001293   -0.000081059
     22        6          -0.000015089   -0.000030166   -0.000001309
     23        1          -0.000007705   -0.000005499   -0.000009403
     24        1           0.000030914   -0.000014423   -0.000012441
     25        1           0.000004494    0.000005859    0.000030745
     26        8          -0.000012529   -0.000033314   -0.000034809
     27        8          -0.000003797    0.000022425    0.000015938
     28        1           0.000023014   -0.000096307    0.000123593
     29        7          -0.000060182   -0.000038312    0.000053036
     30        8           0.000027872    0.000122386   -0.000002998
     31        8           0.000031510    0.000005718   -0.000021500
     32        6          -0.000028562    0.000016400    0.000009819
     33        6          -0.000017983   -0.000005854   -0.000002757
     34        1          -0.000022157   -0.000016399    0.000017828
     35        1           0.000019318    0.000019196    0.000017529
     36        6          -0.000007980   -0.000008714   -0.000000875
     37        1          -0.000019344    0.000013756    0.000022274
     38        6           0.000015975   -0.000024757    0.000003270
     39        1           0.000002751   -0.000024976    0.000008709
     40        1          -0.000020721    0.000008654    0.000000174
     41        6           0.000004265    0.000012807    0.000012819
     42        1          -0.000002800    0.000007865   -0.000031502
     43        6           0.000034524   -0.000025261   -0.000000390
     44        6          -0.000007711    0.000005920   -0.000008420
     45        1          -0.000020435   -0.000000983   -0.000004376
     46        1           0.000004942    0.000017736    0.000029453
     47        1           0.000013410    0.000018545   -0.000026319
     48        6           0.000022439   -0.000008678   -0.000023618
     49        1          -0.000040195   -0.000045169    0.000047428
     50        1           0.000012620    0.000022062   -0.000036023
     51        1          -0.000004242    0.000022522    0.000032070
     52        6          -0.000012495   -0.000130962   -0.000017957
     53        6          -0.000006433    0.000009460   -0.000037066
     54        1           0.000026395   -0.000023574   -0.000005086
     55        1          -0.000018915   -0.000016355   -0.000004366
     56        1          -0.000001423    0.000007180   -0.000027895
     57        8          -0.000006602    0.000024051    0.000011606
     58        8          -0.000006476    0.000035085    0.000035092
     59        1          -0.000033757    0.000134430   -0.000038821
     60        7           0.000047275   -0.000076851    0.000004756
     61        8          -0.000031777    0.000034079   -0.000009074
     62        8          -0.000012071    0.000027308   -0.000000321
 -------------------------------------------------------------------
 Cartesian Forces:  Max     0.000134430 RMS     0.000030625

 GradGradGradGradGradGradGradGradGradGradGradGradGradGradGradGradGradGrad
 Berny optimization.
 Using GEDIIS/GDIIS optimizer.
 FormGI is forming the generalized inverse of G from B-inverse, IUseBI=4.
 Internal  Forces:  Max     0.000389650 RMS     0.000027161
 Search for a local minimum.
 Step number   6 out of a maximum of  372
 All quantities printed in internal units (Hartrees-Bohrs-Radians)
 Mixed Optimization -- En-DIIS/RFO-DIIS
 Swapping is turned off.
 Update second derivatives using D2CorX and points    1    2    3    4    5
                                                      6
 DE= -1.18D-06 DEPred=-1.40D-06 R= 8.45D-01
 TightC=F SS=  1.41D+00  RLast= 1.22D-02 DXNew= 2.8886D-01 3.6688D-02
 Trust test= 8.45D-01 RLast= 1.22D-02 DXMaxT set to 1.72D-01
 ITU=  1  1  1 -1  0  0
     Eigenvalues ---    0.00226   0.00243   0.00308   0.00341   0.00342
     Eigenvalues ---    0.00412   0.00492   0.00571   0.00765   0.00825
     Eigenvalues ---    0.00913   0.01084   0.01159   0.01288   0.01329
     Eigenvalues ---    0.01519   0.01565   0.01611   0.01720   0.01734
     Eigenvalues ---    0.02005   0.02231   0.02470   0.02632   0.02688
     Eigenvalues ---    0.02720   0.02799   0.02865   0.02883   0.02964
     Eigenvalues ---    0.03052   0.03203   0.03279   0.03375   0.03490
     Eigenvalues ---    0.03566   0.03602   0.03775   0.03859   0.04071
     Eigenvalues ---    0.04358   0.04424   0.04429   0.04484   0.04654
     Eigenvalues ---    0.04729   0.04836   0.05008   0.05149   0.05212
     Eigenvalues ---    0.05263   0.05311   0.05312   0.05518   0.05556
     Eigenvalues ---    0.05569   0.05596   0.05613   0.05636   0.05637
     Eigenvalues ---    0.05652   0.05816   0.05843   0.05966   0.05999
     Eigenvalues ---    0.06169   0.06386   0.06441   0.06774   0.06784
     Eigenvalues ---    0.06966   0.07364   0.07738   0.08203   0.08278
     Eigenvalues ---    0.08306   0.08613   0.08761   0.08842   0.09093
     Eigenvalues ---    0.09182   0.09305   0.09646   0.10151   0.10487
     Eigenvalues ---    0.11159   0.11530   0.11579   0.11750   0.11796
     Eigenvalues ---    0.12077   0.12588   0.13303   0.13656   0.13914
     Eigenvalues ---    0.14106   0.14668   0.15113   0.15278   0.15986
     Eigenvalues ---    0.16000   0.16000   0.16000   0.16000   0.16000
     Eigenvalues ---    0.16000   0.16002   0.16012   0.16030   0.16041
     Eigenvalues ---    0.19928   0.20309   0.20995   0.21121   0.21628
     Eigenvalues ---    0.22347   0.24256   0.24482   0.24790   0.24999
     Eigenvalues ---    0.24999   0.25071   0.25089   0.25427   0.25748
     Eigenvalues ---    0.26658   0.26960   0.27180   0.27319   0.27413
     Eigenvalues ---    0.27878   0.28775   0.29051   0.29230   0.29345
     Eigenvalues ---    0.29633   0.29787   0.31198   0.31671   0.32618
     Eigenvalues ---    0.33936   0.33962   0.33995   0.34030   0.34052
     Eigenvalues ---    0.34053   0.34063   0.34090   0.34118   0.34144
     Eigenvalues ---    0.34157   0.34192   0.34205   0.34219   0.34238
     Eigenvalues ---    0.34257   0.34296   0.34299   0.34320   0.34333
     Eigenvalues ---    0.34401   0.34484   0.34532   0.34563   0.34578
     Eigenvalues ---    0.34601   0.34671   0.34690   0.34736   0.36524
     Eigenvalues ---    0.37851   0.44744   0.46484   0.47770   0.49347
     Eigenvalues ---    0.51909   0.99209   0.99345   1.03364   1.03756
 En-DIIS/RFO-DIIS/Sim-DIIS IScMMF=       -3 using points:     6    5    4    3    2    1
 RFO step:  Lambda=-2.45608847D-06.
 DidBck=F Rises=F RFO-DIIS coefs:    1.62977   -0.00094   -0.41542   -0.06155   -0.07970
                  RFO-DIIS coefs:   -0.07216
 Iteration  1 RMS(Cart)=  0.00147746 RMS(Int)=  0.00000077
 Iteration  2 RMS(Cart)=  0.00000113 RMS(Int)=  0.00000051
 Iteration  3 RMS(Cart)=  0.00000000 RMS(Int)=  0.00000051
 Variable       Old X    -DE/DX   Delta X   Delta X   Delta X     New X
                                 (Linear)    (Quad)   (Total)
    R1        2.92098   0.00002  -0.00017   0.00006  -0.00010   2.92088
    R2        2.97915   0.00005   0.00033  -0.00027   0.00006   2.97921
    R3        2.94047  -0.00004   0.00049  -0.00036   0.00013   2.94060
    R4        2.58740  -0.00002   0.00018  -0.00011   0.00006   2.58747
    R5        2.06687  -0.00003   0.00027  -0.00024   0.00002   2.06690
    R6        2.06713  -0.00003   0.00024  -0.00020   0.00004   2.06717
    R7        2.88813  -0.00001   0.00013  -0.00010   0.00003   2.88816
    R8        2.92338  -0.00002   0.00021  -0.00020   0.00002   2.92339
    R9        2.06918  -0.00003   0.00026  -0.00023   0.00003   2.06920
   R10        2.92498  -0.00002   0.00003  -0.00004  -0.00002   2.92496
   R11        2.94652  -0.00003   0.00013  -0.00017  -0.00004   2.94648
   R12        2.06790  -0.00002   0.00017  -0.00016   0.00000   2.06790
   R13        2.06018  -0.00002   0.00022  -0.00019   0.00004   2.06021
   R14        2.92716  -0.00002   0.00013  -0.00010   0.00004   2.92720
   R15        2.06839  -0.00003   0.00024  -0.00021   0.00002   2.06842
   R16        2.94903  -0.00002   0.00002  -0.00011  -0.00009   2.94894
   R17        2.89506  -0.00004   0.00025  -0.00020   0.00005   2.89511
   R18        2.88303  -0.00003   0.00009  -0.00013  -0.00004   2.88299
   R19        2.06586  -0.00002   0.00023  -0.00019   0.00004   2.06590
   R20        2.07049  -0.00004   0.00030  -0.00027   0.00003   2.07052
[truncated: 1,364,700 more chars]
